# Supplementary material for: Deep Amplicon Sequencing Reveals Culture-dependent Clonal Selection of Mycobacterium tuberculosis in Clinical Samples
Source: Genomics Proteomics Bioinformatics. 2024 Jun 13;22(6):qzae046. doi: 10.1093/gpbjnl/qzae046 (PMC11978391; doi:10.1093/gpbjnl/qzae046)
Supplement: qzae046_Supplementary_Data [file qzae046_supplementary_data.zip]

Archive with 55 entries (55 files):
- File S1.doc
- Supplementary Figure 1.jpg
- Supplementary Figure 2.jpeg
- Supplementary Figure 3.png
- Supplementary Figure 4.jpg
- Supplementary Figure 5.jpeg
- Supplementary Figure 6.jpg
- Supplementary Figure 7.jpeg
- Supplementary Figure 8.jpg
- supplementary material captions.docx
- Table S1-done.xls
- Table S2-done.xls
- Table S3-done.xls
- Table S4-done.xls
- Table S5-done.xls
- Table S6-done.xls
- Table S7-done.xls
- Table S8-done.xls
- Table S9-done.xls
- Table S10-done.xls
- Table S11-done.xls
- Table S12-done.xls
- Table S13-done.xls
- Table S14-done.xls
- Table S15-done.xls
- Table S16-done.xls
- Table S17-done.xls
- Table S18-done.xls
- Table S19-done.xls
- Table S20-done.xls
- Table S21-done.xls
- Table S22-done.xls
- Table S23-done.xls
- Table S24-done.xls
- Table S25-done.xls
- Table S26-done.xls
- Table S27-done.xls
- Table S28-done.xls
- Table S29-done.xls
- Table S30-done.xls
- Table S31-done.xls
- Table S32-done.xls
- Table S33-done.xls
- Table S34-done.xls
- Table S35-done.xls
- Table S36-done.xls
- Table S37-done.xls
- Table S38-done.xls
- Table S39-done.xls
- Table S40-done.xls
- Table S41-done.xls
- Table S42-done.xls
- Table S43-done.xls
- Table S44-done.xls
- Table S45-done.xls
