# Supplementary material for: Deep Amplicon Sequencing Reveals Culture-dependent Clonal Selection of Mycobacterium tuberculosis in Clinical Samples
Source: Genomics Proteomics Bioinformatics. 2024 Jun 13;22(6):qzae046. doi: 10.1093/gpbjnl/qzae046 (PMC11978391; doi:10.1093/gpbjnl/qzae046)
Supplement: qzae046_Supplementary_Data [file qzae046_supplementary_data.zip › Table S1-done.xls]

## Sheet: Table S1
Table S1 MTBC drug resistant mutations in our panel
Drug	Gene	Gene position	Mutation	References
AK	gidB	102	102G/-	22
AK	gidB	104	104T/G	22
AK	gidB	230	230T/C	22
AK	gidB	254	254A/G	22
AK	gidB	286	286C/T	22
AK	rrs	514	514A/C	18
AK	rrs	1401	1401A/G	1,6,7,10,12
AK	rrs	1402	1402C/T	1,6,10,12
AK	rrs	1484	1484G/T	1,10,12
AK	whiB7	86	86C/-	13
AK	whiB7	124	124C/-	13
AK	whiB7	128	128G/-	13
AK	whiB7	133	133-/C	13
AK	whiB7	133	133C/-	13
AK	whiB7	179	179G/-	13
CFZ	pepQ	833	833C/-	15
CFZ	Rv0678	1	1-/T	15
CFZ	Rv0678	2	2T/C	19
CFZ	Rv0678	3	V3I	15
CFZ	Rv0678	4	N4T	15
CFZ	Rv0678	5	D5G	15
CFZ	Rv0678	13	E13A	15
CFZ	Rv0678	20	V20F	15,19
CFZ	Rv0678	29	29-/T	15,19
CFZ	Rv0678	33	T33N	15,19
CFZ	Rv0678	36	A36V	15,19
CFZ	Rv0678	41	G41A	15
CFZ	Rv0678	42	W42*	15
CFZ	Rv0678	43	L43R	15,19
CFZ	Rv0678	46	C46Y	15,19
CFZ	Rv0678	51	Q51R	15,19
CFZ	Rv0678	53	S53L	15,19
CFZ	Rv0678	58	58G/T	19
CFZ	Rv0678	59	A59V	15,19
CFZ	Rv0678	63	S63N	15,19
CFZ	Rv0678	63	S63R	23
CFZ	Rv0678	65	G65E	15,19
CFZ	Rv0678	66	G66V	15,19
CFZ	Rv0678	68	S68N	15
CFZ	Rv0678	68	S68G	15,19
CFZ	Rv0678	76	Q76*	15,19
CFZ	Rv0678	84	A84E	15,19
CFZ	Rv0678	85	V85A	15
CFZ	Rv0678	87	G87R	15
CFZ	Rv0678	89	R89L	15,19
CFZ	Rv0678	90	R90C	15
CFZ	Rv0678	90	R90P	15,19
CFZ	Rv0678	102	A102V	15,19
CFZ	Rv0678	102	A102T	15,19
CFZ	Rv0678	105	R105G	15
CFZ	Rv0678	110	A110V	15
CFZ	Rv0678	114	L114P	15,19
CFZ	Rv0678	117	L117R	15
CFZ	Rv0678	118	A118P	15
CFZ	Rv0678	119	D119E	15
CFZ	Rv0678	120	V120M	15
CFZ	Rv0678	121	G121R	15
CFZ	Rv0678	122	L122P	15,19
CFZ	Rv0678	123	R123T	15
CFZ	Rv0678	125	125G/A	19
CFZ	Rv0678	126	G126S	15
CFZ	Rv0678	126	G126R	15
CFZ	Rv0678	126	G126A	15
CFZ	Rv0678	127	D127A	15
CFZ	Rv0678	128	A128P	15
CFZ	Rv0678	130	P130Q	15
CFZ	Rv0678	134	R134*	23
CFZ	Rv0678	135	R135W	15
CFZ	Rv0678	139	M139T	15
CFZ	Rv0678	141	141-/GA	15
CFZ	Rv0678	141	D141H	15
CFZ	Rv0678	146	M146T	15
CFZ	Rv0678	148	N148H	15
CFZ	Rv0678	149	V149I	15
CFZ	Rv0678	154	L154P	15
CFZ	Rv0678	156	R156*	15,19
CFZ	Rv0678	162	G162E	15
CFZ	Rv0678	165	D165N	15
CFZ	Rv0678	193	193G/-	15,19
CFZ	Rv0678	193	193-/G	15,19
CFZ	Rv0678	198	198G/-	15
CFZ	Rv0678	199	199-/G	15
CFZ	Rv0678	202	202A/G	19
CFZ	Rv0678	292	292A/-	15,19
CFZ	Rv0678	364	364-/C	15,19
CFZ	Rv0678	422	422-/G	15
CFZ	Rv0678	438	438-/AT	15
CFZ	Rv0678	444	444CG/-	15,19
CFZ	Rv0678	453	453C/-	15
CFZ	Rv1979c	351	V351A	15,19
CM	gidB	77	V77A	18
CM	gidB	102	102G/-	22
CM	gidB	104	104T/G	22
CM	gidB	230	230T/C	22
CM	gidB	254	254A/G	22
CM	gidB	286	286C/T	22
CM	rrs	514	514A/C	18
CM	rrs	1401	1401A/G	1,6,7,10,12,13
CM	rrs	1402	1402C/T	1,6,10,12
CM	rrs	1484	1484G/T	1,10,12,13
CM	tlyA	57	D57H	1
CM	tlyA	90	90-/G	15
CM	tlyA	196	G196E	1,22
CM	tlyA	202	202-/GC	1,22
CM	tlyA	203	203-/C	15
CM	tlyA	203	203-/GC	15
CM	tlyA	220	220T/C	22
CM	tlyA	223	223G/T	22
CM	tlyA	236	N236K	1,13
CM	tlyA	708	708T/G	22
CM	tlyA	755	755-/GT	1,22
EMB	embA	-32	-32G/-	30
EMB	embA	-16	-16C/G	6,15,29,30
EMB	embA	-16	-16C/T	6,15,29,30
EMB	embA	-16	-16C/A	14,29
EMB	embA	-12	-12C/T	6,30
EMB	embA	-12	-12C/A	14
EMB	embA	-11	-11C/A	30
EMB	embA	4	D4N	30
EMB	embB	297	S297A	30
EMB	embB	306	M306I	1,6,10,12,13
EMB	embB	306	M306L	1,12
EMB	embB	306	M306V	1,6,10,12,13,29
EMB	embB	319	Y319N	30
EMB	embB	319	Y319S	30
EMB	embB	319	Y319C	30
EMB	embB	328	D328Y	6
EMB	embB	328	D328G	30
EMB	embB	330	F330V	30
EMB	embB	347	S347T	30
EMB	embB	347	S347I	30
EMB	embB	354	D354A	1,6,28
EMB	embB	397	P397T	30
EMB	embB	405	E405D	30
EMB	embB	406	G406A	5,6,13
EMB	embB	406	G406C	13,28
EMB	embB	406	G406D	1,6,12,13,28
EMB	embB	406	G406S	6,12,13,28,30
EMB	embB	497	Q497K	6
EMB	embB	497	Q497P	15
EMB	embB	497	Q497R	6,13,28
EMB	embB	497	Q497H	14
EMB	embB	504	E504D	30
EMB	embB	1000	M1000R	30
EMB	embB	1002	H1002R	6,30
EMB	embB	1024	D1024N	14,30
EMB	embB	1033	N1033K	6,15
EMB	embC	329	D329G	15
EMB	embR	49	P49A	15
EMB	embR	243	P243S	15
EMB	ubiA	35	A35E	15
EMB	ubiA	35	A35S	15,27,29
EMB	ubiA	38	A38V	15
EMB	ubiA	148	V148A	15
EMB	ubiA	165	G165C	15,28
EMB	ubiA	173	S173A	15
EMB	ubiA	174	K174R	15
EMB	ubiA	175	W175G	15
EMB	ubiA	180	M180V	15
EMB	ubiA	188	V188A	13,15,28
EMB	ubiA	229	V229G	15
EMB	ubiA	235	L235P	15
EMB	ubiA	237	A237C	28
EMB	ubiA	237	A237V	13,15,28
EMB	ubiA	240	R240C	13,15,28
EMB	ubiA	244	S244T	15
ETO	ethA	-11	-11A/G	30
ETO	ethA	-7	-7T/C	37
ETO	ethA	1	M1R	37
ETO	ethA	1	M1T	37
ETO	ethA	10	V10M	13
ETO	ethA	11	G11V	37
ETO	ethA	22	H22Q	13
ETO	ethA	24	Q24*	13
ETO	ethA	30	30G/-	13
ETO	ethA	32	Y32D	37
ETO	ethA	43	G43C	13,30
ETO	ethA	45	W45G	13
ETO	ethA	57	S57Y	37
ETO	ethA	107	107A/-	13
ETO	ethA	110	110A/-	37
ETO	ethA	157	157-/T	13
ETO	ethA	165	Q165P	13,30
ETO	ethA	204	M204V	13
ETO	ethA	205	L205P	13
ETO	ethA	206	Q206*	13
ETO	ethA	207	R207G	13
ETO	ethA	211	Y211S	13
ETO	ethA	338	338A/-	13
ETO	ethA	341	341A/-	37
ETO	ethA	382	382-/G	13
ETO	ethA	441	441-/T	37
ETO	ethA	672	672-/G	13
ETO	ethA	703	703T/-	37
ETO	ethR	95	A95T	13,30
ETO	fabG1	-15	-15C/T	30
ETO	fabG1	-8	-8T/A	30
ETO	fabG1	609	609G/A	37
ETO	inhA	-17	-17G/T	13
ETO	inhA	-15	-15C/T	7,13
ETO	inhA	-8	-8T/A	13
ETO	inhA	21	I21T	30
ETO	inhA	94	S94A	13,30
ETO	inhA	194	I194T	30
LFX	gyrA	74	A74S	6,13,30
LFX	gyrA	88	G88A	1,7,12,13
LFX	gyrA	88	G88C	7,12,13,16
LFX	gyrA	89	D89N	7,12
LFX	gyrA	90	A90V	1,6,7,10,12,13
LFX	gyrA	91	S91P	1,6,7,10,12,13
LFX	gyrA	94	D94A	1,6,7,10,12,13
LFX	gyrA	94	D94G	1,6,7,10,12,13
LFX	gyrA	94	D94H	1,7,10,12,13
LFX	gyrA	94	D94N	1,7,10,12
LFX	gyrA	94	D94Y	1,7,10,12
LFX	gyrA	94	D94V	12
LFX	gyrB	446	R446C	30
LFX	gyrB	447	S447Y	30
LFX	gyrB	461	D461A	13
LFX	gyrB	461	D461H	13
LFX	gyrB	461	D461N	13
LFX	gyrB	470	G470A	13
LFX	gyrB	486	I486L	30
LFX	gyrB	494	D494A	13
LFX	gyrB	499	N499D	13,30
LFX	gyrB	500	T500N	30
LFX	gyrB	501	E501D	37
LFX	gyrB	504	A504T	30
LFX	gyrB	538	Q538D	11
LFX	gyrB	538	Q538H	30
LFX	gyrB	538	Q538T	33
LFX	gyrB	540	I540D	7
LFX	gyrB	540	I540V	11
INH	ahpC	-81	-81C/T	30
INH	ahpC	-74	-74G/A	30
INH	ahpC	-72	-72C/T	6,15
INH	ahpC	-57	-57C/T	1,6,15
INH	ahpC	-54	-54C/T	1
INH	ahpC	-52	-52C/A	1
INH	ahpC	-52	-52C/G	1
INH	ahpC	-52	-52C/T	1,15
INH	ahpC	-51	-51G/A	1
INH	ahpC	-49	-49T/C	1
INH	ahpC	-49	-49T/G	30
INH	ahpC	-48	-48G/A	1,7,15
INH	ahpC	-46	-46-/T	1
INH	ahpC	-39	-39C/T	25
INH	ahpC	-34	-34T/G	25
INH	ahpC	-30	-30C/T	25
INH	fabD	3	A3T	25
INH	fabG1	-17	-17G/A	12
INH	fabG1	-17	-17G/C	12
INH	fabG1	-17	-17G/T	6,12,26
INH	fabG1	-16	-16A/C	12
INH	fabG1	-16	-16A/G	12
INH	fabG1	-16	-16A/T	12
INH	fabG1	-15	-15C/A	12
INH	fabG1	-15	-15C/G	12
INH	fabG1	-15	-15C/T	6,12,26
INH	fabG1	-8	-8T/G	12
INH	fabG1	609	609G/A	1,7
INH	furA	-12	-12G/A	13
INH	furA	-10	-10A/C	13
INH	furA	-7	-7G/A	13
INH	inhA	-59	-59C/G	16
INH	inhA	-34	-34G/C	16
INH	inhA	-34	-34G/T	16
INH	inhA	-24	-24C/T	25
INH	inhA	-17	-17A/T	1,7,13,16
INH	inhA	-16	-16C/G	1,9,25
INH	inhA	-15	-15A/T	1,5,7,9,13,16,25,29
INH	inhA	-9	-9A/T	1
INH	inhA	-8	-8G/A	1,7,9,13,16,25
INH	inhA	-8	-8G/C	1,7,9,16
INH	inhA	-8	-8G/G	1,16,15
INH	inhA	21	I21T	6,15,26,29,30
INH	inhA	21	I21M	29
INH	inhA	94	S94A	6,13,15,25,26
INH	inhA	194	I194T	6,15,26
INH	iniA	3	P3A	15,25
INH	iniA	537	R537H	15,25
INH	iniB	180	180C/-	15
INH	iniB	198	198G/-	15
INH	iniB	222	222T/-	15
INH	iniB	222	A222T	14
INH	iniB	686	686G/-	15
INH	iniB	725	725-/T	15
INH	iniB	750	750C/-	15
INH	iniC	79	79-/T	15
INH	iniC	83	W83G	15,25
INH	iniC	98	98-/A	15
INH	kasA	66	D66N	25
INH	kasA	121	R121K	25
INH	kasA	269	G269S	25
INH	kasA	312	G312S	25
INH	kasA	387	G387D	25
INH	kasA	413	F413L	25
INH	katG	20	C20S	25
INH	katG	54	54C/-	15,30
INH	katG	90	W90R	6,30
INH	katG	90	W90*	30
INH	katG	104	R104L	25
INH	katG	104	R104Q	6
INH	katG	106	A106V	30
INH	katG	108	H108Q	25
INH	katG	109	A109V	6,30
INH	katG	110	A110V	25,30
INH	katG	125	G125D	6
INH	katG	127	Q127P	15
INH	katG	138	N138S	25
INH	katG	138	N138H	30
INH	katG	139	A139P	25
INH	katG	139	A139V	25
INH	katG	140	S140N	30
INH	katG	141	L141F	6,30
INH	katG	142	D142G	6
INH	katG	148	L148R	25
INH	katG	149	W149*	15
INH	katG	155	Y155C	30
INH	katG	159	L159P	6
INH	katG	175	S175*	15
INH	katG	180	T180K	6
INH	katG	182	G182R	6
INH	katG	191	W191G	6
INH	katG	191	W191R	6,30
INH	katG	232	P232R	6
INH	katG	259	D259E	30
INH	katG	270	H270Q	25
INH	katG	274	K274*	15
INH	katG	275	T275P	13,25
INH	katG	297	G297V	6,30
INH	katG	300	W300C	6
INH	katG	300	W300S	6
INH	katG	302	S302R	30
INH	katG	315	S315G	1,7,12,25
INH	katG	315	S315I	1,6,12
INH	katG	315	S315N	1,6,7,12,13,25
INH	katG	315	S315T	1,4,6,7,9,12,13,25
INH	katG	315	S315R	12,16,25
INH	katG	321	W321G	25
INH	katG	321	W321F	25
INH	katG	326	T326M	5,30
INH	katG	328	W328L	6,30
INH	katG	335	I335V	30
INH	katG	337	Y337C	30
INH	katG	341	W341R	34
INH	katG	352	Q352*	30
INH	katG	356	356GCG/-	15
INH	katG	367	367G/-	15
INH	katG	378	L378P	30
INH	katG	380	T380I	30
INH	katG	381	D381G	25
INH	katG	398	L398P	34
INH	katG	419	D419Y	15
INH	katG	419	D419H	30
INH	katG	420	M420T	35
INH	katG	434	Q434*	13
INH	katG	461	Q461P	30
INH	katG	473	V473F	30
INH	katG	477	W477*	15,30
INH	katG	1431	1431GGC/-	13,15
INH	katG	505	W505*	6,15
INH	katG	542	D542H	35
INH	katG	575	S575*	26
INH	katG	587	L587M	25
INH	katG	587	L587P	25
INH	katG	591	591-/T	15
INH	katG	614	A614E	6
INH	katG	619	L619P	25
INH	katG	627	L627P	6
INH	katG	632	R632C	35
INH	katG	634	L634F	25
INH	katG	671	S671*	15
INH	katG	695	D695A	30
INH	katG	700	S700P	6,30
INH	katG	704	L704S	6
INH	katG	971	971C/-	15
INH	katG	1022	1022-/G	15
INH	katG	1284	1284GCC/-	15
INH	katG	1572	1572-/T	15
INH	katG	1668	1668A/-	15
INH	katG	1682	1682A/-	15
INH	katG	1899	1899-/C	15
INH	katG	1955	1955-/G	15
INH	katG	2002	2002-/T	15
INH	katG	2101	2101-/AACT	15
INH	nat	175	T175A	25
INH	nat	188	Y188H	15
INH	ndh	13	R13C	15
INH	ndh	104	L104F	25
INH	ndh	110	T110A	15
INH	ndh	360	E360K	25
INH	Rv0340	163	V163I	25
INH	Rv1592c	42	P42L	25
KM	eis	-43	-43A/T	16
KM	eis	-37	-37G/T	1,7,13
KM	eis	-15	-15C/G	22,30
KM	eis	-14	-14C/T	1,7,11,13,16
KM	eis	-12	-12C/T	1,7,16
KM	eis	-10	-10G/A	1,6,7,12,13,16
KM	eis	-10	-10G/C	30
KM	eis	-8	-8C/T	21
KM	eis	-8	-8C/A	30
KM	eis	-6	-6G/T	18
KM	gidB	77	V77A	18
KM	gidB	102	102G/-	22
KM	gidB	104	104T/G	22
KM	gidB	230	230T/C	22
KM	gidB	254	254A/G	22
KM	gidB	286	286C/T	22
KM	rrs	514	514A/C	18
KM	rrs	1401	1401A/G	1,6,7,10,12,13
KM	rrs	1402	1402C/T	1,10,12
KM	rrs	1484	1484G/T	1,10,12,13
KM	whiB7	86	86C/-	13
KM	whiB7	124	124C/-	13
KM	whiB7	128	128G/-	13
KM	whiB7	133	133-/C	13
KM	whiB7	133	133C/-	13
KM	whiB7	179	179G/-	13
LZD	rplC	154	C154N	13
LZD	rplC	154	C154R	13
LZD	rplC	155	H155D	13
LZD	rrl	2061	2061G/T	13
LZD	rrl	2270	2270G/C	13
LZD	rrl	2270	2270G/T	13
LZD	rrl	2576	2576G/T	13
LZD	rrl	2576	2576G/C	13
LZD	rrl	2746	2746G/A	13
LZD	rrl	2814	2814G/T	30
MFX	gyrA	88	G88C	7,12
MFX	gyrA	88	G88A	7,12
MFX	gyrA	90	A90V	6,7,10,12
MFX	gyrA	91	S91P	6,7,10,12
MFX	gyrA	94	D94A	6,7,10,12
MFX	gyrA	94	D94G	1,6,7,10,12
MFX	gyrA	94	D94H	6,7,10,12
MFX	gyrA	94	D94N	6,7,10,12
MFX	gyrA	94	D94Y	7,10,12
MFX	gyrA	94	D94V	12
MFX	gyrB	501	E501D	37
MFX	gyrB	461	D461N	37
PAS	dfrA	54	V54A	13
PAS	dfrA	66	S66C	13
PAS	dfrA	110	C110R	13
PAS	folC	40	E40A	13
PAS	folC	40	E40G	13,15
PAS	folC	40	E40K	15
PAS	folC	40	E40Q	15
PAS	folC	43	I43A	13,15
PAS	folC	43	I43F	15
PAS	folC	43	I43S	15
PAS	folC	43	I43T	5,13,15
PAS	folC	43	I43V	15
PAS	folC	49	R49P	15
PAS	folC	49	R49W	15
PAS	folC	56	L56V	15
PAS	folC	73	N73S	15
PAS	folC	91	R91W	15
PAS	folC	111	D111A	15
PAS	folC	112	G112S	15
PAS	folC	135	D135A	15
PAS	folC	150	S150C	15
PAS	folC	150	S150G	15
PAS	folC	150	S150R	15
PAS	folC	152	F152L	15
PAS	folC	152	F152S	15
PAS	folC	153	E153A	15
PAS	folC	153	E153G	5,15
PAS	folC	256	V256A	15
PAS	folC	335	S335I	15
PAS	folC	410	R410W	15
PAS	folC	434	E434Q	15
PAS	folC	457	A457V	15
PAS	ribD	8	G8R	15,30
PAS	thyA	15	G15R	15
PAS	thyA	22	T22I	15
PAS	thyA	22	T22A	30
PAS	thyA	36	Y36C	15
PAS	thyA	75	H75N	15
PAS	thyA	76	G76*	15
PAS	thyA	77	V77F	15
PAS	thyA	83	W83C	15
PAS	thyA	83	W83*	15
PAS	thyA	91	G91E	15
PAS	thyA	91	G91R	15
PAS	thyA	98	W98*	15
PAS	thyA	105	S105P	15
PAS	thyA	111	Q111*	13
PAS	thyA	126	R126Q	15
PAS	thyA	127	R127L	15
PAS	thyA	134	N134K	15
PAS	thyA	143	L143P	13,15
PAS	thyA	146	L146R	15
PAS	thyA	147	H147N	15
PAS	thyA	152	F152V	15
PAS	thyA	161	C161Y	15
PAS	thyA	172	L172P	15
PAS	thyA	182	A182P	13,15
PAS	thyA	183	L183V	15
PAS	thyA	191	Q191R	15
PAS	thyA	207	H207R	15
PAS	thyA	211	I211V	15
PAS	thyA	222	R222G	30
PAS	thyA	224	P224L	15
PAS	thyA	235	R235P	15
PAS	thyA	251	Y251*	13
PAS	thyA	259	A259P	15
PAS	thyA	261	V261G	13,15
PAS	thyA	263	V263G	15
PAS	thyA	263	V263I	15
PAS	thyA	264	*264R	13
PTO	ethA	-11	-11A/G	15
PTO	ethA	45	W45R	15
PTO	ethA	54	R54H	15
PTO	ethA	116	W116C	15
PTO	ethA	184	G184D	15
PTO	ethA	190	L190P	15
PTO	ethA	11	11-/A	15
PTO	ethA	21	21-/C	15
PTO	ethA	24	Q24*	15
PTO	ethA	30	30G/-	15
PTO	ethA	65	65A/-	15
PTO	ethA	107	107A/-	15
PTO	ethA	109	W109*	15
PTO	ethA	129	129-/C	15
PTO	ethA	136	136GATT/-	15
PTO	ethA	138	138T/-	15
PTO	ethA	147	Y147*	15
PTO	ethA	157	157-/T	15
PTO	ethA	165	Q165*	15
PTO	ethA	197	S197*	15
PTO	ethA	206	Q206*	15
PTO	ethA	338	338A/-	15
PTO	ethA	382	382-/G	15
PTO	ethA	412	412-/A	15
PTO	ethA	440	440-/AC	15
PTO	ethA	596	596C/-	15
PTO	ethA	672	672-/G	15
PTO	ethA	703	703T/-	15
PTO	inhA	-15	-15A/T	15
PTO	inhA	-15	-15C/T	15
PTO	inhA	49	S49A	15
PTO	inhA	194	I194T	15
PZA	panD	21	H21R	30
PZA	panD	49	I49V	1,30
PZA	panD	115	I115T	1
PZA	panD	117	M117T	15
PZA	panD	117	M117I	13
PZA	panD	126	E126*	15
PZA	panD	128	A128S	15
PZA	panD	130	E130G	15
PZA	panD	134	P134S	13,15
PZA	panD	136	L136R	15
PZA	panD	138	V138A	15
PZA	panD	138	V138E	15
PZA	panD	138	V138G	15
PZA	pncA	-12	-12T/C	6
PZA	pncA	-11	-11A/G	6
PZA	pncA	-11	-11A/C	30
PZA	pncA	3	A3E	13
PZA	pncA	4	L4W	13
PZA	pncA	4	L4S	6,13
PZA	pncA	5	I5T	13
PZA	pncA	6	I6T	13
PZA	pncA	7	7G/-	13
PZA	pncA	7	V7L	6,13
PZA	pncA	7	V7G	13
PZA	pncA	8	D8N	6,13
PZA	pncA	9	V9G	13
PZA	pncA	10	Q10P	6,13
PZA	pncA	12	D12A	6,13
PZA	pncA	14	C14G	6,13
PZA	pncA	18	S18C	13
PZA	pncA	23	G23W	13
PZA	pncA	31	I31S	13
PZA	pncA	34	Y34D	13
PZA	pncA	41	Y41*	13
PZA	pncA	48	K48E	6,13
PZA	pncA	48	K48T	13
PZA	pncA	49	D49G	13
PZA	pncA	51	H51D	13
PZA	pncA	51	H51Q	6,13
PZA	pncA	51	H51P	13
PZA	pncA	51	H51R	13
PZA	pncA	53	53C/-	13
PZA	pncA	54	P54L	6,13
PZA	pncA	54	P54Q	13
PZA	pncA	57	H57R	6,13
PZA	pncA	57	H57P	13
PZA	pncA	57	H57D	13
PZA	pncA	57	H57Y	13
PZA	pncA	59	S59P	13
PZA	pncA	59	S59F	13
PZA	pncA	62	P62S	13
PZA	pncA	62	P62T	13
PZA	pncA	62	P62L	13
PZA	pncA	63	D63H	13
PZA	pncA	63	D63A	13
PZA	pncA	63	D63G	13
PZA	pncA	64	Y64*	13
PZA	pncA	66	S66P	13
PZA	pncA	67	67-/T	13
PZA	pncA	67	S67P	13
PZA	pncA	67	S67W	13
PZA	pncA	68	W68C	6,13
PZA	pncA	68	W68R	6,13
PZA	pncA	68	W68G	13
PZA	pncA	68	W68S	13
PZA	pncA	68	W68*	13
PZA	pncA	69	P69L	13
PZA	pncA	69	P69R	13
PZA	pncA	71	H71Q	6,13
PZA	pncA	71	H71Y	6,13
PZA	pncA	71	H71R	13
PZA	pncA	72	C72R	13
PZA	pncA	76	T76P	13
PZA	pncA	78	G78C	6,13
PZA	pncA	78	G78V	13
PZA	pncA	82	H82R	13
PZA	pncA	85	L85P	13
PZA	pncA	85	L85R	13
PZA	pncA	90	I90S	13
PZA	pncA	94	F94C	13
PZA	pncA	94	F94S	13
PZA	pncA	95	Y95T	13
PZA	pncA	96	K96R	13
PZA	pncA	97	G97C	6,13
PZA	pncA	97	G97R	6,13
PZA	pncA	97	G97S	13
PZA	pncA	97	G97D	6
PZA	pncA	97	G97A	13
PZA	pncA	97	G97V	13
PZA	pncA	99	Y99*	13
PZA	pncA	102	A102V	13
PZA	pncA	103	Y103C	13
PZA	pncA	103	Y103*	13
PZA	pncA	104	S104G	6,13
PZA	pncA	104	S104R	6,13
PZA	pncA	108	G108R	13
PZA	pncA	116	L116P	13
PZA	pncA	119	W119G	13
PZA	pncA	120	L120R	13
PZA	pncA	123	R123P	13
PZA	pncA	129	D129Y	13
PZA	pncA	132	G132D	6,13
PZA	pncA	132	G132S	13
PZA	pncA	132	G132A	13
PZA	pncA	133	I133T	6,13
PZA	pncA	133	I133S	13
PZA	pncA	134	A134V	13,30
PZA	pncA	135	T135P	6,13
PZA	pncA	136	D136N	6,13
PZA	pncA	136	D136Y	13
PZA	pncA	136	D136A	13
PZA	pncA	137	H137R	6,13
PZA	pncA	138	C138R	6,13
PZA	pncA	139	V139M	13
PZA	pncA	139	V139A	13
PZA	pncA	139	V139G	13
PZA	pncA	139	V139L	6,13
PZA	pncA	140	R140P	13
PZA	pncA	141	Q141P	6,13
PZA	pncA	141	Q141*	13
PZA	pncA	142	T142A	13
PZA	pncA	142	T142P	13
PZA	pncA	142	T142M	13
PZA	pncA	142	T142K	13
PZA	pncA	143	A143G	13
PZA	pncA	143	A143D	13,30
PZA	pncA	146	A146P	13
PZA	pncA	146	A146T	13,30
PZA	pncA	146	A146V	13,30
PZA	pncA	146	A146E	13,30
PZA	pncA	151	L151S	13
PZA	pncA	167	T167P	13
PZA	pncA	168	T168S	13
PZA	pncA	168	T168P	13
PZA	pncA	169	V169A	13
PZA	pncA	171	171CCGGCA/-	13
PZA	pncA	172	L172P	13
PZA	pncA	172	L172R	30
PZA	pncA	175	M175V	6,13
PZA	pncA	175	M175R	13
PZA	pncA	175	M175T	13
PZA	pncA	180	V180F	6,13
PZA	pncA	180	V180G	6,13
PZA	pncA	182	182-/A	13
PZA	pncA	182	L182S	13
PZA	pncA	184	184C/-	13
PZA	pncA	185	185C/-	13
PZA	pncA	187	187-/A	13
PZA	pncA	187	*187W	13
PZA	pncA	193	193-/A	13,30
PZA	pncA	194	194-/GGACTAT	13
PZA	pncA	194	194-/A	13
PZA	pncA	206	206-/C	13
PZA	pncA	206	206-/CCA	13
PZA	pncA	232	232-/A	13
PZA	pncA	235	235-/G	13
PZA	pncA	242	242-/TTCCA	13
PZA	pncA	248	248-/C	13
PZA	pncA	251	251-/C	13
PZA	pncA	251	251G/-	13
PZA	pncA	291	291T/-	13
PZA	pncA	292	292-/AT	6
PZA	pncA	376	376-/GA	13
PZA	pncA	394	394-/GGT	13
PZA	pncA	394	394-/C	13
PZA	pncA	395	395-/T	13
PZA	pncA	406	406G/-	13
PZA	pncA	408	408-/A	13
PZA	pncA	410	410-/T	13
PZA	pncA	410	410TGT/-	13
PZA	pncA	414	414-/CATT	13
PZA	pncA	418	418-/GCGCCAGACG	13
PZA	pncA	419	419-/G	13
PZA	pncA	422	422A/-	13
PZA	pncA	423	423-/AG	13
PZA	pncA	455	455-/C	13
PZA	pncA	457	457-/ATGGCTTGGC	13
PZA	pncA	458	458-/C	13
PZA	pncA	471	471-/A	13,30
PZA	pncA	480	480A/-	13
PZA	pncA	494	494-/C	6,13
PZA	pncA	523	523-/A	13
PZA	pncA	525	525-/A	13
PZA	pncA	525	525CCGCCA/-	13
PZA	pncA	570	570-/CT	6
PZA	rpsA	5	T5S	13
PZA	rpsA	123	D123A	13
PZA	rpsA	1313	1313CCG/-	13
RFB	rpoB	95	G95F	1
RFB	rpoB	429	Q429H	2
RFB	rpoB	432	Q432A	1
RFB	rpoB	432	Q432E	1
RFB	rpoB	432	Q432K	2
RFB	rpoB	432	Q432P	2
RFB	rpoB	445	H445D	1,2
RFB	rpoB	445	H445R	1,2
RFB	rpoB	445	H445Y	1,2
RFB	rpoB	450	S450F	1
RFB	rpoB	450	S450L	1,2
RFB	rpoB	450	S450W	1,2
RFP	rpoB	95	G95F	1,2
RFP	rpoB	170	V170F	6
RFP	rpoB	359	V359A	6,26
RFP	rpoB	400	T400A	30
RFP	rpoB	424	F424L	30
RFP	rpoB	424	F424V	30
RFP	rpoB	427	T427I	12
RFP	rpoB	429	Q429H	2,12
RFP	rpoB	429	Q429V	8
RFP	rpoB	431	S431G	6
RFP	rpoB	431	S431T	15
RFP	rpoB	432	Q432A	1
RFP	rpoB	432	Q432E	1
RFP	rpoB	432	Q432K	2,6,8,12
RFP	rpoB	432	Q432L	6,12
RFP	rpoB	432	Q432P	2,6,12
RFP	rpoB	435	D435A	12
RFP	rpoB	435	D435H	12
RFP	rpoB	435	D435F	1,2,6,12
RFP	rpoB	435	D435G	12
RFP	rpoB	435	D435N	15
RFP	rpoB	435	D435V	1,2,6,8,9,12,13
RFP	rpoB	435	D435Y	1,2,8,12,13
RFP	rpoB	438	N438P	12
RFP	rpoB	441	S441L	1,6,8,12
RFP	rpoB	441	S441Q	12
RFP	rpoB	441	S441P	12,26
RFP	rpoB	441	S441T	12
RFP	rpoB	441	S441*	12
RFP	rpoB	443	L443F	12
RFP	rpoB	444	T444S	12
RFP	rpoB	444	T444I	12
RFP	rpoB	445	H445A	1,12
RFP	rpoB	445	H445C	1,8,12
RFP	rpoB	445	H445D	1,2,6,8,9,12,13
RFP	rpoB	445	H445F	15
RFP	rpoB	445	H445G	15
RFP	rpoB	445	H445L	1,2,6,8,12
RFP	rpoB	445	H445P	12
RFP	rpoB	445	H445R	1,2,6,8,12,13
RFP	rpoB	445	H445S	1,2,8
RFP	rpoB	445	H445Y	1,2,6,8,9,12,13
RFP	rpoB	445	H445*	8
RFP	rpoB	445	H445Q	12
RFP	rpoB	446	K446Q	12
RFP	rpoB	446	K446R	12
RFP	rpoB	448	R448*	8
RFP	rpoB	449	L449Q	26
RFP	rpoB	450	S450C	1
RFP	rpoB	450	S450F	1,6
RFP	rpoB	450	S450L	1,2,4,6,8,9,13
RFP	rpoB	450	S450Q	8
RFP	rpoB	450	S450W	1,2,6,8
RFP	rpoB	450	S450Y	12
RFP	rpoB	450	S450P	12
RFP	rpoB	450	S450*	12
RFP	rpoB	451	A451G	12
RFP	rpoB	451	A451V	12
RFP	rpoB	452	L452P	1,6,8,12
RFP	rpoB	480	I480V	30
RFP	rpoB	491	I491F	6
RFP	rpoB	545	D545E	15
RFP	rpoB	676	T676P	6,15
RFP	rpoB	1292	1292-/GCC	15
RFP	rpoB	1296	1296-/TTC	37
RFP	rpoB	1312	1312AAC/-	30
RFP	rpoB	1328	1328-/GAC	37
RFP	rpoB	1396	1396-/ATTC	6
RFP	rpoC	332	G332R	30
RFP	rpoC	491	I491T	5,26
SM	gidB	34	G34V	6
SM	gidB	34	G34E	21
SM	gidB	40	40C/-	15
SM	gidB	47	R47W	6
SM	gidB	48	H48N	6
SM	gidB	48	H48Q	6
SM	gidB	61	61C/-	15
SM	gidB	64	R64W	6
SM	gidB	65	V65G	6
SM	gidB	69	G69D	6
SM	gidB	70	S70R	24
SM	gidB	71	G71E	21
SM	gidB	73	G73A	37
SM	gidB	75	P75L	6
SM	gidB	75	P75R	6
SM	gidB	79	L79S	6
SM	gidB	80	A80P	6
SM	gidB	83	R83P	6
SM	gidB	84	P84L	37
SM	gidB	93	P93L	6
SM	gidB	98	98-/G	15
SM	gidB	98	98G/-	15,24
SM	gidB	102	102G/-	37
SM	gidB	107	107T/-	15,30
SM	gidB	112	112C/-	15
SM	gidB	115	115C/-	37
SM	gidB	117	G117V	6
SM	gidB	118	R118S	6
SM	gidB	118	R118L	6
SM	gidB	134	A134E	6
SM	gidB	136	S136*	6
SM	gidB	137	R137P	6
SM	gidB	138	A138T	6
SM	gidB	138	A138V	6,21
SM	gidB	195	Y195*	6
SM	gidB	200	A200E	6
SM	gidB	202	202-/GC	6
SM	gidB	202	202G/-	6
SM	gidB	203	V203L	6
SM	gidB	211	211G/-	24
SM	gidB	237	237-/G	15
SM	gidB	297	297-/A	15,30
SM	gidB	347	347-/G	15
SM	gidB	347	347G/-	15
SM	gidB	351	351G/-	37
SM	gidB	366	366CT/-	15,30
SM	gidB	384	384G/-	15
SM	gidB	404	404T/-	15
SM	rpsL	40	T40I	30
SM	rpsL	43	K43R	5,6,12,13
SM	rpsL	43	K43T	15
SM	rpsL	86	R86G	24
SM	rpsL	88	K88Q	15
SM	rpsL	88	K88R	5,6,12,13
SM	rpsL	88	K88M	14
SM	rrs	513	513C/T	6,12
SM	rrs	514	514A/C	5,6,12,13
SM	rrs	514	514A/T	6,12
SM	rrs	517	517C/T	6,12,13
SM	rrs	878	878G/A	37
SM	rrs	905	905C/A	6,24
SM	rrs	906	906A/G	24
SM	rrs	907	907A/C	30
BDQ	atpE	28	D28A	17
BDQ	atpE	28	D28G	17
BDQ	atpE	28	D28N	1
BDQ	atpE	28	D28V	13,17
BDQ	atpE	61	E61D	13,17
BDQ	atpE	83	83A/G	17
BDQ	atpE	83	83A/T	17
BDQ	atpE	183	183G/T	17
BDQ	atpE	187	187G/C	17
BDQ	Rv0678	1	V1A	17
BDQ	Rv0678	2	2T/C	17,19
BDQ	Rv0678	2	S2I	17
BDQ	Rv0678	20	V20G	17
BDQ	Rv0678	21	E21D	17
BDQ	Rv0678	22	Q22L	17
BDQ	Rv0678	33	T33A	17
BDQ	Rv0678	36	A36T	17
BDQ	Rv0678	39	L39A	13
BDQ	Rv0678	46	C46R	17
BDQ	Rv0678	53	S53L	17
BDQ	Rv0678	53	S53P	17
BDQ	Rv0678	63	S63R	17,23
BDQ	Rv0678	66	G66V	17
BDQ	Rv0678	68	S68G	13,17,19
BDQ	Rv0678	72	R72W	17
BDQ	Rv0678	74	L74P	17
BDQ	Rv0678	83	L83P	17
BDQ	Rv0678	92	Y92*	17
BDQ	Rv0678	93	F93G	13
BDQ	Rv0678	94	R94Q	13
BDQ	Rv0678	97	97A/G	17
BDQ	Rv0678	102	A102P	17
BDQ	Rv0678	117	L117R	17
BDQ	Rv0678	134	R134*	17,23
BDQ	Rv0678	135	R135G	17
BDQ	Rv0678	136	136-/G	17
BDQ	Rv0678	136	L136P	17
BDQ	Rv0678	138	138-/GA	17
BDQ	Rv0678	138	138-/G	17
BDQ	Rv0678	138	E138G	13
BDQ	Rv0678	139	138-/G	17
BDQ	Rv0678	141	141-/C	17
BDQ	Rv0678	141	141-/C	17
BDQ	Rv0678	146	M146T	17
BDQ	Rv0678	185	185-/CAG	17
BDQ	Rv0678	189	189C/A	17
BDQ	Rv0678	192	192-/G	17
BDQ	Rv0678	193	193G/-	17
BDQ	Rv0678	200	200T/G	17
BDQ	Rv0678	202	202A/G	19
BDQ	Rv0678	214	214C/T	17
BDQ	Rv0678	259	259-/G	17
BDQ	Rv0678	292	292A/-	17
BDQ	Rv0678	345	345G/-	17
BDQ	Rv0678	403	403C/G	17
CS	alr	-26	-26G/T	13
DLM	ddn	49	L49P	37
DLM	ddn	53	G53D	17
DLM	ddn	88	W88*	17
PMD	ddn	58	Q58*	31
PMD	ddn	88	W88R	31
PMD	fbiC	435	W435*	31
PMD	fbiC	436	Q436*	31
PMD	fbiC	444	W444*	31
[1] Woods GL, Wengenack NL, Lin G, Brown-Elliott BA, Cirillo DM, Conville PS, et al. Susceptibility testing of Mycobacteria, Nocardiae, and other aerobic Actinomycetes. 3rd ed. Wayne, PA: Clinical and Laboratory Standards Institute; 2018.
[2] Tan Y, Hu Z, Zhao Y, et al. The beginning of the rpoB gene in addition to the RRDR might be needed for identifying RIF/Rfb cross resistance in multidrug-resistant Mycobacterium tuberculosis isolates from Southern China. J Clin Microbiol 2011;50:81-85.
[3] Yun YJ, Lee JS, Yoo JC, et al. Patterns of rpoC Mutations in Drug-Resistant Mycobacterium tuberculosis Isolated from Patients in South Korea. Tuberc Respir Dis (Seoul) 2018;81(3):222-227. doi:10.4046/trd.2017.0042.
[4] San LL, Aye KS, Oo NAT, et al. Insight into multidrug-resistant Beijing genotype Mycobacterium tuberculosis isolates in Myanmar. Int J Infect Dis 2018;76:109-119.
[5] Xu Y, Liu F, Chen S, et al. In vivo evolution of drug-resistant Mycobacterium tuberculosis in patients during long-term treatment. BMC Genomics 2018;19(1):640. doi:10.1186/s12864-018-5010-5.
[6] Walker TM, Kohl TA, Omar SV, et al. Whole-genome sequencing for prediction of Mycobacterium tuberculosis drug susceptibility and resistance: a retrospective cohort study. Lancet Infect Dis 2015;15(10):1193-1202. doi:10.1016/S1473-3099(15)00062-6.
[7] Cao Y, Parmar H, Gaur RL, et al. Xpert MTB/XDR: A ten-color reflex assay suitable for point of care settings to detect isoniazid-, fluoroquinolone-, and second line injectable drug-resistance directly from Mycobacterium tuberculosis positive sputum. Cold Spring Harb Lab 2020. doi:10.1101/2020.09.08.288787.
[8] Chakravorty S, Simmons AM, Rowneki M, et al. The New Xpert MTB/RIF Ultra: Improving Detection of Mycobacterium tuberculosis and Resistance to Rifampin in an Assay Suitable for Point-of-Care Testing. mBio 2017;8(4):e00812-17. doi:10.1128/mBio.00812-17.
[9] Seifert M, Ajbani K, Georghiou SB, et al. A performance evaluation of MTBDRplus version 2 for the diagnosis of multidrug-resistant tuberculosis. Int J Tuberc Lung Dis 2016;20(5):631.
[10] Brossier F, Veziris N, Aubry A, et al. Detection by GenoType MTBDRsl test of complex mechanisms of resistance to second-line drugs and ethambutol in multidrug-resistant Mycobacterium tuberculosis complex isolates. J Clin Microbiol 2010;48:1683-1689.
[11] Gardee Y, Dreyer AW, Koornhof HJ, et al. Evaluation of the GenoType MTBDRsl Version 2.0 Assay for Second-Line Drug Resistance Detection of Mycobacterium tuberculosis Isolates in South Africa. J Clin Microbiol 2017;55(3):791-800. doi:10.1128/JCM.01865-16.
[12] Bradley P, Gordon NC, Walker TM, et al. Rapid antibiotic-resistance predictions from genome sequence data for Staphylococcus aureus and Mycobacterium tuberculosis. Nat Commun 2015;6:10063. doi:10.1038/ncomms10063.
[13] Dheda K, Gumbo T, Maartens G, et al. The epidemiology, pathogenesis, transmission, diagnosis, and management of multidrug-resistant, extensively drug-resistant, and incurable tuberculosis. Lancet Respir Med 2017. doi:10.1016/S2213-2600(17)30079-6.
[14] Davis JJ, Wattam AR, Aziz RK, et al. The PATRIC Bioinformatics Resource Center: expanding data and analysis capabilities. Nucleic Acids Res 2020;48(D1):D606-D612. doi:10.1093/nar/gkz943.
[15] Chen X, He G, Wang S, et al. Evaluation of Whole-Genome Sequence Method to Diagnose Resistance of 13 Anti-tuberculosis Drugs and Characterize Resistance Genes in Clinical Multi-Drug Resistance Mycobacterium tuberculosis Isolates From China. Front Microbiol 2019;10:1741. doi:10.3389/fmicb.2019.01741.
[16] Colman RE, Schupp JM, Hicks ND, et al. Detection of Low-Level Mixed-Population Drug Resistance in Mycobacterium tuberculosis Using High Fidelity Amplicon Sequencing. PLoS One 2015;10(5):e0126626. doi:10.1371/journal.pone.0126626.
[17] Nieto Ramirez LM, Quintero Vargas K, Diaz G. Whole Genome Sequencing for the Analysis of Drug Resistant Strains of Mycobacterium tuberculosis: A Systematic Review for Bedaquiline and Delamanid. Antibiotics (Basel) 2020;9(3):133. doi:10.3390/antibiotics9030133.
[18] Jnawali HN, Yoo H, Ryoo S, et al. Molecular genetics of Mycobacterium tuberculosis resistant to aminoglycosides and cyclic peptide capreomycin antibiotics in Korea. World J Microbiol Biotechnol 2013;29(6):975-982. doi:10.1007/s11274-013-1256-x.
[19] Zhang S, Chen J, Cui P, et al. Identification of novel mutations associated with clofazimine resistance in Mycobacterium tuberculosis. J Antimicrob Chemother 2015;70(9):2507-2510. doi:10.1093/jac/dkv150.
[20] Chen J, Zhang S, Cui P, et al. Identification of novel mutations associated with cycloserine resistance in Mycobacterium tuberculosis. J Antimicrob Chemother 2017;72(12):3272-3276. doi:10.1093/jac/dkx316.
[21] Bauskenieks M, Pole I, Skenders G, et al. Genotypic and phenotypic characteristics of aminoglycoside-resistant Mycobacterium tuberculosis isolates in Latvia. Diagn Microbiol Infect Dis 2015;81(3):177-182. doi:10.1016/j.diagmicrobio.2014.12.004.
[22] Georghiou SB, Magana M, Garfein RS, et al. Evaluation of genetic mutations associated with Mycobacterium tuberculosis resistance to amikacin, kanamycin and capreomycin: a systematic review. PLoS One 2012;7(3):e33275. doi:10.1371/journal.pone.0033275.
[23] Hartkoorn RC, Uplekar S, Cole ST. Cross-resistance between clofazimine and bedaquiline through upregulation of MmpL5 in Mycobacterium tuberculosis. Antimicrob Agents Chemother 2014;58(5):2979-2981. doi:10.1128/AAC.00037-14.
[24] Thida Oo NA, San LL, Thapa J, et al. Characterization of mutations conferring streptomycin resistance to multidrug-resistant Mycobacterium tuberculosis isolates from Myanmar. Tuberculosis (Edinb) 2018;111:8-13. doi:10.1016/j.tube.2018.05.003.
[25] Unissa AN, Subbian S, Hanna LE, et al. Overview on mechanisms of isoniazid action and resistance in Mycobacterium tuberculosis. Infect Genet Evol 2016;45:474-492. doi:10.1016/j.meegid.2016.09.004.
[26] Munir A, Kumar N, Ramalingam SB, et al. Identification and Characterization of Genetic Determinants of Isoniazid and Rifampicin Resistance in Mycobacterium tuberculosis in Southern India. Sci Rep 2019;9(1):10283. doi:10.1038/s41598-019-46756-x.
[27] Tulyaprawat O, Chaiprasert A, Chongtrakool P, et al. Association of ubiA mutations and high-level of ethambutol resistance among Mycobacterium tuberculosis Thai clinical isolates. Tuberculosis (Edinb) 2019;114:42-46. doi:10.1016/j.tube.2018.11.006.
[28] Safi H, Lingaraju S, Amin A, et al. Evolution of high-level ethambutol-resistant tuberculosis through interacting mutations in decaprenylphosphoryl-β-D-arabinose biosynthetic and utilization pathway genes. Nat Genet 2013;45(10):1190-1197. doi:10.1038/ng.2743.
[29] Farhat MR, Freschi L, Calderon R, et al. GWAS for quantitative resistance phenotypes in Mycobacterium tuberculosis reveals resistance genes and regulatory regions. Nat Commun 2019;10(1):2128. doi:10.1038/s41467-019-10110-6.
[30] Phelan JE, O'Sullivan DM, Machado D, et al. Integrating informatics tools and portable sequencing technology for rapid detection of resistance to anti-tuberculous drugs. Genome Med 2019;11(1):41. doi:10.1186/s13073-019-0650-x.
[31] Haver HL, Chua A, Ghode P, et al. Mutations in genes for the F420 biosynthetic pathway and a nitroreductase enzyme are the primary resistance determinants in spontaneous in vitro-selected PA-824-resistant mutants of Mycobacterium tuberculosis. Antimicrob Agents Chemother 2015;59(9):5316-5323. doi:10.1128/AAC.00308-15.
[32] Almeida D, Ioerger T, Tyagi S, et al. Mutations in pepQ confer low-level resistance to bedaquiline and clofazimine in Mycobacterium tuberculosis. Antimicrob Agents Chemother 2016;60(8):4590-4599. doi:10.1128/AAC.00753-16.
[33] Farhat MR, Jacobson KR, Franke MF, et al. Gyrase mutations are associated with variable levels of fluoroquinolone resistance in Mycobacterium tuberculosis. J Clin Microbiol 2016;54(3):727-733. doi:10.1128/JCM.02775-15.
[34] Hsu LY, Lai LY, Hsieh PF, et al. Two novel katG mutations conferring isoniazid resistance in Mycobacterium tuberculosis. Front Microbiol 2020;11:1644. doi:10.3389/fmicb.2020.01644.
[35] Ando H, Kondo Y, Suetake T, et al. Identification of katG mutations associated with high-level isoniazid resistance in Mycobacterium tuberculosis. Antimicrob Agents Chemother 2010;54(5):1793-1799. doi:10.1128/AAC.01691-09.
[36] Blanco D, Perez-Herran E, Cacho M, et al. Mycobacterium tuberculosis gyrase inhibitors as a new class of antitubercular drugs. Antimicrob Agents Chemother 2015;59(4):1868-1875. doi:10.1128/AAC.03913-14.
[37] World Health Organization. Catalogue of mutations in Mycobacterium tuberculosis complex and their association with drug resistance. 2021.
