# Supplementary material for: Deep Amplicon Sequencing Reveals Culture-dependent Clonal Selection of Mycobacterium tuberculosis in Clinical Samples
Source: Genomics Proteomics Bioinformatics. 2024 Jun 13;22(6):qzae046. doi: 10.1093/gpbjnl/qzae046 (PMC11978391; doi:10.1093/gpbjnl/qzae046)
Supplement: qzae046_Supplementary_Data [file qzae046_supplementary_data.zip › Table S2-done.xls]

## Sheet: Table S2
Table S2 DAS for amplification specificity and efficiency, detection capability, and amplification optimization
Note: TB, tuberculosis.
SampleID	Sample	Experimental purpose	Raw read	Map read	Map rate	Target length	Target depth	Target 1× coverage (Percent)	Target 3× coverage (Percent)	Target 5× coverage (Percent)	Target 10× coverage (Percent)	Target 30× coverage (Percent)	Target 50× coverage (Percent)	Target_100× coverage (Percent)
A01	Sputum1 DNA 1 μg (Healthy people 1)	Amplification efficiency and primer specificity	409350	1000	0.0024429	28395	4.02409	8457 (29.78%)	1401 (4.93%)	881 (3.10%)	801 (2.82%)	626 (2.20%)	518 (1.82%)	455 (1.60%)
A02	Sputum2 DNA 1 μg (Healthy people2)	Amplification efficiency and primer specificity	502002	7484	0.0149083	28395	29.2588	16,213 (57.10%)	5719 (20.14%)	2544 (8.96%)	547 (1.93%)	287 (1.01%)	287 (1.01%)	287 (1.01%)
A03	TB DNA 1 μg (TB isolate)	Amplification efficiency and primer specificity	556840	506834	0.910197	28395	2024.43	28,025 (98.70%)	28,025 (98.70%)	27,909 (98.29%)	27,656 (97.40%)	27,634 (97.32%)	27,600 (97.20%)	27,418 (96.56%)
B01	Mixed sputum DNA 1 μg (Sputum1 and Sputum2) + TB DNA 200 pg	Detection capability	535252	200094	0.373831	28395	788.977	27,939 (98.39%)	27,663 (97.42%)	27,649 (97.37%)	27,645 (97.36%)	27,259 (96.00%)	27,094 (95.42%)	26,833 (94.50%)
B02	Mixed blood DNA 1 μg (Blood1 and Blood2) + TB DNA 100 pg	Detection capability	644836	559750	0.86805	28395	2219.86	28,016 (98.67%)	27,858 (98.11%)	27,767 (97.79%)	27,634 (97.32%)	27,620 (97.27%)	27,611 (97.24%)	27,307 (96.17%)
B03	Mixed blood DNA 1 μg (Blood1 and Blood2) + TB DNA 50 pg	Detection capability	651832	543514	0.833825	28395	2148.85	28,140 (99.10%)	27,831 (98.01%)	27,663 (97.42%)	27,651 (97.38%)	27,634 (97.32%)	27,416 (96.55%)	27,351 (96.32%)
C01	Mixed sputum DNA 1 μg (Sputum1 and Sputum2) + TB DNA 200 pg	Primer optimization	743868	141026	0.189585	28395	561.497	28,396 (100.00%)	28,395 (100.00%)	28,395 (100.00%)	28,395 (100.00%)	28,215 (99.37%)	28,097 (98.95%)	27,839 (98.04%)
C02	Mixed blood DNA 1 μg (Blood1 and Blood2) + TB DNA 100 pg	Primer optimization	662018	590308	0.89168	28395	2366.97	28,395 (100.00%)	28,395 (100.00%)	28,395 (100.00%)	28,395 (100.00%)	28,395 (100.00%)	28,395 (100.00%)	28,244 (99.47%)
C03	Mixed blood DNA 1 μg (Blood1 and Blood2) + TB DNA 50 pg	Primer optimization	583140	420778	0.721573	28395	1685.47	28,395 (100.00%)	28,395 (100.00%)	28,395 (100.00%)	28,395 (100.00%)	28,395 (100.00%)	28,336 (99.79%)	28,202 (99.32%)
