# Supplementary material for: Deep Amplicon Sequencing Reveals Culture-dependent Clonal Selection of Mycobacterium tuberculosis in Clinical Samples
Source: Genomics Proteomics Bioinformatics. 2024 Jun 13;22(6):qzae046. doi: 10.1093/gpbjnl/qzae046 (PMC11978391; doi:10.1093/gpbjnl/qzae046)
Supplement: qzae046_Supplementary_Data [file qzae046_supplementary_data.zip › Table S3-done.xls]

## Sheet: Table S3
Table S3 DAS for minimum limit of detection
SampleID	Sample	Dilution	Raw read	Map read	Map rate	Target length	Target depth	Target 1× coverage (Percent)	Target 3× coverage (Percent)	Target 5× coverage (Percent)	Target 10× coverage (Percent)	Target 30× coverage (Percent)	Target 50× coverage (Percent)	Target_100× coverage (Percent)
TBX157	TB isolate	NA	13182836	12145774	0.921332	28395	48925.5	28,395 (100.00%)	28,395 (100.00%)	28,395 (100.00%)	28,395 (100.00%)	28,395 (100.00%)	28,395 (100.00%)	28,395 (100.00%)
SD26	Gradient dilution repeat 1	10-fold diluted DNA (40 ng)	10625370	9819640	0.924169	28395	39399.6	28,395 (100.00%)	28,395 (100.00%)	28,395 (100.00%)	28,395 (100.00%)	28,395 (100.00%)	28,395 (100.00%)	28,393 (99.99%)
SD27		100-fold diluted DNA (4 ng)	12304868	11408156	0.927125	28395	45723.1	28,395 (100.00%)	28,395 (100.00%)	28,395 (100.00%)	28,395 (100.00%)	28,395 (100.00%)	28,395 (100.00%)	28,393 (99.99%)
SD28		1000-fold diluted DNA (400 pg)	11735016	10864640	0.925831	28395	43452.6	28,395 (100.00%)	28,395 (100.00%)	28,395 (100.00%)	28,395 (100.00%)	28,395 (100.00%)	28,395 (100.00%)	28,393 (99.99%)
SD29		10,000-fold diluted DNA (40 pg)	10980564	10100340	0.919838	28395	40365.4	28,395 (100.00%)	28,395 (100.00%)	28,395 (100.00%)	28,395 (100.00%)	28,395 (100.00%)	28,395 (100.00%)	28,393 (99.99%)
SD30		100,000-fold diluted DNA (4 pg)	6423632	5289174	0.823393	28395	20561	28,395 (100.00%)	28,395 (100.00%)	28,395 (100.00%)	28,395 (100.00%)	28,383 (99.96%)	28,374 (99.93%)	28,355 (99.86%)
SD31	Gradient dilution repeat 2	10-fold diluted DNA (40 ng)	10165664	9399018	0.924585	28395	37704.7	28,395 (100.00%)	28,395 (100.00%)	28,395 (100.00%)	28,395 (100.00%)	28,395 (100.00%)	28,395 (100.00%)	28,393 (99.99%)
SD32		100-fold diluted DNA (4 ng)	10870992	10074750	0.926755	28395	40366.7	28,395 (100.00%)	28,395 (100.00%)	28,395 (100.00%)	28,395 (100.00%)	28,395 (100.00%)	28,395 (100.00%)	28,393 (99.99%)
SD33		1000-fold diluted DNA (400 pg)	9010274	8368304	0.928751	28395	33479	28,395 (100.00%)	28,395 (100.00%)	28,395 (100.00%)	28,395 (100.00%)	28,395 (100.00%)	28,395 (100.00%)	28,394 (100.00%)
SD34		10,000-fold diluted DNA (40 pg)	12612570	11570526	0.917381	28395	46334.2	28,395 (100.00%)	28,395 (100.00%)	28,395 (100.00%)	28,395 (100.00%)	28,395 (100.00%)	28,393 (99.99%)	28,392 (99.99%)
SD35		100,000-fold diluted DNA (4 pg)	6440450	5371570	0.834036	28395	20847.2	28,395 (100.00%)	28,395 (100.00%)	28,395 (100.00%)	28,395 (100.00%)	28,394 (100.00%)	28,385 (99.96%)	28,373 (99.92%)
