# Supplementary material for: Deep Amplicon Sequencing Reveals Culture-dependent Clonal Selection of Mycobacterium tuberculosis in Clinical Samples
Source: Genomics Proteomics Bioinformatics. 2024 Jun 13;22(6):qzae046. doi: 10.1093/gpbjnl/qzae046 (PMC11978391; doi:10.1093/gpbjnl/qzae046)
Supplement: qzae046_Supplementary_Data [file qzae046_supplementary_data.zip › Table S4-done.xls]

## Sheet: Table S4
Table S4 DAS for variant identification comparing with initial DNA sample
SampleID	Sample	Dilution	Different resistant mutation number	Different resistant mutation percent	Different mutation number	Different mutation percent
TBX157	TB isolate	NA	-	-	-	-
SD26	Gradient dilution repeat 1	10-fold diluted DNA (40 ng)	0	0	0	0
SD27		100-fold diluted DNA (4 ng)	0	0	0	0
SD28		1000-fold diluted DNA (400 pg)	0	0	0	0
SD29		10,000-fold diluted DNA (40 pg)	0	0	6	0.000211305
SD30		100,000-fold diluted DNA (4 pg)	2	0.00137836	72	0.00253566
SD31	Gradient dilution repeat 2	10-fold diluted DNA (40 ng)	0	0	0	0
SD32		100-fold diluted DNA (4 ng)	0	0	1	3.52175e-05
SD33		1000-fold diluted DNA (400 pg)	0	0	0	0
SD34		10,000-fold diluted DNA (40 pg)	0	0	5	0.000176087
SD35		100,000-fold diluted DNA (4 pg)	1	0.00068918	71	0.00250044
Note: Different mutation was identified as the variant had >= 5% difference of alternative allele frequency by comparing diluted DNA sample with initial DNA sample.
