# Supplementary material for: Deep Amplicon Sequencing Reveals Culture-dependent Clonal Selection of Mycobacterium tuberculosis in Clinical Samples
Source: Genomics Proteomics Bioinformatics. 2024 Jun 13;22(6):qzae046. doi: 10.1093/gpbjnl/qzae046 (PMC11978391; doi:10.1093/gpbjnl/qzae046)
Supplement: qzae046_Supplementary_Data [file qzae046_supplementary_data.zip › Table S6-done.xls]

## Sheet: Table S6
Table S6 mDST based on RDM method in our panel region for PATRIC data
Sample	AK	CFZ	CM	CS	EMB	ETO	FQs(LFX)	INH	KM	MFX	PAS	PTO	PZA	RFB	RFP	SM	BDQ	Delamanid	Linezolid	Pretomanid
1.26736e+06	S	S	S	S	S	S	S	S	S	S	S	S	S	R	R	S	S	S	S	S
1.26736e+06	R	S	R	S	R	R	R	R	R	R	S	S	R	S	R	S	S	S	S	S
1.26736e+06	S	S	S	S	R	S	S	R	S	S	S	S	R	R	R	R	S	S	S	S
1.26736e+06	S	S	S	S	S	S	S	S	S	S	S	S	S	S	S	S	S	S	S	S
1.26736e+06	S	S	S	S	S	S	S	S	S	S	S	S	S	S	R	S	S	S	S	S
1.26736e+06	S	S	S	S	R	S	S	R	S	S	S	S	R	R	R	R	S	S	S	S
1.26736e+06	S	S	S	S	R	S	S	R	S	S	S	S	S	S	R	S	S	S	S	S
1.26736e+06	S	S	S	S	R	R	S	R	S	S	S	S	R	R	R	S	S	S	S	S
1.26736e+06	S	S	S	S	S	S	S	R	S	S	S	S	S	S	S	R	S	S	S	S
1.26736e+06	S	S	S	S	R	R	S	R	S	S	S	R	R	R	R	R	S	S	S	S
1.29572e+06	R	S	R	S	R	R	R	R	R	R	S	S	R	S	R	S	S	S	S	S
1.29572e+06	R	S	R	S	R	R	R	R	R	R	S	S	R	S	R	S	S	S	S	S
1.29572e+06	R	S	R	S	R	R	R	R	R	R	S	S	R	S	R	S	S	S	S	S
1.29572e+06	R	S	R	S	R	R	R	R	R	R	S	S	R	S	R	S	S	S	S	S
1.29573e+06	R	S	R	S	R	R	R	R	R	R	S	S	R	S	R	S	S	S	S	S
1.29573e+06	S	S	S	S	R	R	R	R	S	R	S	S	R	R	R	R	S	S	S	S
1.29573e+06	S	S	S	S	R	R	R	R	S	R	S	S	R	R	R	R	S	S	S	S
1.29574e+06	S	S	S	S	R	R	S	R	S	S	S	S	R	S	R	S	S	S	S	S
1.29574e+06	R	S	R	S	R	R	R	R	R	R	S	S	R	S	R	S	S	S	S	S
1.29574e+06	R	S	R	S	R	R	R	R	R	R	S	S	R	S	R	S	S	S	S	S
1.29574e+06	R	S	R	S	R	R	R	R	R	R	S	S	R	S	R	S	S	S	S	S
1.29575e+06	R	S	R	S	R	R	R	R	R	R	S	S	R	S	R	S	S	S	S	S
1.29575e+06	R	S	R	S	R	R	R	R	R	R	S	S	R	S	R	S	S	S	S	S
1.29575e+06	R	S	R	S	R	R	R	R	R	R	S	S	R	S	R	S	S	S	S	S
1.29575e+06	S	S	S	S	R	R	R	R	R	R	S	R	R	R	R	R	S	S	S	S
1.29575e+06	S	S	S	S	R	S	R	R	S	R	S	S	R	R	R	R	S	S	S	S
1.29576e+06	R	S	R	S	R	R	R	R	R	R	S	S	R	S	R	S	S	S	S	S
1.29576e+06	R	S	R	S	R	R	R	R	R	R	S	S	R	S	R	S	S	S	S	S
1.29576e+06	S	S	S	S	R	R	R	R	S	R	S	S	S	R	R	R	S	S	S	S
1.29576e+06	R	S	R	S	R	R	R	R	R	R	S	S	R	S	R	S	S	S	S	S
1.29576e+06	R	S	R	S	R	R	R	R	R	R	S	S	R	S	R	S	S	S	S	S
1.29576e+06	S	S	S	S	R	R	S	R	R	S	S	S	S	R	R	S	S	S	S	S
1.29576e+06	R	S	R	S	R	R	R	R	R	R	S	S	R	S	R	S	S	S	S	S
1.29577e+06	R	S	R	S	R	R	R	R	R	R	S	S	R	S	R	S	S	S	S	S
1.29577e+06	R	S	R	S	R	R	R	R	R	R	S	S	R	S	R	S	S	S	S	S
1.29577e+06	R	S	R	S	R	R	R	R	R	R	S	S	R	S	R	S	S	S	S	S
1.29577e+06	R	S	R	S	R	R	R	R	R	R	S	S	R	S	R	S	S	S	S	S
1.29577e+06	R	S	R	R	R	S	R	R	R	R	S	S	R	S	R	R	S	S	S	S
1.29577e+06	R	S	R	S	R	R	R	R	R	R	S	S	R	S	R	S	S	S	S	S
1.29577e+06	R	S	R	S	R	R	R	R	R	R	S	S	R	S	R	S	S	S	S	S
1.29577e+06	R	S	R	S	R	R	R	R	R	R	S	S	R	S	R	S	S	S	S	S
1.29578e+06	S	S	S	S	R	R	R	R	S	R	S	S	R	R	R	R	S	S	S	S
1.29578e+06	R	S	R	S	R	R	R	R	R	R	S	S	R	S	R	S	S	S	S	S
1.29578e+06	S	S	S	S	R	R	S	R	S	S	S	S	R	S	R	S	S	S	S	S
1.29578e+06	S	S	S	S	R	S	S	R	S	S	S	S	R	R	R	R	S	S	S	S
1.29579e+06	S	S	S	S	R	S	S	R	S	S	S	S	R	R	R	R	S	S	S	S
1.29579e+06	S	S	S	S	R	S	S	R	S	S	S	S	R	R	R	R	S	S	S	S
1.29579e+06	S	S	S	S	R	R	S	R	S	S	S	S	R	R	R	S	S	S	S	S
1.2958e+06	S	S	S	S	R	S	R	R	S	R	S	S	S	S	R	S	S	S	S	S
1.2958e+06	S	S	S	S	R	S	S	R	S	S	S	S	R	R	R	R	S	S	S	S
1.2958e+06	S	S	S	S	S	S	S	S	S	S	S	S	S	S	S	S	S	S	S	S
1.2958e+06	S	S	S	S	R	R	R	R	R	R	S	S	R	S	R	S	S	S	S	S
1.2958e+06	R	S	R	S	R	R	R	R	R	R	S	R	R	R	R	S	S	S	S	S
1.2958e+06	S	S	S	S	S	S	S	S	S	S	S	S	S	S	S	S	S	S	S	S
1.2958e+06	S	S	S	S	R	R	R	R	R	R	R	S	R	S	R	S	S	S	S	S
1.2958e+06	S	S	S	S	S	S	R	S	S	R	S	S	S	S	S	S	S	S	S	S
1.2958e+06	S	S	S	S	S	R	S	R	S	S	S	S	S	S	S	R	S	S	S	S
1.2958e+06	S	S	S	S	S	S	S	S	S	S	S	S	S	S	S	S	S	S	S	S
1.29581e+06	S	S	S	S	R	R	R	R	S	R	S	S	S	R	R	S	S	S	S	S
1.29581e+06	S	S	S	S	S	S	S	S	S	S	S	S	S	S	S	S	S	S	S	S
1.29581e+06	S	S	S	S	S	S	S	S	S	S	S	S	S	S	S	S	S	S	S	S
1.29581e+06	S	S	S	S	S	S	R	S	S	R	S	S	S	S	S	S	S	S	S	S
1.32422e+06	S	S	S	S	R	R	S	R	S	S	S	S	S	R	R	R	S	S	S	S
1.32422e+06	S	S	S	S	S	S	S	S	S	S	S	S	S	S	S	S	S	S	S	S
1.32422e+06	S	S	S	S	S	S	S	S	S	S	S	S	S	S	R	S	S	S	S	S
1.32422e+06	R	S	R	S	R	R	R	R	R	R	S	S	R	S	R	S	S	S	S	S
1.32422e+06	S	S	S	S	S	R	S	R	S	S	S	S	S	S	S	R	S	S	S	S
1.32422e+06	S	S	S	S	R	R	S	R	S	S	S	S	R	R	R	S	S	S	S	S
1.32422e+06	S	S	S	S	S	S	S	S	S	S	S	S	S	S	S	S	S	S	S	S
1.32423e+06	S	S	S	S	R	S	S	R	S	S	S	S	S	R	R	S	S	S	S	S
1.32423e+06	S	S	S	S	S	S	S	R	S	S	S	S	S	S	S	R	S	S	S	S
1.32423e+06	S	S	S	S	S	S	S	R	S	S	S	S	S	S	S	S	S	S	S	S
1.32423e+06	S	S	S	S	R	R	S	R	S	S	S	S	R	R	R	R	S	S	S	S
1.32423e+06	S	S	S	S	R	S	S	R	S	S	S	S	R	S	R	R	S	S	S	S
1.32423e+06	S	S	S	S	R	R	S	R	S	S	S	S	R	R	R	R	S	S	S	S
1.32423e+06	R	S	R	S	R	R	S	R	R	S	S	S	R	S	R	R	S	S	S	S
1.32423e+06	S	S	S	S	R	R	S	R	S	S	S	S	S	R	R	R	S	S	S	S
1.32423e+06	S	S	S	S	R	S	S	R	S	S	S	S	R	S	S	R	S	S	S	S
1.32423e+06	S	S	S	S	R	S	S	R	S	S	S	S	R	R	R	S	S	S	S	S
1.32424e+06	S	S	S	S	R	S	R	R	S	R	S	R	R	S	R	R	S	S	S	S
1.32424e+06	S	S	S	S	S	S	S	S	S	S	S	S	S	S	R	S	S	S	S	S
1.32424e+06	R	S	R	S	R	R	R	R	R	R	S	S	R	S	R	S	S	S	S	S
1.32424e+06	S	S	S	S	S	S	S	S	S	S	S	S	S	S	S	S	S	S	S	S
1.32424e+06	S	S	S	S	S	R	S	R	S	S	R	S	R	S	R	R	S	S	S	S
1.32424e+06	S	S	S	S	R	S	S	R	S	S	S	R	R	S	R	R	S	S	S	S
1.32424e+06	S	S	S	S	R	S	S	R	S	S	S	S	S	S	R	S	S	S	S	S
1.32424e+06	S	S	S	S	R	R	S	R	S	S	S	R	R	R	R	R	S	S	S	S
1.32424e+06	R	S	R	S	R	R	R	R	R	R	S	S	R	S	R	S	S	S	S	S
1.32424e+06	S	S	S	S	S	S	S	R	S	S	S	S	S	S	S	R	S	S	S	S
1.32425e+06	S	S	S	S	R	R	S	R	S	S	S	S	S	R	R	R	S	S	S	S
1.32425e+06	S	S	S	S	S	S	S	S	S	S	S	S	S	S	S	R	S	S	S	S
1.32425e+06	S	S	S	S	S	S	S	R	S	S	S	R	S	S	S	S	S	S	S	S
1.32425e+06	S	S	S	S	R	R	S	R	S	S	S	S	S	R	R	R	S	S	S	S
1.32425e+06	S	S	S	S	R	S	S	R	S	S	S	S	S	R	R	R	S	S	S	S
1.32425e+06	R	S	R	S	R	R	R	R	R	R	S	S	R	S	R	S	S	S	S	S
1.32425e+06	S	S	S	S	R	R	S	R	S	S	S	S	S	R	R	R	S	S	S	S
1.32425e+06	S	S	S	S	R	S	S	R	S	S	S	S	R	R	R	R	S	S	S	S
1.32425e+06	S	S	S	S	R	S	S	R	S	S	S	S	S	R	R	R	S	S	S	S
1.32425e+06	S	S	S	S	R	S	S	R	S	S	S	S	R	R	R	S	S	S	S	S
1.32426e+06	S	S	S	S	R	S	S	R	S	S	S	R	S	R	R	R	S	S	S	S
1.32426e+06	S	S	S	S	S	S	S	R	S	S	S	S	S	S	S	R	S	S	S	S
1.32426e+06	S	S	S	S	S	S	S	S	S	S	S	S	S	S	S	S	S	S	S	S
1.32426e+06	S	S	S	S	R	R	S	R	S	S	S	S	R	S	R	S	S	S	S	S
1.32426e+06	S	S	S	S	S	S	S	R	S	S	S	S	S	S	S	S	S	S	S	S
1.32426e+06	S	S	S	S	R	R	S	R	S	S	S	S	R	R	R	R	S	S	S	S
1.32426e+06	R	S	R	S	R	R	S	R	R	S	S	S	R	S	R	S	S	S	S	S
1.32426e+06	S	S	S	S	S	S	S	S	S	S	S	S	S	S	S	R	S	S	S	S
1.32426e+06	S	S	S	S	S	S	S	S	S	S	S	S	S	S	S	S	S	S	S	S
1.32427e+06	S	S	S	S	R	S	S	R	S	S	S	S	R	R	R	S	S	S	S	S
1.32427e+06	S	S	S	S	R	S	S	R	S	S	S	S	R	R	R	S	S	S	S	S
1.32427e+06	S	S	S	S	R	S	S	R	S	S	S	S	R	R	R	R	S	S	S	S
1.32427e+06	S	S	S	S	S	S	S	S	S	S	S	S	S	S	S	S	S	S	S	S
1.32427e+06	S	S	S	S	S	S	S	R	S	S	S	S	S	S	S	S	S	S	S	S
1.32427e+06	S	S	S	S	R	S	S	R	S	S	S	S	S	R	R	R	S	S	S	S
1.32427e+06	R	S	R	S	R	S	S	R	R	S	S	S	R	S	R	R	S	S	S	S
1.32427e+06	S	S	S	S	R	S	S	R	S	S	S	S	S	S	R	S	S	S	S	S
1.32427e+06	S	S	S	S	R	S	S	R	S	S	S	S	R	R	R	R	S	S	S	S
1.32428e+06	S	S	S	S	S	S	S	R	S	S	S	S	R	S	S	S	S	S	S	S
1.32428e+06	S	S	S	S	S	S	S	S	S	S	S	S	S	S	S	S	S	S	S	S
1.32428e+06	S	S	S	S	S	S	S	S	S	S	S	S	S	R	R	S	S	S	S	S
1.32428e+06	R	S	R	S	R	R	S	R	R	S	S	S	R	S	R	S	S	S	S	S
1.32428e+06	S	S	S	S	R	R	S	R	S	S	S	R	R	R	R	R	S	S	S	S
1.32428e+06	S	S	S	S	R	R	S	R	S	S	S	S	R	R	R	S	S	S	S	S
1.32428e+06	S	S	S	S	R	R	S	R	S	S	S	S	R	S	R	S	S	S	S	S
1.32428e+06	S	S	S	S	R	R	S	R	S	S	S	S	R	S	R	S	S	S	S	S
1.32428e+06	S	S	S	S	R	R	S	R	S	S	S	S	R	R	R	S	S	S	S	S
1.32428e+06	R	S	R	S	R	R	R	R	R	R	S	S	R	S	R	S	S	S	S	S
1.32429e+06	S	S	S	S	S	S	S	S	S	S	S	S	S	S	S	S	S	S	S	S
1.32429e+06	S	S	S	S	R	S	S	S	S	S	S	S	S	R	R	S	S	S	S	S
1.32429e+06	S	S	S	S	S	S	S	S	S	S	S	S	S	S	S	S	S	S	S	S
1.32429e+06	S	S	S	S	S	S	S	S	S	S	S	S	S	S	S	S	S	S	S	S
1.32429e+06	S	S	S	S	S	S	S	S	S	S	S	S	S	S	S	S	S	S	S	S
1.32429e+06	S	S	S	S	S	S	S	S	S	S	S	S	S	S	S	S	S	S	S	S
1.32429e+06	S	S	S	S	S	S	S	S	S	S	S	S	S	S	S	S	S	S	S	S
1.32429e+06	S	S	S	S	S	S	S	S	S	S	S	S	S	S	S	S	S	S	S	S
1.32429e+06	S	S	S	S	S	S	S	S	S	S	S	S	S	S	S	S	S	S	S	S
1.32429e+06	S	S	S	S	S	S	S	S	S	S	S	S	S	S	S	S	S	S	S	S
1.3243e+06	S	S	S	S	S	S	S	S	S	S	S	S	S	S	S	S	S	S	S	S
1.3243e+06	S	S	S	S	S	S	S	S	S	S	S	S	S	S	S	S	S	S	S	S
1.3243e+06	S	S	S	S	S	S	S	S	S	S	S	S	S	S	S	S	S	S	S	S
1.3243e+06	S	S	S	S	S	S	S	S	S	S	S	S	S	S	S	S	S	S	S	S
1.3243e+06	S	S	S	S	S	S	S	S	S	S	S	S	S	S	S	S	S	S	S	S
1.3243e+06	S	S	S	S	S	S	S	S	S	S	S	S	S	S	S	S	S	S	S	S
1.3243e+06	S	S	S	S	S	S	S	S	S	S	S	S	S	S	S	S	S	S	S	S
1.3541e+06	S	S	S	S	S	S	S	R	S	S	S	S	S	S	R	R	S	S	S	S
1.3541e+06	S	S	S	S	R	S	S	R	S	S	S	S	R	R	R	R	S	S	S	S
1.3541e+06	S	S	S	S	R	S	S	R	S	S	S	S	S	S	R	S	S	S	S	S
1.3541e+06	S	S	S	S	S	S	S	S	S	S	S	S	S	S	S	S	S	S	S	S
1.35411e+06	S	S	S	S	R	S	S	R	S	S	S	S	R	R	R	R	S	S	S	S
1.35411e+06	S	S	S	S	R	S	S	R	S	S	S	S	R	S	R	R	S	S	S	S
1.35411e+06	S	S	S	S	R	S	S	R	S	S	S	S	S	S	R	R	S	S	S	S
1.35411e+06	S	S	S	S	S	R	S	R	S	S	S	S	S	S	S	S	S	S	S	S
1.35411e+06	S	S	S	S	R	S	S	R	S	S	S	R	S	S	R	R	S	S	S	S
1.35411e+06	S	S	S	S	R	R	S	R	S	S	S	S	R	R	R	R	S	S	S	S
1.35411e+06	S	S	S	S	S	S	S	R	S	S	S	S	S	R	R	R	S	S	S	S
1.35411e+06	S	S	S	S	R	S	S	R	S	S	S	S	R	S	R	R	S	S	S	S
1.35411e+06	S	S	S	S	R	S	S	R	S	S	S	S	R	S	R	R	S	S	S	S
1.35411e+06	S	S	S	S	S	S	S	R	S	S	S	R	S	R	R	R	S	S	S	S
1.35412e+06	S	S	S	S	S	S	S	R	S	S	S	S	R	S	R	R	S	S	S	S
1.35412e+06	S	S	S	S	S	S	S	R	S	S	S	S	S	R	R	R	S	S	S	S
1.35412e+06	S	S	S	S	R	S	S	R	S	S	S	S	R	R	R	S	S	S	S	S
1.35412e+06	S	S	S	S	R	S	S	R	S	S	S	S	S	R	R	S	S	S	S	S
1.35412e+06	S	S	S	S	R	S	S	R	S	S	S	S	R	R	R	R	S	S	S	S
1.35412e+06	S	S	S	S	R	R	S	R	S	S	S	S	R	S	R	R	S	S	S	S
1.35412e+06	S	S	S	S	R	S	S	R	S	S	S	S	R	S	R	R	S	S	S	S
1.35412e+06	S	S	S	S	R	S	R	R	S	R	S	S	R	S	R	R	S	S	S	S
1.35412e+06	S	S	S	S	S	S	R	R	S	R	S	S	R	R	R	R	S	S	S	S
1.35413e+06	S	S	S	S	R	S	S	R	S	S	S	S	S	R	R	R	S	S	S	S
1.35413e+06	S	S	S	S	R	S	S	R	S	S	S	S	R	S	R	R	S	S	S	S
1.35413e+06	S	S	S	S	R	R	S	R	S	S	S	S	S	R	R	S	S	S	S	S
1.35413e+06	S	S	S	S	R	S	S	R	S	S	S	S	S	R	R	S	S	S	S	S
1.35413e+06	S	S	S	S	S	S	S	R	S	S	S	S	R	S	R	R	S	S	S	S
1.35413e+06	S	S	S	S	R	S	S	R	S	S	S	S	R	S	R	R	S	S	S	S
1.35413e+06	S	R	S	S	R	S	R	R	S	R	S	R	R	S	R	R	S	S	S	S
1.35413e+06	S	S	S	S	S	S	S	S	S	S	S	S	S	S	S	S	S	S	S	S
1.35413e+06	S	S	S	S	S	S	S	S	S	S	S	S	S	S	S	S	S	S	S	S
1.35413e+06	S	S	S	S	R	S	S	R	S	S	S	S	S	R	R	R	S	S	S	S
1.35414e+06	S	S	S	S	S	S	S	R	S	S	S	S	S	S	S	R	S	S	S	S
1.35414e+06	S	S	S	S	R	R	S	R	S	S	S	S	R	R	R	R	S	S	S	S
1.35414e+06	S	S	S	S	S	S	S	S	S	S	S	S	S	S	S	S	S	S	S	S
1.35414e+06	S	S	S	S	S	S	S	S	S	S	S	S	S	S	S	S	S	S	S	S
1.35414e+06	S	S	S	S	S	S	S	S	S	S	S	S	S	S	S	S	S	S	S	S
1.35414e+06	S	S	S	S	S	S	S	S	S	S	S	S	S	S	S	S	S	S	S	S
1.35414e+06	S	S	S	S	S	S	S	S	S	S	S	S	S	S	S	S	S	S	S	S
1.35414e+06	S	S	S	S	S	S	S	R	S	S	S	S	S	S	S	S	S	S	S	S
1.35414e+06	S	S	S	S	S	S	S	S	S	S	S	S	S	S	S	S	S	S	S	S
1.35414e+06	S	S	S	S	S	S	S	S	S	S	S	S	S	S	S	S	S	S	S	S
1.35415e+06	S	S	S	S	S	S	S	S	S	S	S	S	S	S	S	S	S	S	S	S
1.35415e+06	S	S	S	S	S	S	S	S	S	S	S	S	S	S	S	S	S	S	S	S
1.35415e+06	S	S	S	S	S	S	S	S	S	S	S	S	S	S	R	S	S	S	S	S
1.35415e+06	S	S	S	S	S	S	S	S	S	S	S	S	S	S	S	S	S	S	S	S
1.35415e+06	S	S	S	S	S	S	S	S	S	S	S	S	S	S	S	R	S	S	S	S
1.35415e+06	S	S	S	S	S	S	S	S	S	S	S	S	S	S	S	S	S	S	S	S
1.35415e+06	S	S	S	S	S	R	S	R	S	S	S	S	S	S	S	S	S	S	S	S
1.35415e+06	S	S	S	S	S	S	S	S	S	S	S	S	S	S	S	S	S	S	S	S
1.35415e+06	S	S	S	S	S	S	S	S	S	S	S	S	S	S	S	S	S	S	S	S
1.35415e+06	S	S	S	S	S	S	S	S	S	S	S	S	S	S	S	S	S	S	S	S
1.35416e+06	S	S	S	S	S	S	S	S	S	S	S	S	S	S	S	S	S	S	S	S
1.35416e+06	S	S	S	S	S	S	S	S	S	S	S	S	S	S	S	S	S	S	S	S
1.35416e+06	S	S	S	S	S	S	S	S	S	S	S	S	S	S	S	R	S	S	S	S
1.35416e+06	S	S	S	S	S	S	S	R	S	S	S	S	S	S	S	S	S	S	S	S
1.35416e+06	S	S	S	S	S	S	S	S	S	S	S	S	S	S	S	S	S	S	S	S
1.35416e+06	S	S	S	S	S	S	S	S	S	S	S	S	S	S	S	S	S	S	S	S
1.39785e+06	R	S	R	S	R	R	R	R	R	R	S	R	S	R	R	S	S	S	S	S
1.39785e+06	R	S	R	S	S	R	R	R	R	R	S	S	R	R	R	R	S	S	S	S
1.39786e+06	R	S	R	S	S	R	R	R	R	R	S	S	R	R	R	R	S	S	S	S
1.39786e+06	R	S	R	S	R	R	R	R	R	R	S	S	R	S	R	S	S	S	S	S
1.39786e+06	R	S	R	S	R	R	R	R	R	R	S	S	R	S	R	S	S	S	S	S
1.39786e+06	R	S	R	S	R	R	R	R	R	R	S	S	R	S	R	S	S	S	S	S
1.39786e+06	R	S	R	S	R	R	R	R	R	R	S	S	R	S	R	S	S	S	S	S
1.39786e+06	R	S	R	S	R	R	R	R	R	R	S	S	R	S	R	S	S	S	S	S
1.39786e+06	R	S	R	S	R	R	R	R	R	R	S	S	R	S	R	S	S	S	S	S
1.39786e+06	R	S	R	S	R	R	R	R	R	R	S	S	R	S	R	S	S	S	S	S
1.39786e+06	S	S	S	S	R	S	R	R	S	R	S	S	R	R	R	R	S	S	S	S
1.39786e+06	S	S	S	S	R	S	R	R	S	R	S	S	R	R	R	R	S	S	S	S
1.39787e+06	S	S	S	S	R	R	S	R	S	S	S	S	R	R	R	S	S	S	S	S
1.39787e+06	R	S	R	S	R	R	R	R	R	R	S	S	R	S	R	S	S	S	S	S
1.39787e+06	R	S	R	S	R	R	R	R	R	R	S	S	R	S	R	S	S	S	S	S
1.39787e+06	S	S	S	S	R	S	R	R	S	R	S	R	R	S	R	R	S	S	S	S
1.39787e+06	S	S	S	S	R	R	R	R	R	R	S	R	R	R	R	R	S	S	S	S
1.39787e+06	R	S	R	S	R	R	R	R	R	R	S	S	R	S	R	S	S	S	S	S
1.39787e+06	R	S	R	S	R	R	R	R	R	R	S	S	R	S	R	S	S	S	S	S
1.39787e+06	S	S	S	S	R	R	R	R	S	R	S	R	R	R	R	R	S	S	S	S
1.39787e+06	R	S	R	S	R	R	R	R	R	R	S	S	R	S	R	S	S	S	S	S
1.39788e+06	R	S	R	S	R	R	R	R	R	R	S	S	R	S	R	S	S	S	S	S
1.39788e+06	R	S	R	S	R	R	R	R	R	R	S	S	R	S	R	S	S	S	S	S
1.39788e+06	R	S	R	S	R	R	R	R	R	R	S	R	S	R	R	S	S	S	S	S
1.39788e+06	R	S	R	S	R	R	R	R	R	R	S	S	R	S	R	S	S	S	S	S
1.39788e+06	S	S	S	S	R	R	S	R	S	S	S	S	R	R	R	S	S	S	S	S
1.39788e+06	S	S	S	S	R	S	S	R	S	S	S	S	R	S	R	R	S	S	S	S
1.39788e+06	R	S	R	S	R	R	S	R	R	S	S	R	R	R	R	S	S	S	S	S
1.39788e+06	S	S	S	S	R	S	S	R	S	S	S	S	R	R	R	R	S	S	S	S
1.39788e+06	S	S	S	S	R	S	S	R	S	S	S	S	R	R	R	R	S	S	S	S
1.39788e+06	R	S	R	S	R	R	S	R	R	S	S	R	R	R	R	S	S	S	S	S
1.39789e+06	S	S	S	S	R	R	S	R	S	S	S	S	S	R	R	S	S	S	S	S
1.39789e+06	S	S	S	S	R	R	S	R	S	S	S	S	R	R	R	S	S	S	S	S
1.39789e+06	S	S	S	S	S	R	S	R	S	S	S	S	S	R	R	S	S	S	S	S
1.39789e+06	S	S	S	S	R	S	S	R	S	S	S	S	R	R	R	R	S	S	S	S
1.39789e+06	S	S	S	S	S	S	S	S	S	S	S	S	S	S	S	S	S	S	S	S
1.39789e+06	S	S	S	S	S	S	S	S	S	S	S	S	S	S	S	S	S	S	S	S
1.39789e+06	S	S	S	S	S	S	S	S	S	S	S	S	S	S	S	S	S	S	S	S
1.39789e+06	S	S	S	S	S	S	S	S	S	S	S	S	S	S	S	S	S	S	S	S
1.39789e+06	S	S	S	S	S	S	S	S	S	S	S	S	S	S	S	S	S	S	S	S
1.39789e+06	S	S	S	S	S	S	S	S	S	S	S	S	S	S	S	S	S	S	S	S
1.3979e+06	S	S	S	S	S	S	S	S	S	S	S	S	S	S	S	S	S	S	S	S
1.3979e+06	S	S	S	S	S	S	S	S	S	S	S	S	S	S	S	S	S	S	S	S
1.3979e+06	S	S	S	S	S	R	S	R	S	S	S	S	S	S	S	S	S	S	S	S
1.3979e+06	S	S	S	S	S	S	S	S	S	S	S	S	S	S	S	S	S	S	S	S
1.3979e+06	S	S	S	S	S	S	S	S	S	S	S	S	S	S	S	S	S	S	S	S
1.3979e+06	S	S	S	S	S	S	S	S	S	S	S	S	S	S	S	S	S	S	S	S
1.3979e+06	S	S	S	S	S	S	S	S	S	S	S	S	S	S	S	S	S	S	S	S
1.3979e+06	S	S	S	S	S	S	S	S	S	S	S	S	S	S	S	S	S	S	S	S
1.3979e+06	S	S	S	S	S	S	S	S	S	S	S	S	S	S	S	S	S	S	S	S
1.39791e+06	S	S	S	S	R	R	S	R	S	S	S	S	S	R	R	R	S	S	S	S
1.39791e+06	S	S	S	S	S	S	S	S	S	S	S	S	S	S	S	S	S	S	S	S
1.39791e+06	S	S	S	S	R	R	S	R	S	S	S	R	R	S	R	R	S	S	S	S
1.39791e+06	S	S	S	S	S	S	S	R	S	S	S	S	R	S	S	R	S	S	S	S
1.39791e+06	S	S	S	S	S	S	S	R	S	S	S	S	S	S	S	S	S	S	S	S
1.39791e+06	S	S	S	S	R	S	S	R	S	S	S	S	R	R	R	R	S	S	S	S
1.39791e+06	S	S	S	S	S	S	S	S	S	S	S	S	S	S	S	S	S	S	S	S
1.39791e+06	S	S	S	S	S	S	S	S	S	S	S	S	S	S	S	S	S	S	S	S
1.39791e+06	S	R	S	S	S	S	S	R	S	S	S	S	S	S	S	R	S	S	S	S
1.39791e+06	S	S	S	S	S	S	S	S	S	S	S	S	S	S	S	S	S	S	S	S
1.39792e+06	S	S	S	S	R	S	S	R	S	S	S	S	R	R	R	R	S	S	S	S
1.39792e+06	S	S	S	S	R	S	S	R	S	S	S	S	R	R	R	R	S	S	S	S
1.39792e+06	S	S	S	S	R	R	S	R	S	S	S	R	R	R	R	R	S	S	S	S
1.39792e+06	S	S	S	S	R	S	S	R	S	S	S	S	R	R	R	R	S	S	S	S
1.39792e+06	S	S	S	S	R	R	S	R	S	S	S	S	S	R	R	R	S	S	S	S
1.39792e+06	R	R	R	S	R	R	S	R	R	S	S	S	R	S	R	S	S	S	S	S
1.39792e+06	S	S	S	S	R	R	S	R	S	S	S	S	S	R	R	S	S	S	S	S
1.39792e+06	S	S	S	S	R	R	S	R	S	S	S	S	R	S	R	S	S	S	S	S
1.39792e+06	S	S	S	S	R	S	R	R	S	R	S	S	R	S	R	R	S	S	S	S
1.39792e+06	S	S	S	S	R	S	R	R	S	R	S	S	R	R	R	S	S	S	S	S
1.39793e+06	S	S	S	S	R	S	R	R	S	R	S	S	R	R	R	R	S	S	S	S
1.39793e+06	S	S	S	S	R	R	R	R	S	R	S	S	R	S	R	S	S	S	S	S
1.39793e+06	S	S	S	S	R	S	R	R	S	R	S	S	R	S	R	R	S	S	S	S
1.39793e+06	S	S	S	S	R	R	R	R	S	R	S	R	R	R	R	R	S	S	S	S
1.39793e+06	S	S	S	S	R	S	S	R	S	S	S	S	R	R	R	R	S	S	S	S
1.39793e+06	S	S	S	S	R	R	R	R	S	R	S	S	R	S	R	S	S	S	S	S
1.39793e+06	S	S	S	S	R	R	R	R	S	R	S	S	R	R	R	S	S	S	S	S
1.39793e+06	S	S	S	S	S	R	R	R	S	R	R	S	R	S	R	R	S	S	S	S
1.39793e+06	S	S	S	S	R	S	R	R	S	R	S	R	R	R	R	R	S	S	S	S
1.39793e+06	S	S	S	S	R	S	R	R	S	R	S	R	R	R	R	R	S	S	S	S
1.39794e+06	S	S	S	S	R	S	R	R	S	R	S	S	R	R	R	R	S	S	S	S
1.39794e+06	S	S	S	S	R	S	R	R	S	R	S	S	R	R	R	R	S	S	S	S
1.39794e+06	S	S	S	S	R	R	R	R	S	R	S	S	S	R	R	R	S	S	S	S
1.39794e+06	S	S	S	S	S	S	S	S	S	S	S	S	S	S	S	S	S	S	S	S
1.39794e+06	S	S	S	S	S	S	S	S	S	S	S	S	S	S	S	S	S	S	S	S
1.39794e+06	S	S	S	S	S	S	S	S	S	S	S	S	S	S	S	S	S	S	S	S
1.39794e+06	S	S	S	S	S	S	S	S	S	S	S	S	S	S	S	S	S	S	S	S
1.40087e+06	S	S	S	S	R	R	R	R	S	R	S	S	R	S	R	S	S	S	S	S
1.40087e+06	S	S	S	S	R	R	R	R	S	R	S	S	R	S	R	S	S	S	S	S
1.40087e+06	R	S	R	S	R	S	S	R	R	S	S	S	R	S	R	R	S	S	S	S
1.40087e+06	R	S	R	S	R	S	S	R	R	S	S	R	R	R	R	S	S	S	S	S
1.40087e+06	R	S	R	S	R	R	R	R	R	R	R	S	R	R	R	R	S	S	S	S
1.40088e+06	R	S	R	R	R	R	S	R	R	S	S	S	R	S	R	S	S	S	S	S
1.40088e+06	S	S	S	S	R	S	S	R	S	R	S	S	R	R	R	R	S	S	S	S
1.40088e+06	S	S	S	S	R	S	S	R	S	R	S	S	R	R	R	S	S	S	S	S
1.40088e+06	R	S	R	S	R	R	R	R	R	R	S	S	R	R	R	S	S	S	S	S
1.40088e+06	R	S	R	S	R	S	R	R	R	R	S	R	R	S	R	S	S	S	S	S
1.40088e+06	R	S	R	S	R	R	R	R	R	R	R	S	R	R	R	R	S	S	S	S
1.40088e+06	R	S	R	S	R	S	S	R	R	S	S	R	R	R	R	S	S	S	S	S
1.40088e+06	S	S	S	S	R	R	R	R	S	R	S	S	R	R	R	S	S	S	S	S
1.40089e+06	S	S	S	S	S	R	R	R	S	R	S	S	S	R	R	R	S	S	S	S
1.40089e+06	S	S	S	S	R	S	R	R	S	R	R	R	R	R	R	R	S	S	S	S
1.40089e+06	R	S	R	S	R	R	R	S	R	R	S	S	S	R	R	R	S	S	S	S
1.40089e+06	R	S	R	S	R	S	R	S	R	R	R	S	R	S	R	S	S	S	S	S
1.40089e+06	R	S	R	S	R	S	R	R	R	R	S	S	R	S	S	S	S	S	S	S
1.40089e+06	R	R	R	R	R	R	S	R	R	S	S	S	R	S	R	R	R	S	S	S
1.40089e+06	S	S	S	S	S	S	S	R	S	S	S	S	S	S	S	S	S	S	S	S
1.40089e+06	S	S	S	S	S	S	S	S	S	S	S	S	S	S	S	S	S	S	S	S
1.4009e+06	S	S	S	S	S	S	S	S	S	S	S	S	S	S	S	S	S	S	S	S
1.4009e+06	S	S	S	S	S	S	S	S	S	S	S	S	S	S	S	S	S	S	S	S
1.4009e+06	S	R	S	S	S	S	S	R	S	S	S	S	R	S	R	S	S	S	S	S
1.4009e+06	S	S	S	S	S	S	S	S	S	S	S	S	S	S	S	S	S	S	S	S
1.4009e+06	S	S	S	S	S	S	S	S	S	S	S	S	S	S	S	S	S	S	S	S
1.4009e+06	S	S	S	S	S	S	S	S	S	S	S	S	S	S	S	S	S	S	S	S
1.40091e+06	S	S	S	S	S	S	S	S	S	S	S	S	S	S	S	S	S	S	S	S
1.40091e+06	S	S	S	S	S	S	S	S	S	S	S	S	S	S	S	S	S	S	S	S
1.40091e+06	S	S	S	S	S	S	S	S	S	S	S	S	S	S	S	S	S	S	S	S
1.40091e+06	S	S	S	S	S	S	S	S	S	S	S	S	S	S	S	S	S	S	S	S
1.40091e+06	S	S	S	R	R	S	S	R	S	S	S	S	S	S	R	S	S	S	S	S
1.40091e+06	R	S	R	S	R	R	S	R	R	S	S	R	R	R	R	R	S	S	S	S
1.40092e+06	S	S	S	S	R	R	R	R	S	R	S	R	R	R	R	S	S	S	S	S
1.40092e+06	R	S	R	S	R	S	S	R	R	S	R	S	S	S	R	S	S	S	S	S
1.40092e+06	R	S	R	R	R	R	R	R	R	R	S	S	R	S	R	R	S	S	S	S
1.40092e+06	R	S	R	S	R	S	R	R	R	R	S	R	R	S	R	R	S	S	S	S
1.40092e+06	S	S	S	S	S	S	S	S	S	S	S	S	S	S	S	S	S	S	S	S
1.40092e+06	S	S	S	S	S	S	S	R	S	S	S	S	S	S	S	S	S	S	S	S
1.40092e+06	R	S	R	S	S	S	S	R	R	S	S	R	R	S	R	R	S	S	S	S
1.40092e+06	R	S	R	S	R	S	S	R	R	S	S	R	R	S	S	S	S	S	S	S
1.40093e+06	S	S	S	S	R	R	R	R	S	R	R	S	R	S	R	S	S	S	S	S
1.40093e+06	S	S	S	S	R	S	R	R	R	R	R	R	S	R	R	R	S	S	S	S
1.40093e+06	S	S	S	S	S	S	S	S	S	S	S	S	S	S	S	S	S	S	S	S
1.40093e+06	R	S	R	S	R	S	R	S	R	R	S	S	R	R	R	R	S	S	S	S
1.40093e+06	S	S	S	S	S	S	S	S	S	S	S	S	S	S	S	S	S	S	S	S
1.40093e+06	S	S	R	S	R	R	R	R	S	R	S	S	R	R	R	S	S	S	S	S
1.40093e+06	S	S	S	S	S	S	S	R	S	S	S	S	S	R	R	S	S	S	S	S
1.40093e+06	R	S	R	R	R	R	R	R	R	R	S	S	R	S	R	R	S	S	S	S
1.40093e+06	R	R	R	S	R	R	R	R	R	R	S	R	S	S	R	R	S	S	S	S
1.40093e+06	S	S	S	S	R	S	S	R	S	S	S	S	S	R	R	S	S	S	S	S
1.40094e+06	R	S	R	S	R	S	R	R	R	R	S	R	R	R	R	S	S	S	S	S
1.40094e+06	S	S	S	S	S	S	S	S	S	S	S	S	S	S	S	S	S	S	S	S
1.40094e+06	S	S	S	R	S	S	R	R	R	R	S	S	R	R	R	S	S	S	S	S
1.40094e+06	S	S	S	S	R	R	R	R	S	R	S	S	R	R	R	S	S	S	S	S
1.40094e+06	S	S	S	S	R	S	R	R	S	R	S	R	R	R	R	R	S	S	S	S
1.40094e+06	S	S	S	R	R	S	R	R	R	R	S	R	R	R	R	R	S	S	S	S
1.40094e+06	R	S	R	S	R	S	R	R	R	R	S	R	R	R	R	S	S	S	S	S
1.40258e+06	S	S	S	S	S	S	S	S	S	S	S	S	S	S	S	S	S	S	S	S
1.40258e+06	S	S	S	S	R	R	R	R	R	R	R	S	R	S	R	S	S	S	S	S
1.40259e+06	S	S	S	S	S	S	R	S	S	R	S	S	S	S	S	S	S	S	S	S
1.40259e+06	S	S	S	S	S	S	R	S	S	R	S	S	S	S	S	S	S	S	S	S
1.40259e+06	S	S	S	S	S	S	R	S	S	R	S	S	S	S	S	S	S	S	S	S
1.40259e+06	S	S	S	S	S	S	S	S	S	S	S	S	S	S	S	S	S	S	S	S
1.40259e+06	S	S	S	S	S	S	S	S	S	S	S	S	S	S	S	S	S	S	S	S
1.40259e+06	S	S	S	S	S	S	S	S	S	S	S	S	S	S	S	S	S	S	S	S
1.40259e+06	S	S	S	S	S	S	S	S	S	S	S	S	S	S	S	S	S	S	S	S
1.40259e+06	S	S	S	S	S	S	S	S	S	S	S	S	S	S	S	S	S	S	S	S
1.40259e+06	S	S	S	S	S	S	S	S	S	S	S	S	S	S	S	S	S	S	S	S
1.4026e+06	S	S	S	S	S	S	S	S	S	S	S	S	S	S	S	S	S	S	S	S
1.4026e+06	S	S	S	S	S	S	S	S	S	S	S	S	S	S	S	S	S	S	S	S
1.4026e+06	S	S	S	S	S	S	S	S	S	S	S	S	S	S	S	S	S	S	S	S
1.4026e+06	S	S	S	S	S	S	S	S	S	S	S	S	S	S	S	S	S	S	S	S
1.4026e+06	S	S	S	S	S	S	S	S	S	S	S	S	S	S	S	S	S	S	S	S
1.4026e+06	S	S	S	S	S	S	S	S	S	S	S	S	S	S	S	S	S	S	S	S
1.4026e+06	S	S	S	S	S	S	S	S	S	S	S	S	S	S	S	S	S	S	S	S
1.4026e+06	S	S	S	S	S	S	S	S	S	S	S	S	S	S	S	S	S	S	S	S
1.4089e+06	S	S	S	S	S	S	S	S	S	S	S	S	S	R	R	S	S	S	S	S
1.40891e+06	S	S	S	S	S	S	S	R	S	S	S	S	S	R	R	S	S	S	S	S
1.40891e+06	S	S	S	S	R	S	S	R	S	S	S	S	R	R	R	S	S	S	S	S
1.40891e+06	S	S	S	S	S	R	S	R	S	S	S	S	S	S	S	S	S	S	S	S
1.40891e+06	R	R	R	S	S	S	S	S	R	S	S	S	S	S	S	S	S	S	S	S
1.40891e+06	S	S	S	S	S	S	S	S	S	S	S	S	S	S	S	S	S	S	S	S
1.40891e+06	S	S	S	S	R	S	S	R	S	S	S	S	S	S	R	R	S	S	S	S
1.40891e+06	S	S	S	S	R	S	S	R	S	S	S	R	S	R	R	R	S	S	S	S
1.40891e+06	S	S	S	S	S	S	S	S	S	S	S	S	S	S	S	R	S	S	S	S
1.40892e+06	S	S	S	S	S	S	S	S	S	S	S	S	S	S	S	S	S	S	S	S
1.40892e+06	S	S	S	S	R	S	S	R	S	S	S	S	S	R	R	S	S	S	S	S
1.40892e+06	R	R	R	S	S	S	S	S	R	S	S	S	S	S	S	S	S	S	S	S
1.40892e+06	S	S	S	S	R	S	S	R	S	S	S	S	R	R	R	R	S	S	S	S
1.40892e+06	S	S	S	S	S	S	S	S	S	S	S	S	S	R	R	S	S	S	S	S
1.40892e+06	S	S	S	S	S	S	S	R	S	S	S	R	R	R	R	R	S	S	S	S
1.40892e+06	S	S	S	S	S	S	S	S	S	S	S	S	S	S	S	S	S	S	S	S
1.40892e+06	S	S	S	S	S	S	S	S	S	S	S	S	S	S	S	S	S	S	S	S
1.40892e+06	S	S	S	S	S	S	S	S	S	S	S	S	S	S	S	S	S	S	S	S
1.40893e+06	S	S	S	S	S	S	R	S	S	R	S	S	S	S	S	S	S	S	S	S
1.40893e+06	S	S	S	S	R	S	S	R	S	S	S	S	R	S	R	S	S	S	S	S
1.40893e+06	S	S	S	S	S	S	S	R	S	S	S	S	R	S	R	S	S	S	S	S
1.40893e+06	S	S	S	S	S	S	S	S	S	S	S	S	S	S	S	S	S	S	S	S
1.40893e+06	S	S	S	S	S	S	S	S	S	S	S	S	S	S	S	S	S	S	S	S
1.40893e+06	S	S	S	S	S	S	S	S	S	S	S	S	S	R	R	S	S	S	S	S
1.40893e+06	S	S	S	S	S	S	S	R	S	S	S	S	S	S	S	S	S	S	S	S
1.40893e+06	S	S	S	S	R	S	S	R	S	S	S	S	R	R	R	S	S	S	S	S
1.40893e+06	S	S	S	S	R	S	S	R	S	S	S	S	R	R	R	S	S	S	S	S
1.40893e+06	S	S	S	S	S	S	S	S	S	S	S	S	S	S	S	S	S	S	S	S
1.40894e+06	S	S	S	S	R	S	S	R	S	S	S	S	R	R	R	S	S	S	S	S
1.40894e+06	S	S	S	S	R	S	S	R	S	S	S	S	S	R	R	S	S	S	S	S
1.40894e+06	S	S	S	S	S	S	S	S	S	S	S	S	S	S	S	S	S	S	S	S
1.40894e+06	S	S	S	S	S	S	S	S	S	S	S	S	S	S	S	S	S	S	S	S
1.40894e+06	S	S	S	S	R	S	S	R	S	S	S	R	R	R	R	S	S	S	S	S
1.40894e+06	S	S	S	S	S	S	S	S	S	S	S	S	S	S	S	S	S	S	S	S
1.40894e+06	S	S	S	S	S	S	S	R	S	S	S	S	S	S	S	S	S	S	S	S
1.40894e+06	S	S	S	S	S	S	S	R	S	S	S	S	S	S	S	S	S	S	S	S
1.40894e+06	S	S	S	S	S	R	S	R	S	S	S	S	S	S	S	S	S	S	S	S
1.40894e+06	S	S	S	S	S	S	S	R	S	S	S	S	S	S	S	S	S	S	S	S
1.40895e+06	S	S	S	S	S	R	S	R	S	S	S	S	R	R	R	S	S	S	S	S
1.40895e+06	S	S	S	S	S	S	S	S	S	S	S	S	S	S	S	S	S	S	S	S
1.40895e+06	S	S	S	S	S	S	S	S	R	S	S	R	S	R	R	R	S	S	S	S
1.40895e+06	S	S	S	S	S	S	S	S	S	S	S	S	S	S	S	R	S	S	S	S
1.40895e+06	R	S	R	S	R	S	S	R	R	S	S	R	S	S	S	S	S	S	S	S
1.40895e+06	S	S	S	S	R	R	R	R	S	R	S	S	R	R	R	R	S	S	S	S
1.40895e+06	S	S	S	S	S	S	S	S	S	S	S	S	S	S	S	S	S	S	S	S
1.40895e+06	R	S	R	S	R	S	S	R	R	S	S	R	S	S	S	S	S	S	S	S
1.40895e+06	S	S	R	S	R	S	S	R	S	S	S	S	S	S	R	S	S	S	S	S
1.40895e+06	R	R	R	S	S	S	S	S	R	S	S	S	S	S	S	S	S	S	S	S
1.40896e+06	S	S	S	S	S	S	S	R	S	S	S	S	S	S	S	R	S	S	S	S
1.40896e+06	S	S	S	S	S	S	S	S	S	S	S	S	S	S	S	S	S	S	S	S
1.40896e+06	S	S	S	S	S	S	S	S	S	S	S	S	S	S	S	S	S	S	S	S
1.40896e+06	S	S	S	S	S	S	S	S	S	S	S	S	S	S	S	S	S	S	S	S
1.40896e+06	S	S	S	S	S	S	S	S	S	S	S	S	S	S	S	S	S	S	S	S
1.40896e+06	S	S	S	S	R	S	S	R	S	S	S	S	S	R	R	R	S	S	S	S
1.40896e+06	S	S	S	S	S	S	S	S	S	S	S	S	S	S	S	S	S	S	S	S
1.40896e+06	S	S	S	S	R	S	R	R	S	R	S	S	R	R	R	R	S	S	S	S
1.40896e+06	R	S	R	S	R	S	S	R	R	S	S	R	S	S	S	S	S	S	S	S
1.40897e+06	S	S	S	S	R	S	R	R	S	R	S	S	S	R	R	S	S	S	S	S
1.40897e+06	S	S	S	S	S	S	S	S	S	S	S	S	S	R	R	S	S	S	S	S
1.40897e+06	S	S	S	S	S	S	S	S	S	S	S	S	S	S	S	S	S	S	S	S
1.40897e+06	S	S	S	S	S	S	S	S	S	S	S	S	S	S	S	S	S	S	S	S
1.40897e+06	S	S	S	S	S	S	S	S	S	S	S	S	S	S	S	S	S	S	S	S
1.40897e+06	S	S	S	S	S	S	S	R	S	S	S	S	S	S	S	S	S	S	S	S
1.40897e+06	S	S	S	S	R	S	R	R	S	R	S	S	S	R	R	S	S	S	S	S
1.40897e+06	S	S	S	S	S	S	S	R	S	S	S	S	S	S	S	S	S	S	S	S
1.40897e+06	S	S	S	S	S	S	S	S	S	S	S	S	S	R	R	S	S	S	S	S
1.40898e+06	S	S	S	S	S	S	S	S	S	S	S	S	S	S	S	S	S	S	S	S
1.41701e+06	R	S	R	S	R	S	R	R	R	R	S	R	R	R	R	S	S	S	S	S
1.41701e+06	R	S	R	S	R	R	R	R	R	S	R	S	R	S	R	S	S	S	S	S
1.41701e+06	S	S	S	S	R	S	R	S	S	R	S	R	R	R	R	S	S	S	S	S
1.41701e+06	R	S	R	S	R	S	R	R	R	R	S	R	R	R	R	S	S	S	S	S
1.41701e+06	S	S	S	S	S	S	S	S	S	S	S	S	S	R	R	S	S	S	S	S
1.41701e+06	R	S	R	S	R	S	R	R	R	R	S	R	R	R	R	S	S	S	S	S
1.41701e+06	S	S	S	S	R	S	R	R	S	R	S	R	R	S	R	S	S	S	S	S
1.41702e+06	S	S	S	S	R	S	R	S	S	R	S	S	R	R	R	S	S	S	S	S
1.41702e+06	S	S	S	R	R	R	R	R	S	R	S	S	S	R	R	R	S	S	S	S
1.41702e+06	R	S	R	R	R	R	R	R	R	R	S	S	S	R	R	S	S	S	S	S
1.41702e+06	R	S	R	S	R	R	R	S	R	R	S	S	S	R	R	S	S	S	S	S
1.41702e+06	R	S	R	S	R	S	R	R	R	R	S	R	R	R	R	S	S	S	S	S
1.41702e+06	S	S	S	S	S	S	S	S	S	S	S	S	S	S	S	S	S	S	S	S
1.41702e+06	S	S	S	S	S	S	S	S	S	S	S	S	S	S	S	S	S	S	S	S
1.41702e+06	R	S	R	S	R	S	R	R	R	R	S	S	S	S	R	R	S	S	S	S
1.41703e+06	R	S	R	S	R	S	R	R	R	R	S	R	R	R	R	S	S	S	S	S
1.41703e+06	R	S	R	S	R	S	R	R	R	R	S	R	R	R	R	S	S	S	S	S
1.41703e+06	R	S	R	S	R	S	S	R	R	S	S	R	R	R	R	S	S	S	S	S
1.41703e+06	R	S	R	S	R	S	R	R	R	R	S	R	R	S	R	S	S	S	S	S
1.41703e+06	S	S	S	S	R	R	R	R	S	R	S	R	R	R	R	S	S	S	S	S
1.41703e+06	S	S	S	R	R	R	R	R	R	R	S	S	R	R	R	S	S	S	S	S
1.41825e+06	S	S	S	S	S	S	S	S	S	S	S	S	S	S	S	S	S	S	S	S
1.41825e+06	S	S	S	S	R	S	S	R	S	S	S	S	R	R	R	R	S	S	S	S
1.41825e+06	R	S	R	S	R	S	R	R	R	R	S	R	R	R	R	R	S	S	S	S
1.41825e+06	S	S	S	S	S	S	S	R	S	S	S	S	S	S	R	S	S	S	S	S
1.41825e+06	R	S	R	S	S	S	R	R	R	R	S	S	S	R	R	S	S	S	S	S
1.41826e+06	S	S	S	S	S	S	S	S	S	S	S	S	S	S	S	S	S	S	S	S
1.41826e+06	S	S	S	S	S	S	S	S	S	S	S	S	S	S	S	S	S	S	S	S
1.42192e+06	R	S	R	S	R	S	S	R	R	S	S	S	R	S	R	R	S	S	S	S
1.42192e+06	R	S	R	S	R	S	S	R	R	S	S	S	R	S	R	R	S	S	S	S
1.42192e+06	R	S	R	S	R	S	S	R	R	S	S	S	R	S	R	R	S	S	S	S
1.42192e+06	R	S	R	S	R	S	S	R	R	S	S	S	R	S	R	R	S	S	S	S
1.42192e+06	S	S	S	S	R	S	S	R	S	S	S	S	R	S	R	R	S	S	S	S
1.42192e+06	S	S	S	S	R	S	R	R	S	R	S	S	R	S	R	R	S	S	S	S
1.42192e+06	S	S	S	S	S	S	S	R	S	S	S	S	S	R	R	S	S	S	S	S
1.42192e+06	S	S	S	S	S	S	S	S	S	S	S	S	S	S	S	S	S	S	S	S
1.42193e+06	R	S	R	S	R	S	S	R	R	S	S	S	R	S	R	R	S	S	S	S
1.42193e+06	R	S	R	S	R	S	R	R	R	R	S	S	R	S	R	R	S	S	S	S
1.42193e+06	R	S	R	S	R	S	S	R	R	S	S	S	R	S	R	R	S	S	S	S
1.42193e+06	R	S	R	S	R	S	S	R	R	S	S	S	R	S	R	R	S	S	S	S
1.42193e+06	R	R	R	S	R	S	R	R	R	R	S	S	R	S	R	R	S	S	S	S
1.42193e+06	R	R	R	S	R	S	S	R	R	S	S	S	R	S	R	R	S	S	S	S
1.42193e+06	R	S	R	R	R	S	R	R	R	R	S	S	R	S	R	R	S	S	S	S
1.42193e+06	R	S	R	R	R	S	R	R	R	R	S	S	R	S	R	R	S	S	S	S
1.42193e+06	R	S	R	R	R	S	S	R	R	S	S	S	R	S	R	R	S	S	S	S
1.42193e+06	R	S	R	R	R	S	R	R	R	R	S	S	R	S	R	R	S	S	S	S
1.42194e+06	R	S	R	R	R	S	S	R	R	S	S	S	R	S	R	R	S	S	S	S
1.42194e+06	R	S	R	R	R	S	R	R	R	R	S	S	R	S	R	R	S	S	S	S
1.42194e+06	R	S	R	R	R	S	R	R	R	R	S	S	R	S	R	R	S	S	S	S
1.42194e+06	R	S	R	R	R	S	R	R	R	R	S	S	R	S	R	R	S	S	S	S
1.42194e+06	R	S	R	R	R	S	R	R	R	R	S	S	R	S	R	R	S	S	S	S
1.42194e+06	R	S	R	R	R	S	R	R	R	R	S	S	R	S	R	R	S	S	S	S
1.42194e+06	S	S	S	S	R	S	S	R	S	S	S	S	R	R	R	R	S	S	S	S
1.42194e+06	R	S	R	S	R	R	R	R	R	R	S	S	R	S	R	S	S	S	S	S
1.42194e+06	R	S	R	S	R	R	R	R	R	R	S	S	R	R	R	R	S	S	S	S
1.42194e+06	S	S	S	S	R	R	S	R	S	S	S	S	R	R	R	R	S	S	S	S
1.42195e+06	R	S	R	R	R	S	S	R	R	S	S	S	R	S	R	R	S	S	S	S
1.42195e+06	R	S	R	R	R	S	R	R	R	R	S	S	R	S	R	R	S	S	S	S
1.42195e+06	R	S	R	R	R	S	R	R	R	R	S	S	R	S	R	R	S	S	S	S
1.42195e+06	R	S	R	R	R	S	R	R	R	R	S	S	R	S	R	R	S	S	S	S
1.42195e+06	R	S	R	R	R	S	R	R	R	R	S	S	R	S	R	R	S	S	S	S
1.42195e+06	R	S	R	R	R	S	R	R	R	R	S	S	R	S	R	R	S	S	S	S
1.42195e+06	R	S	R	R	R	S	S	R	R	S	S	S	R	S	R	R	S	S	S	S
1.42195e+06	R	R	R	S	R	S	S	R	R	S	S	S	R	S	R	R	S	S	S	S
1.42195e+06	R	R	R	S	R	S	R	R	R	R	S	S	R	S	R	R	S	S	S	S
1.42195e+06	R	S	R	R	R	S	R	R	R	R	S	S	R	S	R	R	S	S	S	S
1.42196e+06	S	S	S	S	R	S	S	R	S	S	S	S	R	R	R	S	S	S	S	S
1.42196e+06	S	S	S	S	R	S	S	R	S	S	S	S	R	R	R	S	S	S	S	S
1.42196e+06	R	S	R	S	R	S	S	R	R	S	S	S	R	S	R	R	S	S	S	S
1.42196e+06	R	S	R	S	R	S	R	R	R	R	S	S	R	S	R	R	S	S	S	S
1.42196e+06	R	S	R	R	R	S	S	R	R	S	S	S	R	S	R	R	S	S	S	S
1.42196e+06	R	S	R	R	R	S	R	R	R	R	S	S	R	S	R	R	S	S	S	S
1.42196e+06	R	S	R	R	R	S	R	R	R	R	S	S	R	S	R	R	S	S	S	S
1.42196e+06	R	S	R	R	R	S	S	R	R	S	S	S	R	S	R	R	S	S	S	S
1.42196e+06	S	S	S	S	R	S	S	R	S	S	S	S	R	S	R	R	S	S	S	S
1.42197e+06	R	S	R	R	R	S	S	R	R	S	S	S	R	S	R	R	S	S	S	S
1.42197e+06	R	S	R	R	R	S	S	R	R	S	S	S	R	S	R	R	S	S	S	S
1.42197e+06	R	S	R	S	R	S	R	R	R	R	S	S	R	S	R	R	S	S	S	S
1.42197e+06	R	S	R	S	R	S	S	R	R	S	S	S	R	S	R	R	S	S	S	S
1.42197e+06	S	S	S	S	R	R	S	R	S	S	S	S	S	R	R	R	S	S	S	S
1.42197e+06	S	S	S	S	R	R	S	R	S	S	S	S	S	R	R	R	S	S	S	S
1.42197e+06	S	S	S	S	R	S	S	R	S	S	S	S	R	S	R	R	S	S	S	S
1.42197e+06	S	S	S	S	R	S	R	R	S	R	S	S	R	S	R	R	S	S	S	S
1.42197e+06	S	S	S	S	R	S	S	R	S	S	S	S	R	R	R	R	S	S	S	S
1.42197e+06	S	S	S	S	R	S	S	R	S	S	S	S	R	R	R	R	S	S	S	S
1.42198e+06	S	S	S	S	S	S	S	R	S	S	S	S	S	R	R	R	S	S	S	S
1.42198e+06	S	S	S	S	S	S	S	R	S	S	S	S	S	R	R	R	S	S	S	S
1.42198e+06	S	S	S	S	R	S	S	R	S	S	S	S	R	R	R	R	S	S	S	S
1.42198e+06	S	S	S	S	R	S	S	R	S	S	S	S	R	R	R	R	S	S	S	S
1.42198e+06	R	S	R	S	R	R	S	R	R	S	S	S	R	S	R	S	S	S	S	S
1.42198e+06	R	S	R	S	R	R	S	R	R	S	S	S	R	S	R	S	S	S	S	S
1.42198e+06	S	S	S	S	R	S	S	R	S	S	S	S	R	R	R	R	S	S	S	S
1.42198e+06	S	S	S	S	R	S	S	R	S	S	S	S	R	R	R	R	S	S	S	S
1.42198e+06	R	S	R	S	R	S	R	R	R	R	S	R	R	R	R	R	S	S	S	S
1.42199e+06	S	S	S	S	R	S	S	R	S	S	S	S	R	S	R	R	S	S	S	R
1.42199e+06	S	S	S	S	R	S	S	R	S	S	S	S	S	S	R	R	S	S	S	R
1.42199e+06	S	S	S	S	R	R	S	R	S	S	S	S	S	R	R	S	S	S	S	S
1.42199e+06	S	S	S	S	R	R	S	R	S	S	S	S	S	R	R	S	S	S	S	S
1.42199e+06	S	S	S	S	R	R	R	R	S	R	S	S	S	R	R	R	S	S	S	S
1.42199e+06	S	S	S	S	R	R	S	R	S	S	S	S	S	R	R	R	S	S	S	S
1.42199e+06	R	S	R	S	R	R	S	R	R	S	S	S	R	S	S	R	S	S	S	S
1.42199e+06	S	S	S	S	R	S	S	R	S	S	S	S	R	S	S	R	S	S	S	S
1.42199e+06	S	S	S	S	R	S	S	R	S	S	S	S	R	R	R	R	S	S	S	S
1.42199e+06	S	S	S	S	R	S	S	R	S	S	S	S	R	R	R	R	S	S	S	S
1.422e+06	S	S	S	S	R	S	S	R	S	S	S	S	S	S	R	S	S	S	S	S
1.422e+06	S	S	S	S	R	S	S	R	S	S	S	S	S	S	R	R	S	S	S	S
1.422e+06	S	S	S	S	R	R	S	R	S	S	S	R	R	R	R	R	S	S	S	S
1.422e+06	S	S	S	S	R	R	S	R	S	S	S	R	R	R	R	R	S	S	S	S
1.422e+06	S	S	S	S	R	S	S	R	S	S	S	S	R	R	R	R	S	S	S	S
1.422e+06	R	S	R	S	R	R	S	R	R	S	S	R	R	R	R	R	S	S	S	S
1.422e+06	S	S	S	S	R	R	S	R	S	S	S	R	R	R	R	S	S	S	S	S
1.422e+06	R	S	R	S	R	R	S	R	R	S	S	R	R	R	R	S	S	S	S	S
1.422e+06	S	S	S	S	R	S	S	R	S	S	S	S	R	S	R	R	S	S	S	S
1.422e+06	S	S	S	S	R	S	S	R	S	S	S	S	R	S	R	R	S	S	S	S
1.42201e+06	S	S	S	S	R	S	S	R	S	S	S	S	R	R	R	R	S	S	S	S
1.42201e+06	S	S	S	S	R	S	S	R	S	S	S	S	R	R	R	R	S	S	S	S
1.42201e+06	S	S	S	S	R	R	S	R	S	S	S	R	R	R	R	R	S	S	S	S
1.42201e+06	S	S	S	S	R	R	S	R	S	S	S	R	R	R	R	R	S	S	S	S
1.42201e+06	S	S	S	S	R	R	S	R	S	S	S	S	S	R	R	R	S	S	S	S
1.42201e+06	S	S	S	S	R	R	S	R	S	S	S	S	S	R	R	R	S	S	S	S
1.42201e+06	S	S	S	S	S	S	S	R	S	S	S	S	R	S	R	R	S	S	S	S
1.42201e+06	S	S	S	S	R	S	S	R	S	S	S	S	R	R	R	S	S	S	S	S
1.42201e+06	S	S	S	S	R	S	S	R	S	S	S	S	R	R	R	S	S	S	S	S
1.42201e+06	S	S	S	S	R	S	S	R	S	S	S	S	R	S	R	R	S	S	S	S
1.42202e+06	S	S	S	S	R	S	S	R	S	S	S	S	R	S	R	R	S	S	S	S
1.42202e+06	S	S	S	S	R	R	S	R	S	S	S	R	R	R	R	R	S	S	S	S
1.42202e+06	S	S	S	S	R	R	S	R	S	S	S	R	R	R	R	R	S	S	S	S
1.42202e+06	S	S	S	S	R	S	S	R	S	S	S	S	R	R	R	R	S	S	S	S
1.42202e+06	S	S	S	S	R	S	S	R	S	S	S	S	R	R	R	R	S	S	S	S
1.42202e+06	R	S	R	S	R	R	R	R	R	R	S	R	R	R	R	R	S	S	S	S
1.42202e+06	S	S	S	S	R	R	S	R	S	S	S	R	R	R	R	R	S	S	S	S
1.42202e+06	S	S	S	S	R	S	S	R	S	S	S	S	R	R	R	R	S	S	S	S
1.42202e+06	S	S	S	S	R	S	S	R	S	S	S	S	R	R	R	R	S	S	S	S
1.42202e+06	R	S	R	S	R	R	S	R	R	S	S	S	R	S	R	S	S	S	S	S
1.42203e+06	R	S	R	S	R	R	S	R	R	S	S	S	R	S	R	S	S	S	S	S
1.42203e+06	S	S	S	S	R	S	S	R	S	S	S	S	R	R	R	R	S	S	S	S
1.42203e+06	S	S	S	S	R	S	S	R	S	S	S	S	R	R	R	R	S	S	S	S
1.42203e+06	S	S	S	S	R	S	S	R	S	S	S	R	R	S	R	R	S	S	S	S
1.42203e+06	R	S	R	S	R	S	S	R	R	S	S	S	R	R	R	R	S	S	S	S
1.42203e+06	S	S	S	S	S	S	S	R	S	S	S	S	S	R	R	S	S	S	S	S
1.42203e+06	S	S	S	S	S	S	S	R	S	S	S	S	S	R	R	S	S	S	S	S
1.42204e+06	S	S	S	S	R	S	S	R	S	S	S	S	R	R	R	S	S	S	S	S
1.42204e+06	S	S	S	S	S	S	S	R	S	S	S	S	S	R	R	S	S	S	S	S
1.42204e+06	S	S	S	S	R	S	S	R	S	S	S	S	R	R	R	R	S	S	S	S
1.42204e+06	S	S	S	S	R	S	S	R	S	S	S	S	R	R	R	R	S	S	S	S
1.42204e+06	S	S	S	S	R	S	S	R	S	S	S	S	R	R	R	R	S	S	S	S
1.42204e+06	S	S	S	S	R	S	S	R	S	S	S	S	R	R	R	R	S	S	S	S
1.42204e+06	S	S	S	S	R	S	S	R	S	S	S	S	R	R	R	S	S	S	S	S
1.42204e+06	R	S	R	S	R	R	S	R	R	S	S	S	R	S	R	S	S	S	S	S
1.42204e+06	R	S	R	S	R	R	R	R	R	R	S	S	R	S	R	S	S	S	S	S
1.42204e+06	R	S	R	S	R	R	R	R	R	R	S	S	R	S	R	S	S	S	S	S
1.42205e+06	S	S	S	S	R	S	S	R	S	S	S	S	S	R	R	S	S	S	S	S
1.42205e+06	S	S	S	S	R	S	S	R	S	S	S	S	S	R	R	S	S	S	S	S
1.42205e+06	S	S	S	S	R	R	S	R	S	S	S	S	R	S	R	S	S	S	S	S
1.42205e+06	S	S	S	S	R	R	S	R	S	S	S	S	R	S	R	S	S	S	S	S
1.42205e+06	S	S	S	S	S	S	S	R	S	S	S	S	R	S	R	S	S	S	S	S
1.42205e+06	S	S	S	S	S	S	S	R	S	S	S	S	R	S	R	S	S	S	S	S
1.42205e+06	R	S	R	S	R	R	R	R	R	R	S	R	R	R	R	R	S	S	S	S
1.42205e+06	S	S	S	S	R	R	S	R	S	S	S	R	R	R	R	R	S	S	S	S
1.42205e+06	S	S	S	S	R	S	R	R	S	R	S	R	S	R	R	R	S	S	S	S
1.42205e+06	S	S	S	S	R	S	S	R	S	S	S	R	S	R	R	R	S	S	S	S
1.42206e+06	S	S	S	S	R	R	S	R	S	S	S	S	S	R	R	R	S	S	S	S
1.42206e+06	R	S	R	S	R	R	S	R	R	S	S	S	S	R	R	R	S	S	S	S
1.42206e+06	S	S	S	S	R	R	S	R	S	S	S	S	R	R	R	R	S	S	S	S
1.42206e+06	S	S	S	S	R	R	S	R	S	S	S	S	R	R	R	S	S	S	S	S
1.42206e+06	S	S	S	S	R	S	S	R	S	S	S	R	R	S	R	R	S	S	S	S
1.42206e+06	S	S	S	S	R	S	S	R	S	S	S	R	R	S	R	R	S	S	S	S
1.42206e+06	S	S	S	S	R	S	S	R	S	S	S	S	R	R	R	R	S	S	S	S
1.42206e+06	R	S	R	S	R	S	S	R	R	S	S	S	R	R	R	R	S	S	S	S
1.42206e+06	S	S	S	S	R	S	S	R	S	S	S	S	S	S	R	S	S	S	S	S
1.42206e+06	S	S	S	S	R	S	S	R	S	S	S	S	S	S	R	S	S	S	S	S
1.42207e+06	S	S	S	S	R	S	S	R	S	S	S	S	R	R	R	R	S	S	S	S
1.42207e+06	S	S	S	S	R	S	S	R	S	S	S	S	R	R	R	R	S	S	S	S
1.42207e+06	S	S	S	S	R	S	S	R	S	S	S	S	R	S	R	R	S	S	S	S
1.42207e+06	S	S	S	S	R	S	S	R	S	S	S	S	R	S	R	R	S	S	S	S
1.42207e+06	S	S	S	S	R	S	S	R	S	S	S	S	R	S	R	R	S	S	S	S
1.42207e+06	S	S	S	S	R	S	S	R	S	S	S	S	R	S	R	R	S	S	S	S
1.42207e+06	S	S	S	S	S	S	S	R	S	S	S	S	R	S	R	R	S	S	S	S
1.42207e+06	S	S	S	S	R	S	S	R	S	S	S	S	R	S	R	R	S	S	S	S
1.42207e+06	S	S	S	S	R	S	S	R	S	S	S	S	R	R	R	R	S	S	S	S
1.42207e+06	S	S	S	S	R	S	S	R	S	S	S	S	R	R	R	R	S	S	S	S
1.42208e+06	S	S	S	S	S	S	S	R	S	S	S	S	S	R	R	R	S	S	S	S
1.42208e+06	S	S	S	S	S	S	S	R	S	S	S	S	S	R	R	R	S	S	S	S
1.42208e+06	S	S	S	S	R	S	R	R	S	R	S	S	R	R	R	R	S	S	S	S
1.42208e+06	S	S	S	S	R	S	S	R	S	S	S	S	R	R	R	R	S	S	S	S
1.42208e+06	S	S	S	S	R	S	S	R	S	S	S	S	R	R	R	R	S	S	S	S
1.42208e+06	S	S	S	S	R	S	S	R	S	S	S	S	R	R	R	R	S	S	S	S
1.42208e+06	S	S	S	S	S	S	S	R	S	S	S	S	S	R	R	R	S	S	S	S
1.42208e+06	S	S	S	S	S	S	S	R	S	S	S	S	S	R	R	S	S	S	S	S
1.42208e+06	S	S	S	S	R	S	S	R	S	S	S	S	S	S	R	S	S	S	S	S
1.42208e+06	S	S	S	S	R	S	S	R	S	S	S	S	S	S	R	S	S	S	S	S
1.42209e+06	S	S	S	S	R	S	S	R	S	S	S	S	R	S	R	S	S	S	S	S
1.42209e+06	S	S	S	S	R	S	S	R	S	S	S	S	R	R	R	R	S	S	S	S
1.42209e+06	S	S	S	S	R	S	S	R	S	S	S	S	R	R	R	R	S	S	S	S
1.42209e+06	S	S	S	S	R	S	S	R	S	S	S	S	R	R	R	R	S	S	S	S
1.42209e+06	S	S	S	S	R	S	S	R	S	S	S	S	R	R	R	R	S	S	S	S
1.42209e+06	S	S	S	S	R	S	S	R	S	S	S	S	S	R	R	R	S	S	S	S
1.42209e+06	S	S	S	S	R	S	S	R	S	S	S	S	S	R	R	R	S	S	S	S
1.42209e+06	S	S	S	S	S	S	S	R	S	S	S	S	S	R	R	S	S	S	S	S
1.42209e+06	S	S	S	S	S	S	S	R	S	S	S	S	S	R	R	S	S	S	S	S
1.4221e+06	R	S	R	S	R	R	R	R	R	R	S	S	R	S	R	S	S	S	S	S
1.4221e+06	R	S	R	S	R	R	R	R	R	R	S	S	R	S	R	S	S	S	S	S
1.4221e+06	S	S	S	S	R	S	S	R	S	S	S	S	R	R	R	R	S	S	S	S
1.4221e+06	S	S	S	S	R	S	S	R	S	S	S	S	R	R	R	R	S	S	S	S
1.4221e+06	R	S	R	S	R	S	S	R	R	S	S	S	R	S	R	R	S	S	S	S
1.4221e+06	R	R	R	S	R	S	S	R	R	S	S	S	R	S	R	R	S	S	S	S
1.4221e+06	S	S	S	S	R	S	S	R	S	S	S	S	R	R	R	S	S	S	S	S
1.42211e+06	S	S	S	S	R	S	S	R	S	S	S	S	R	R	R	S	S	S	S	S
1.42211e+06	R	S	R	S	R	S	R	R	R	R	S	S	R	S	R	R	S	S	S	S
1.42211e+06	R	S	R	S	R	S	S	R	R	S	S	S	R	S	R	R	S	S	S	S
1.42211e+06	R	S	R	R	R	S	R	R	R	R	S	S	R	S	R	R	S	S	S	S
1.42211e+06	S	S	S	S	S	S	S	R	S	S	S	S	R	S	R	S	S	S	S	S
1.42211e+06	S	S	S	S	R	S	S	R	S	S	S	S	S	S	R	R	S	S	S	S
1.42211e+06	R	S	R	R	R	S	R	R	R	R	S	S	R	S	R	R	S	S	S	S
1.42211e+06	S	S	S	S	R	S	S	R	S	S	S	R	R	R	R	S	S	S	S	S
1.42211e+06	S	S	S	S	S	S	S	R	S	S	S	R	R	R	R	R	S	S	S	S
1.42343e+06	S	S	S	S	S	R	S	R	S	S	S	R	S	S	S	S	S	S	S	S
1.42343e+06	S	S	S	S	S	S	S	S	S	S	S	S	S	S	S	S	S	S	S	S
1.42343e+06	S	S	S	S	S	S	S	S	S	S	S	S	S	R	R	S	S	S	S	S
1.42343e+06	S	S	S	S	R	S	S	R	S	S	S	S	S	S	R	S	S	S	S	S
1.42343e+06	S	S	S	S	S	S	S	S	S	S	S	S	S	S	S	S	S	S	S	S
1.42343e+06	S	S	S	S	S	S	S	S	S	S	S	S	S	R	R	S	S	S	S	S
1.42343e+06	S	S	S	S	S	R	S	R	S	S	S	S	S	R	R	S	S	S	S	S
1.42343e+06	S	S	S	S	S	S	S	S	S	S	S	S	R	S	S	S	S	S	S	S
1.42344e+06	S	S	S	S	R	R	S	R	R	S	S	R	R	R	R	R	S	S	S	S
1.42344e+06	S	S	S	S	R	S	S	R	S	S	S	S	R	R	R	R	S	S	S	S
1.42344e+06	S	S	S	S	R	S	S	R	R	S	S	S	S	R	R	R	S	S	S	S
1.42344e+06	S	S	S	S	S	R	R	R	S	R	S	R	S	S	R	S	S	S	S	S
1.42344e+06	S	S	S	S	S	S	S	R	S	S	S	S	S	R	R	R	S	S	S	S
1.42344e+06	S	S	S	S	S	S	S	R	S	S	S	S	R	R	R	S	S	S	S	S
1.42344e+06	S	S	S	S	S	S	R	R	S	R	R	R	R	S	R	S	S	S	S	S
1.42344e+06	R	S	R	S	R	S	S	R	R	S	S	S	R	S	S	R	S	S	S	S
1.42344e+06	S	S	S	S	R	R	S	R	R	S	S	R	R	R	R	R	S	S	S	S
1.42344e+06	S	S	S	S	S	S	S	S	S	S	S	S	S	S	S	S	S	S	S	S
1.42345e+06	S	S	S	S	S	S	S	R	S	S	S	S	S	R	R	S	S	S	S	S
1.42345e+06	S	S	S	S	S	S	R	R	S	R	S	R	R	S	R	S	S	S	S	S
1.42345e+06	S	S	S	S	S	S	S	R	S	S	S	S	S	R	R	S	S	S	S	S
1.42345e+06	S	S	S	S	R	S	S	R	S	S	S	S	S	S	R	R	S	S	S	S
1.42345e+06	S	S	S	S	R	S	S	R	S	S	R	S	S	R	R	R	S	S	S	S
1.42345e+06	S	S	S	S	R	R	R	R	S	R	S	S	R	R	R	R	S	S	S	S
1.42345e+06	S	S	S	S	R	S	S	R	S	S	S	S	S	R	R	S	S	S	S	S
1.42345e+06	S	S	S	S	S	S	S	S	S	S	S	S	S	S	S	S	S	S	S	S
1.42345e+06	S	S	S	S	R	R	R	R	S	R	S	S	R	R	R	R	S	S	S	S
1.42345e+06	S	S	S	S	R	S	S	R	S	S	S	S	R	R	R	R	S	S	S	S
1.42346e+06	S	S	S	S	R	S	S	R	S	S	S	S	S	R	R	R	S	S	S	S
1.42346e+06	S	S	S	S	S	R	S	R	S	S	S	S	S	S	S	S	S	S	S	S
1.42346e+06	S	S	S	S	R	R	S	R	S	S	S	S	R	R	R	R	S	S	S	S
1.42346e+06	S	S	S	S	R	R	S	R	S	S	S	S	R	R	R	R	S	S	S	S
1.42346e+06	S	S	S	S	S	S	S	S	S	S	S	S	S	S	S	S	S	S	S	S
1.42346e+06	S	S	S	S	R	R	S	R	S	S	S	S	R	R	R	R	S	S	S	S
1.42346e+06	S	S	S	S	R	S	S	R	S	S	S	S	S	S	R	S	S	S	S	S
1.42346e+06	S	S	S	S	S	R	S	R	S	S	S	R	S	R	R	R	S	S	S	S
1.42346e+06	S	S	S	S	R	S	S	R	S	S	S	R	R	R	R	S	S	S	S	S
1.42346e+06	S	S	S	S	R	R	S	R	S	S	S	S	S	R	R	R	S	S	S	S
1.42347e+06	S	S	S	S	S	S	S	R	S	S	S	S	S	R	R	S	S	S	S	S
1.42347e+06	S	S	S	S	S	S	S	R	S	S	S	S	S	R	R	S	S	S	S	S
1.42347e+06	S	S	S	S	S	S	S	R	S	S	S	S	S	R	R	S	S	S	S	S
1.42347e+06	S	S	S	S	S	S	S	R	S	S	S	S	S	R	R	R	S	S	S	S
1.42347e+06	R	S	R	S	S	R	R	R	R	R	S	S	R	R	R	S	S	S	S	S
1.42347e+06	S	S	S	S	R	R	S	R	S	S	S	S	R	R	R	R	S	S	S	S
1.42347e+06	S	S	S	S	S	S	S	R	S	S	S	S	S	R	R	S	S	S	S	S
1.42347e+06	S	S	S	S	R	R	S	R	S	S	S	S	S	R	R	R	S	S	S	S
1.42347e+06	R	S	R	S	R	R	S	R	R	S	S	S	R	R	R	R	S	S	S	S
1.42348e+06	S	S	S	S	S	S	S	R	S	S	S	S	S	S	S	R	S	S	S	S
1.42348e+06	S	S	S	S	R	S	S	R	S	S	S	S	R	S	R	S	S	S	S	S
1.42348e+06	S	S	S	S	S	S	S	R	S	S	S	S	S	S	R	R	S	S	S	S
1.42348e+06	S	S	S	S	S	S	S	R	S	S	S	S	S	R	R	R	S	S	S	S
1.42348e+06	S	R	S	S	S	S	S	S	S	S	S	S	S	S	S	S	S	S	S	S
1.42348e+06	S	S	S	S	R	R	S	R	S	S	S	S	R	R	R	R	S	S	S	S
1.42348e+06	S	S	S	S	R	S	S	R	S	S	S	S	R	S	R	R	S	S	S	S
1.42348e+06	S	S	S	S	S	S	S	R	S	S	S	S	S	R	R	R	S	S	S	S
1.42348e+06	S	S	S	S	S	S	S	R	S	S	S	S	S	R	R	S	S	S	S	S
1.42348e+06	S	S	S	S	R	S	S	R	S	S	S	S	R	S	R	R	S	S	S	S
1.42349e+06	S	S	S	S	S	S	S	R	S	S	S	S	S	S	R	S	S	S	S	S
1.42349e+06	S	S	S	S	R	S	S	R	R	S	S	R	S	R	R	R	S	S	S	S
1.42349e+06	S	S	S	S	R	R	S	R	S	S	S	S	S	R	R	R	S	S	S	S
1.42349e+06	R	S	R	S	R	R	S	R	R	S	S	S	R	S	R	R	S	S	S	S
1.42349e+06	S	S	S	S	R	S	S	R	S	S	S	S	R	R	R	R	S	S	S	S
1.42349e+06	S	S	S	S	S	S	S	R	S	S	S	S	S	R	R	S	S	S	S	S
1.42349e+06	S	S	S	S	R	S	S	R	S	S	S	S	R	R	R	R	S	S	S	S
1.42349e+06	S	R	S	S	S	S	S	R	S	S	S	S	S	S	S	S	R	S	S	S
1.42349e+06	S	R	S	S	S	S	S	R	S	S	S	S	S	S	S	S	R	S	S	S
1.4235e+06	R	S	R	S	R	R	S	R	R	S	S	S	R	R	R	S	S	S	S	S
1.4235e+06	S	R	S	S	S	S	S	S	S	S	S	S	S	S	S	S	S	S	S	S
1.4235e+06	S	S	S	S	S	R	S	R	S	S	S	S	R	R	R	R	S	S	S	S
1.4235e+06	S	S	S	S	S	S	S	R	S	S	S	R	R	R	R	R	S	S	S	S
1.4235e+06	S	S	S	S	S	S	S	R	S	S	S	R	R	R	R	R	S	S	S	S
1.4235e+06	S	S	S	S	R	R	S	R	S	S	S	S	R	R	R	R	S	S	S	S
1.4235e+06	S	S	S	S	R	S	S	R	S	S	S	S	R	R	R	R	S	S	S	S
1.4235e+06	S	S	S	S	R	S	S	R	S	S	S	S	R	R	R	S	S	S	S	S
1.4235e+06	S	S	S	S	S	S	S	R	S	S	S	S	S	R	R	S	S	S	S	S
1.4235e+06	S	S	S	S	R	R	S	R	S	S	S	S	R	R	R	R	S	S	S	S
1.42351e+06	S	S	S	S	R	R	S	R	S	S	S	S	S	R	R	S	S	S	S	S
1.42351e+06	S	S	S	S	R	R	S	R	S	S	S	S	R	R	R	R	S	S	S	S
1.42351e+06	R	R	R	S	R	S	S	R	R	S	S	S	R	R	R	S	S	S	S	S
1.42351e+06	S	S	S	S	S	R	S	R	S	S	S	S	S	R	R	S	S	S	S	S
1.42351e+06	S	S	S	S	S	S	S	R	S	S	S	S	S	S	R	R	S	S	S	S
1.42351e+06	S	S	S	S	R	R	S	R	S	S	S	S	R	R	R	R	S	S	S	S
1.42351e+06	S	S	S	S	R	S	S	R	S	S	S	R	R	R	R	S	S	S	S	S
1.42351e+06	S	S	S	S	R	S	S	R	S	S	S	R	S	R	R	R	S	S	S	S
1.42351e+06	S	S	S	S	S	S	S	S	S	S	S	S	S	S	S	R	S	S	S	S
1.42351e+06	S	S	S	S	R	R	S	R	S	S	S	S	R	R	R	R	S	S	S	S
1.42352e+06	S	S	S	S	R	S	R	R	S	R	S	R	R	S	R	R	S	S	S	S
1.42352e+06	S	S	S	S	R	S	S	R	R	S	S	S	S	S	R	R	S	S	S	S
1.42352e+06	S	S	S	S	S	S	S	R	S	S	S	S	R	R	R	S	S	S	S	S
1.42352e+06	S	S	S	S	S	S	S	S	S	S	S	S	S	S	S	S	S	S	S	S
1.42352e+06	S	S	S	S	R	S	S	R	S	S	S	S	S	R	R	R	S	S	S	S
1.42352e+06	S	S	S	S	S	R	S	R	S	S	S	S	R	R	R	R	S	S	S	S
1.42352e+06	S	S	S	S	R	R	S	R	S	S	S	S	R	R	R	R	S	S	S	S
1.42352e+06	S	S	S	S	S	S	S	R	S	S	S	S	S	R	R	R	S	S	S	S
1.42352e+06	R	S	R	S	R	R	S	R	R	S	S	S	R	R	R	S	S	S	S	S
1.42352e+06	S	S	S	S	R	S	S	R	S	S	S	S	R	R	R	S	S	S	S	S
1.42353e+06	S	S	S	S	R	R	S	R	S	S	S	R	S	R	R	R	S	S	S	S
1.42353e+06	S	S	S	S	R	S	S	R	S	S	S	S	R	R	R	S	S	S	S	S
1.42353e+06	S	S	S	S	S	S	S	R	S	S	S	S	S	R	R	S	S	S	S	S
1.42353e+06	S	S	S	S	R	S	S	R	S	S	S	R	S	R	R	S	S	S	S	S
1.42353e+06	S	S	S	S	R	S	S	R	S	S	S	S	S	R	R	R	S	S	S	S
1.42353e+06	S	S	S	S	R	R	S	R	S	S	S	R	S	R	R	R	S	S	S	S
1.42353e+06	S	S	S	S	R	S	S	R	S	S	S	S	R	R	R	R	S	S	S	S
1.42353e+06	S	S	S	S	S	S	S	S	S	S	S	S	S	S	S	R	S	S	S	S
1.42353e+06	S	S	S	S	S	R	S	R	S	S	S	S	S	S	R	R	S	S	S	S
1.42354e+06	S	S	S	R	R	S	S	R	S	S	S	S	R	R	R	R	S	S	S	S
1.42354e+06	S	S	S	S	S	R	S	R	S	S	S	S	R	R	R	S	S	S	S	S
1.42354e+06	S	S	S	S	R	S	S	R	S	S	S	S	R	R	R	S	S	S	S	S
1.42354e+06	R	S	R	S	S	R	S	R	R	S	S	S	R	R	R	R	S	S	S	S
1.42354e+06	S	S	S	S	R	S	S	R	S	S	S	S	S	S	R	R	S	S	S	S
1.42354e+06	R	S	R	S	R	R	S	R	R	S	S	S	R	R	R	S	S	S	S	S
1.42354e+06	S	S	S	S	S	S	S	R	S	S	S	S	R	R	R	S	S	S	S	S
1.42354e+06	S	S	S	S	S	R	S	R	S	S	S	S	S	R	R	S	S	S	S	S
1.42354e+06	S	S	S	S	R	S	S	R	S	S	S	S	R	R	R	R	S	S	S	S
1.42354e+06	S	S	S	S	R	S	S	R	S	S	S	S	R	S	R	R	S	S	S	S
1.42355e+06	S	S	S	S	S	S	S	R	S	S	S	S	R	R	R	S	S	S	S	S
1.42355e+06	S	S	S	S	R	R	S	R	S	S	S	S	R	R	R	R	S	S	S	S
1.42355e+06	S	S	S	S	S	R	S	R	S	S	S	S	R	R	R	R	S	S	S	S
1.42355e+06	S	S	S	S	R	S	R	R	S	R	S	S	S	R	R	R	S	S	S	S
1.42355e+06	R	S	R	S	R	R	S	R	R	S	S	S	R	R	R	R	S	S	S	S
1.42355e+06	R	S	R	S	S	S	S	R	R	S	R	S	R	R	R	R	S	S	S	S
1.42355e+06	S	S	S	S	R	R	S	R	S	S	S	S	R	R	R	R	S	S	S	S
1.42355e+06	S	S	S	S	S	S	S	S	S	S	S	S	S	S	S	S	S	S	S	S
1.42355e+06	S	S	S	S	R	R	R	R	S	R	S	R	R	R	R	R	S	S	S	S
1.42356e+06	S	S	S	S	S	S	S	R	S	S	S	S	R	R	R	S	S	S	S	S
1.42356e+06	S	S	S	S	S	S	S	R	S	S	S	R	R	R	R	R	S	S	S	S
1.42356e+06	S	S	S	S	R	S	S	R	S	S	S	S	S	R	R	R	S	S	S	S
1.42356e+06	S	S	S	S	R	S	S	R	S	S	S	S	R	R	R	S	S	S	S	S
1.42356e+06	R	S	R	S	R	R	R	R	R	R	R	R	S	R	R	R	S	S	S	S
1.42356e+06	S	S	S	S	R	S	S	R	S	S	S	S	S	R	R	R	S	S	S	S
1.42356e+06	S	S	S	S	S	R	S	R	S	S	S	S	S	R	R	R	S	S	S	S
1.42356e+06	S	S	S	S	R	R	S	R	S	S	S	S	R	R	R	R	S	S	S	S
1.42356e+06	S	S	S	S	R	S	S	R	S	S	S	S	R	S	R	S	S	S	S	S
1.42356e+06	S	S	S	S	R	S	S	R	S	S	S	S	R	R	R	R	S	S	S	S
1.42357e+06	S	S	S	S	R	R	S	R	S	S	S	S	S	R	R	R	S	S	S	S
1.42357e+06	R	S	R	S	R	R	R	R	R	R	S	S	R	R	R	R	S	S	S	S
1.42357e+06	S	S	S	S	S	S	S	R	S	S	S	S	S	R	R	S	S	S	S	S
1.42357e+06	S	S	S	S	S	S	S	S	S	S	S	S	S	S	S	S	S	S	S	S
1.42357e+06	S	S	S	S	R	R	S	R	S	S	S	S	S	R	R	R	S	S	S	S
1.42357e+06	R	S	R	S	R	S	R	R	R	R	S	S	R	R	R	R	S	S	S	S
1.42357e+06	S	S	S	S	S	S	S	S	S	S	S	S	S	S	S	S	S	S	S	S
1.42357e+06	S	S	S	S	R	S	R	R	S	R	S	R	R	S	S	R	S	S	S	S
1.42357e+06	S	S	S	S	R	R	S	R	S	S	S	S	R	S	R	R	S	S	S	S
1.42358e+06	R	S	R	S	R	R	R	R	R	R	S	S	R	R	R	R	S	S	S	S
1.42718e+06	R	S	R	S	R	S	R	R	R	R	S	R	R	R	R	R	S	S	S	S
1.42718e+06	S	S	S	S	R	S	S	R	S	S	S	R	R	R	R	R	S	S	S	S
1.42718e+06	S	S	S	S	R	R	S	R	R	S	R	R	S	R	R	R	S	S	S	S
1.42718e+06	R	S	R	S	S	S	S	R	R	S	S	R	R	R	R	R	S	S	S	S
1.42718e+06	S	S	S	S	S	S	S	S	S	S	S	S	S	S	S	S	S	S	S	S
1.42718e+06	S	S	S	S	R	S	R	R	S	R	S	R	R	R	R	R	S	S	S	S
1.42718e+06	S	S	S	S	S	S	S	S	S	S	S	S	S	S	S	S	S	S	S	S
1.42719e+06	S	S	S	S	R	S	R	R	S	R	R	R	R	R	R	R	S	S	S	S
1.42719e+06	S	S	S	S	S	S	S	R	S	S	S	S	S	R	R	R	S	S	S	S
1.42719e+06	S	S	S	S	R	R	S	R	R	S	R	R	S	R	R	R	S	S	S	S
1.42719e+06	S	S	S	S	S	S	S	S	S	S	S	S	S	S	S	S	S	S	S	S
1.42719e+06	S	S	S	S	R	R	S	R	R	S	S	R	R	R	R	R	S	S	S	S
1.42719e+06	S	S	S	S	S	S	S	S	S	S	S	S	S	S	S	S	S	S	S	S
1.42719e+06	R	S	R	S	R	S	S	R	R	S	S	R	R	R	R	R	S	S	S	S
1.42719e+06	R	S	R	S	R	S	R	R	R	R	S	R	R	R	R	R	S	S	S	S
1.42719e+06	S	S	S	R	R	R	S	R	R	S	S	S	R	R	R	R	S	S	S	S
1.42719e+06	S	S	S	S	R	R	S	R	R	S	S	R	R	R	R	R	S	S	S	S
1.4272e+06	S	S	S	R	R	R	S	R	R	S	S	S	R	R	R	R	S	S	S	S
1.4272e+06	S	S	S	S	S	S	S	S	S	S	S	S	S	S	S	S	S	S	S	S
1.4272e+06	S	S	S	S	R	S	S	R	S	S	S	S	R	R	R	R	S	S	S	S
1.4272e+06	S	S	S	R	R	R	R	R	R	R	S	R	R	R	R	R	S	S	S	S
1.4272e+06	S	S	S	S	R	R	R	R	R	R	S	S	R	R	R	R	S	S	S	S
1.4272e+06	R	S	R	S	R	S	R	R	R	R	S	R	R	R	R	R	S	S	S	S
1.4272e+06	S	S	S	S	R	R	S	R	R	S	R	R	S	R	R	R	S	S	S	S
1.4272e+06	R	S	R	S	S	S	S	R	R	S	S	R	R	R	R	R	S	S	S	S
1.42721e+06	S	S	S	S	R	S	R	R	S	R	S	S	R	R	R	R	S	S	S	S
1.42721e+06	S	S	S	S	R	S	S	R	S	S	S	R	R	R	R	R	S	S	S	S
1.42721e+06	S	S	S	R	R	R	R	R	R	R	S	R	R	R	R	R	S	S	S	S
1.42721e+06	R	S	R	S	R	R	R	R	R	R	S	R	R	R	R	R	S	S	S	S
1.42721e+06	R	S	R	S	R	S	R	R	R	R	S	R	R	R	R	R	S	S	S	S
1.42721e+06	R	S	R	S	R	R	R	R	R	R	S	S	R	R	R	S	S	S	S	S
1.42721e+06	R	S	R	S	R	S	R	R	R	R	S	R	R	R	R	R	S	S	S	S
1.42721e+06	S	S	S	S	S	S	S	S	S	S	S	S	S	S	S	S	S	S	S	S
1.42721e+06	R	S	R	S	R	S	R	R	R	R	S	R	R	R	R	R	S	S	S	S
1.42721e+06	R	S	R	S	R	S	R	R	R	R	S	R	R	R	R	R	S	S	S	S
1.42722e+06	R	S	R	S	R	S	R	R	R	R	R	R	R	R	R	R	S	S	S	S
1.42722e+06	R	S	R	R	R	R	R	R	R	R	S	S	R	R	R	R	S	S	S	S
1.42722e+06	S	S	S	S	R	S	R	R	S	R	S	S	R	R	R	R	S	S	S	S
1.42722e+06	S	S	S	S	R	R	R	R	R	R	S	R	R	R	R	R	S	S	S	S
1.42722e+06	S	S	S	S	S	S	S	S	S	S	S	S	S	S	S	S	S	S	S	S
1.42722e+06	S	S	S	S	R	S	R	R	S	R	S	S	R	R	R	R	S	S	S	S
1.42722e+06	S	S	S	S	R	R	S	R	S	S	S	S	S	R	R	R	S	S	S	S
1.42722e+06	R	S	R	S	R	R	S	R	R	S	S	R	R	R	R	R	S	S	S	S
1.42722e+06	S	S	S	S	R	S	S	R	R	S	S	S	R	R	R	R	S	S	S	S
1.42723e+06	S	S	S	S	S	S	S	S	S	S	S	S	S	S	S	S	S	S	S	S
1.42723e+06	S	S	S	S	R	R	S	R	R	S	S	R	R	R	R	R	S	S	S	S
1.42723e+06	R	S	R	S	R	S	R	R	R	R	S	R	R	R	R	R	S	S	S	S
1.42723e+06	S	S	S	S	S	S	S	S	S	S	S	S	S	S	S	S	S	S	S	S
1.42723e+06	R	S	R	S	R	S	R	R	R	R	S	R	R	R	R	R	S	S	S	S
1.42723e+06	S	S	S	S	R	R	S	R	R	S	R	R	S	R	R	R	S	S	S	S
1.42723e+06	R	S	R	S	R	S	R	R	R	R	S	R	R	R	R	R	S	S	S	S
1.42723e+06	R	S	R	S	R	S	S	R	R	S	S	R	R	R	R	R	S	S	S	S
1.42723e+06	S	S	S	S	S	S	S	S	S	S	S	S	S	S	S	S	S	S	S	S
1.42724e+06	R	S	R	S	S	S	R	R	R	R	S	R	R	R	R	R	S	S	S	S
1.42724e+06	S	S	S	S	R	S	R	R	S	R	S	S	R	R	R	R	S	S	S	S
1.42724e+06	R	S	R	S	R	S	R	R	R	R	S	R	R	R	R	R	S	S	S	S
1.42724e+06	S	S	S	S	S	R	S	R	S	S	S	S	S	S	S	S	S	S	S	S
1.42724e+06	S	S	S	S	R	S	R	R	S	R	S	R	R	R	R	R	S	S	S	S
1.42724e+06	S	S	S	S	R	S	S	R	S	S	S	R	R	R	R	R	S	S	S	S
1.42724e+06	R	S	R	S	R	S	R	R	R	R	S	R	R	R	R	R	S	S	S	S
1.42724e+06	S	S	S	S	S	S	S	S	S	S	S	S	S	S	S	S	S	S	S	S
1.42724e+06	S	S	S	S	R	R	S	R	S	S	S	S	R	R	R	R	S	S	S	S
1.42724e+06	S	S	S	R	R	R	R	R	R	R	S	S	R	R	R	R	S	S	S	S
1.42725e+06	S	S	S	S	S	S	S	S	S	S	S	S	S	S	S	S	S	S	S	S
1.42725e+06	R	S	R	S	R	S	R	R	R	R	S	R	R	R	R	R	S	S	S	S
1.42725e+06	S	S	S	S	R	R	R	R	R	R	S	R	R	R	R	R	S	S	S	S
1.42725e+06	S	S	S	S	S	S	S	S	S	S	S	S	S	S	S	S	S	S	S	S
1.42725e+06	R	S	R	S	R	S	R	R	R	R	S	R	R	R	R	R	S	S	S	S
1.42725e+06	R	R	R	S	R	R	R	R	R	R	S	S	S	S	R	S	S	S	S	S
1.42725e+06	R	S	R	S	R	S	R	R	R	R	S	R	R	R	R	R	S	S	S	S
1.42725e+06	R	S	R	S	R	S	R	R	R	R	S	R	R	R	R	R	S	S	S	S
1.42725e+06	R	S	R	S	R	R	R	R	R	R	S	R	R	R	R	R	S	S	S	S
1.42726e+06	R	S	R	S	R	R	R	R	R	R	S	R	R	R	R	R	S	S	S	S
1.42726e+06	R	S	R	S	R	S	R	R	R	R	S	R	R	R	R	R	S	S	S	S
1.42726e+06	R	S	R	S	S	R	S	R	R	S	S	S	S	R	R	R	S	S	S	S
1.42726e+06	R	S	R	S	R	S	R	R	R	R	S	R	R	R	R	R	S	S	S	S
1.42726e+06	S	S	S	S	R	S	R	R	S	R	S	R	R	R	R	R	S	S	S	S
1.42726e+06	R	S	R	S	R	S	R	R	R	R	S	R	S	R	R	R	S	S	S	S
1.42726e+06	R	S	R	S	R	R	R	R	R	R	S	R	R	S	R	R	S	S	S	S
1.42726e+06	S	S	S	R	R	R	S	R	R	S	S	S	R	R	R	R	S	S	S	S
1.42726e+06	S	S	S	S	S	S	S	S	S	S	S	S	S	S	S	S	S	S	S	S
1.42727e+06	R	S	R	S	R	S	R	R	R	R	S	R	R	R	R	R	S	S	S	S
1.42727e+06	S	S	R	R	R	R	R	R	R	R	S	S	R	R	R	R	S	S	S	S
1.42727e+06	R	S	R	R	R	R	R	R	R	R	S	S	R	R	R	R	S	S	S	S
1.42727e+06	S	S	S	S	S	S	S	S	S	S	S	S	S	S	S	S	S	S	S	S
1.42727e+06	S	S	S	R	R	R	R	R	R	R	S	R	R	R	R	R	S	S	S	S
1.42727e+06	S	S	S	S	S	S	S	S	S	S	S	S	S	S	S	S	S	S	S	S
1.42727e+06	R	S	R	S	R	S	R	R	R	R	S	R	R	R	R	R	S	S	S	S
1.42727e+06	R	S	R	S	R	S	R	R	R	R	S	R	R	R	R	R	S	S	S	S
1.42727e+06	S	S	S	S	S	S	S	S	S	S	S	S	S	S	S	S	S	S	S	S
1.42728e+06	S	S	S	S	R	S	S	R	S	S	S	R	R	R	R	R	S	S	S	S
1.42728e+06	S	S	S	S	S	S	S	S	S	S	S	S	S	S	S	S	S	S	S	S
1.42728e+06	S	S	S	S	S	S	S	S	S	S	S	S	S	S	S	S	S	S	S	S
1.42728e+06	R	S	R	S	R	R	R	R	R	R	S	R	R	R	R	R	S	S	S	S
1.42728e+06	S	S	S	S	S	S	S	S	S	S	S	S	S	S	S	S	S	S	S	S
1.42728e+06	R	S	R	S	S	S	R	R	R	R	S	R	R	R	R	R	S	S	S	S
1.42728e+06	R	R	R	S	R	R	R	R	R	R	S	S	S	S	R	S	S	S	S	S
1.42728e+06	S	S	S	S	R	S	R	R	S	R	S	R	R	R	R	R	S	S	S	S
1.42728e+06	R	S	R	S	R	S	R	R	R	R	S	R	R	R	R	R	S	S	S	S
1.42729e+06	S	S	S	S	R	R	S	R	R	S	S	R	R	R	R	R	S	S	S	S
1.42729e+06	S	S	S	S	S	S	S	S	S	S	S	S	S	S	S	S	S	S	S	S
1.42729e+06	S	S	S	S	R	R	R	R	R	R	S	R	R	R	R	R	S	S	S	S
1.42729e+06	S	S	S	S	S	S	S	R	S	S	S	S	S	S	S	S	S	S	S	S
1.42729e+06	S	S	S	R	R	R	R	R	R	R	S	R	R	R	R	R	S	S	S	S
1.42729e+06	S	S	S	S	S	S	S	S	S	S	S	S	S	S	S	S	S	S	S	S
1.42729e+06	S	S	S	R	R	R	S	R	R	S	S	S	R	R	R	R	S	S	S	S
1.42729e+06	S	S	S	S	S	S	S	S	S	S	S	S	S	S	S	S	S	S	S	S
1.42729e+06	R	S	R	S	R	S	R	R	R	R	R	R	R	R	R	R	S	S	S	S
1.42729e+06	R	S	R	S	R	S	R	R	R	R	R	R	R	R	R	R	S	S	S	S
1.4273e+06	S	S	S	S	R	S	R	R	S	R	S	R	R	R	R	R	S	S	S	S
1.4273e+06	S	S	S	R	R	R	S	R	R	S	S	S	R	R	R	R	S	S	S	S
1.4273e+06	S	S	S	R	R	R	R	R	R	R	S	S	R	R	R	R	S	S	S	S
1.4273e+06	R	S	R	S	R	S	R	R	R	R	S	R	R	R	R	R	S	S	S	S
1.4273e+06	S	S	S	S	R	S	S	R	S	S	S	R	R	R	R	R	S	S	S	S
1.4273e+06	S	S	S	R	R	R	S	R	R	S	S	S	R	R	R	R	S	S	S	S
1.4273e+06	S	S	S	S	R	S	S	R	S	S	S	R	R	R	R	R	S	S	S	S
1.4273e+06	R	S	R	S	R	S	R	R	R	R	S	R	R	R	R	R	S	S	S	S
1.4273e+06	S	S	S	S	R	R	S	R	S	S	S	S	R	S	R	R	S	S	S	S
1.42731e+06	S	S	S	R	R	R	R	R	R	R	S	S	R	R	R	R	S	S	S	S
1.42731e+06	R	S	R	S	R	S	R	R	R	R	S	R	R	R	R	R	S	S	S	S
1.42731e+06	S	S	S	S	S	S	S	S	S	S	S	S	S	S	S	S	S	S	S	S
1.42731e+06	R	S	R	S	R	S	R	R	R	R	R	R	R	R	R	R	S	S	S	S
1.42731e+06	S	S	S	S	S	S	S	S	S	S	S	S	S	S	S	S	S	S	S	S
1.42731e+06	S	S	S	S	S	S	S	S	S	S	S	S	S	S	S	S	S	S	S	S
1.42731e+06	R	S	R	S	R	S	R	R	R	R	R	R	R	R	R	R	S	S	S	S
1.42731e+06	R	S	R	S	R	S	R	R	R	R	S	R	S	R	R	R	S	S	S	S
1.42731e+06	S	S	S	R	R	R	S	R	R	S	S	S	R	R	R	R	S	S	S	S
1.42731e+06	R	S	R	S	R	S	R	R	R	R	R	S	R	R	R	R	S	S	S	S
1.42732e+06	S	S	S	R	R	R	S	R	R	S	S	S	R	R	R	R	S	S	S	S
1.42732e+06	S	S	S	R	R	R	R	R	R	R	S	S	R	R	R	R	S	S	S	S
1.42732e+06	S	S	S	S	S	S	S	S	S	S	S	S	S	S	S	S	S	S	S	S
1.42732e+06	S	S	S	S	R	S	R	R	S	R	S	R	R	R	R	R	S	S	S	S
1.42732e+06	R	S	R	S	R	S	S	R	R	S	S	R	S	R	R	R	S	S	S	S
1.42732e+06	R	S	R	S	R	S	S	R	R	S	S	R	R	R	R	R	S	S	S	S
1.42732e+06	S	S	S	S	R	R	S	R	S	S	S	S	S	S	R	S	S	S	S	S
1.42732e+06	R	S	R	R	R	R	R	R	R	R	S	S	R	R	R	R	S	S	S	S
1.42732e+06	S	S	S	S	R	R	R	R	R	R	S	R	R	R	R	R	S	S	S	S
1.42732e+06	S	S	S	S	S	S	S	S	S	S	S	S	S	S	S	S	S	S	S	S
1.42733e+06	S	S	S	S	S	S	S	S	S	S	S	S	S	S	S	S	S	S	S	S
1.42733e+06	R	S	R	S	S	R	S	R	R	S	S	R	R	R	R	R	S	S	S	S
1.42733e+06	S	S	S	S	S	S	S	S	S	S	S	S	S	S	S	S	S	S	S	S
1.43883e+06	S	S	S	S	S	R	S	R	S	S	S	S	S	S	S	S	S	S	S	S
1.43883e+06	R	S	R	S	R	S	R	R	R	R	S	S	R	R	R	R	S	S	S	S
1.43883e+06	S	S	S	S	S	S	S	R	S	S	S	R	S	R	R	S	S	S	S	S
1.43884e+06	S	S	S	S	R	S	S	R	S	S	S	S	R	R	R	S	S	S	S	S
1.43884e+06	S	S	S	S	S	S	S	R	S	S	S	S	R	R	R	R	S	S	S	S
1.43884e+06	S	S	S	S	R	S	S	R	S	S	S	S	R	S	R	R	S	S	S	S
1.43884e+06	S	S	S	S	R	S	S	R	S	S	S	S	R	S	R	R	S	S	S	S
1.43884e+06	S	S	S	S	S	S	S	S	S	S	S	S	S	S	S	S	S	S	S	S
1.43884e+06	S	S	S	S	R	S	S	R	S	S	S	S	S	R	R	R	S	S	S	S
1.43884e+06	S	S	S	S	S	S	S	R	S	S	S	S	S	S	S	S	S	S	S	S
1.43884e+06	S	S	S	S	R	S	S	R	S	S	S	S	S	R	R	S	S	S	S	S
1.43884e+06	S	S	S	S	S	S	S	R	S	S	S	S	R	R	R	S	S	S	S	S
1.43884e+06	R	S	R	S	R	S	S	R	R	S	S	S	R	R	R	S	S	S	S	S
1.43885e+06	S	S	S	S	R	S	R	R	S	R	S	R	R	S	R	R	S	S	S	S
1.43885e+06	S	S	S	S	R	S	S	R	S	S	S	S	S	S	R	R	S	S	S	S
1.43885e+06	S	S	S	S	R	R	R	R	S	R	S	R	R	R	R	S	S	S	S	S
1.43885e+06	S	S	S	S	R	S	S	R	S	S	S	S	R	S	R	R	S	S	S	S
1.43885e+06	R	S	R	S	R	S	S	R	R	S	S	S	R	R	R	S	S	S	S	S
1.43885e+06	R	S	R	S	R	R	R	R	R	R	S	R	R	R	R	S	S	S	S	S
1.43885e+06	R	S	R	S	R	S	S	S	R	S	S	S	S	R	R	S	S	S	S	S
1.43885e+06	R	S	R	S	R	S	S	R	R	S	S	R	R	S	R	R	S	S	S	S
1.43885e+06	S	S	S	S	S	S	S	R	S	S	S	S	R	S	R	R	S	S	S	S
1.43885e+06	S	S	S	S	R	R	R	R	S	R	S	R	R	R	R	S	S	S	S	S
1.43886e+06	S	S	S	S	R	S	S	R	S	S	S	S	R	R	R	S	S	S	S	S
1.43886e+06	S	S	S	S	R	S	S	R	S	S	S	S	R	S	R	R	S	S	S	S
1.43886e+06	R	S	R	S	R	S	S	R	R	S	S	S	R	S	R	R	S	S	S	S
1.43886e+06	S	S	S	S	R	R	S	R	S	S	S	R	R	R	R	S	S	S	S	S
1.43886e+06	R	S	R	S	R	R	R	R	R	R	S	R	R	R	R	S	S	S	S	S
1.43886e+06	S	S	S	S	R	S	S	R	S	S	S	S	R	R	R	S	S	S	S	S
1.43886e+06	R	S	R	S	R	S	S	R	R	S	S	S	R	R	R	S	S	S	S	S
1.43886e+06	R	S	R	S	R	S	S	R	R	S	S	S	R	S	R	R	S	S	S	S
1.43887e+06	S	S	S	S	R	S	S	R	S	S	S	R	S	R	R	R	S	S	S	S
1.43887e+06	S	S	S	S	R	S	S	R	S	S	S	S	R	S	S	S	S	S	S	S
1.43887e+06	S	S	S	S	R	R	R	R	S	R	S	S	S	R	R	R	S	S	S	S
1.43887e+06	S	S	S	S	R	S	R	R	S	R	S	S	R	R	R	R	S	S	S	S
1.43887e+06	R	S	R	S	R	R	S	R	R	S	S	R	R	R	R	R	S	S	S	S
1.43887e+06	S	S	S	S	R	S	R	R	S	R	S	S	R	R	R	R	S	S	S	S
1.43887e+06	S	S	S	S	R	R	S	R	R	S	S	S	R	R	R	S	S	S	S	S
1.43887e+06	S	S	S	S	R	S	R	R	S	R	S	S	R	S	R	S	S	S	S	S
1.43887e+06	R	S	R	S	R	S	S	R	R	S	S	R	S	R	R	R	S	S	S	S
1.43887e+06	S	S	S	S	R	S	R	R	R	R	S	S	R	R	R	R	S	S	S	S
1.43888e+06	R	R	R	S	S	S	S	S	R	S	S	S	S	S	S	S	S	S	S	S
1.43888e+06	S	S	S	S	R	S	R	R	S	R	S	S	S	R	R	S	S	S	S	S
1.43888e+06	S	S	S	S	S	S	S	S	S	S	S	S	S	S	S	S	S	S	S	S
1.43888e+06	S	S	S	S	S	S	S	S	S	S	S	S	S	S	S	S	S	S	S	S
1.43888e+06	S	S	S	S	S	S	S	R	S	S	S	S	R	R	R	R	S	S	S	S
1.43889e+06	S	S	S	S	S	R	S	R	S	S	S	S	S	S	S	S	S	S	S	S
1.43889e+06	S	S	S	S	S	S	S	S	S	S	S	S	S	S	S	S	S	S	S	S
1.43889e+06	S	S	S	S	S	S	S	S	S	S	S	S	S	S	S	S	S	S	S	S
1.44743e+06	S	S	S	S	R	R	S	R	R	S	S	S	S	R	R	R	S	S	S	S
1.44744e+06	S	S	S	S	S	S	S	S	S	S	S	S	S	S	S	S	S	S	S	S
1.44744e+06	S	S	S	S	S	S	S	S	S	S	S	S	S	S	S	S	S	S	S	S
1.44744e+06	S	S	S	S	S	S	S	R	S	S	S	S	S	S	S	R	S	S	S	S
1.44744e+06	S	S	S	S	R	S	S	R	S	S	R	S	S	R	R	R	S	S	S	S
1.44744e+06	S	S	S	S	R	R	S	R	R	S	S	S	S	R	R	R	S	S	S	S
1.44744e+06	S	S	S	S	R	S	S	R	S	S	S	S	R	R	R	R	S	S	S	S
1.44744e+06	S	S	S	S	R	R	S	R	R	S	S	S	S	R	R	R	S	S	S	S
1.44745e+06	S	S	S	S	R	S	S	R	S	S	R	S	R	R	R	R	S	S	S	S
1.44745e+06	S	S	S	S	S	S	S	S	S	S	S	S	S	S	S	S	S	S	S	S
1.44745e+06	S	S	S	S	R	R	S	R	R	S	S	S	S	R	R	R	S	S	S	S
1.44745e+06	S	S	S	S	R	R	S	R	R	S	S	S	S	R	R	R	S	S	S	S
1.44745e+06	S	S	S	S	S	S	S	S	S	S	S	S	S	S	S	S	S	S	S	S
1.44745e+06	S	S	S	S	R	R	S	R	R	S	S	S	R	R	R	R	S	S	S	S
1.44745e+06	S	S	S	S	S	S	S	S	S	S	S	S	S	S	S	S	S	S	S	S
1.44745e+06	S	S	S	S	R	R	S	R	R	S	S	S	R	R	R	R	S	S	S	S
1.44745e+06	S	S	S	S	R	R	S	R	S	S	S	S	R	R	R	R	S	S	S	S
1.44746e+06	S	S	S	S	S	S	S	S	S	S	S	S	S	S	S	R	S	S	S	S
1.44746e+06	S	S	S	S	R	R	S	R	S	S	R	S	R	R	R	R	S	S	S	S
1.44746e+06	S	S	S	S	R	S	S	R	S	S	S	S	S	S	S	R	S	S	S	S
1.44746e+06	S	S	S	S	S	S	S	S	S	S	S	S	S	S	S	R	S	S	S	S
1.44746e+06	S	S	S	S	R	R	S	R	R	S	S	S	R	R	R	R	S	S	S	S
1.44746e+06	S	S	S	S	R	S	S	R	R	S	S	S	S	R	R	R	S	S	S	S
1.44746e+06	S	S	S	S	R	R	S	R	R	S	S	S	S	R	R	R	S	S	S	S
1.44746e+06	S	S	S	S	S	S	S	S	S	S	S	S	S	S	S	S	S	S	S	S
1.44747e+06	S	S	S	S	R	R	S	R	R	S	S	S	R	R	R	R	S	S	S	S
1.44747e+06	S	S	S	S	S	S	S	S	S	S	S	S	S	S	S	S	S	S	S	S
1.44747e+06	S	S	S	S	S	S	S	S	S	S	S	S	S	S	S	S	S	S	S	S
1.44747e+06	S	S	S	S	R	S	R	R	S	S	S	S	R	S	R	R	S	S	S	S
1.44747e+06	S	S	S	S	S	S	S	S	S	S	S	S	S	S	S	S	S	S	S	S
1.44747e+06	S	S	S	S	R	S	S	R	S	S	S	S	R	R	R	R	S	S	S	S
1.44747e+06	S	S	S	S	R	S	S	R	S	S	R	S	S	R	R	R	S	S	S	S
1.44747e+06	S	S	S	S	S	S	S	R	S	S	S	S	S	S	S	S	S	S	S	S
1.44747e+06	S	S	S	S	R	R	S	R	R	S	S	S	S	R	R	R	S	S	S	S
1.44748e+06	S	S	S	S	R	R	S	R	R	S	S	S	S	R	R	R	S	S	S	S
1.44748e+06	S	S	S	S	R	S	S	R	S	S	S	R	R	R	R	R	S	S	S	S
1.44748e+06	S	S	S	S	S	S	S	S	S	S	S	S	S	S	S	S	S	S	S	S
1.44748e+06	S	S	S	S	R	S	S	R	S	S	S	S	R	R	R	R	S	S	S	S
1.44748e+06	S	S	S	S	S	S	S	S	S	S	S	S	S	S	S	S	S	S	S	S
1.44748e+06	S	S	S	S	R	R	S	R	R	S	S	S	R	R	R	R	S	S	S	S
1.44749e+06	S	S	S	S	S	S	S	S	S	S	S	S	S	S	S	S	S	S	S	S
1.44749e+06	S	S	S	S	R	R	S	R	R	S	S	S	S	R	R	R	S	S	S	S
1.44749e+06	S	S	S	S	R	R	S	R	R	S	S	S	S	R	R	R	S	S	S	S
1.44749e+06	S	S	S	S	R	R	S	R	R	S	S	S	R	R	R	R	S	S	S	S
1.44749e+06	S	S	S	S	R	R	S	R	S	S	S	S	R	R	R	R	S	S	S	S
1.44749e+06	S	S	S	S	R	S	S	R	S	S	R	S	R	R	R	R	S	S	S	S
1.4475e+06	S	R	S	S	R	S	S	R	S	S	R	S	S	S	S	R	S	S	S	S
1.4475e+06	S	S	S	S	R	R	S	R	R	S	S	S	R	R	R	R	S	S	S	S
1.4475e+06	S	S	S	S	S	S	S	S	S	S	S	S	S	S	S	S	S	S	S	S
1.4475e+06	S	S	S	S	R	R	S	R	S	S	S	R	R	R	R	R	S	S	S	S
1.4475e+06	S	S	S	S	R	R	S	R	S	S	R	S	R	R	R	R	S	S	S	S
1.4475e+06	S	S	S	S	S	S	S	R	S	S	S	S	S	S	S	S	S	S	S	S
1.4475e+06	S	S	S	S	R	S	S	R	S	S	R	S	S	R	R	R	S	S	S	S
1.44751e+06	S	S	S	S	R	R	S	R	R	S	S	S	S	R	R	R	S	S	S	S
1.44751e+06	S	S	S	S	R	R	S	R	R	S	S	S	R	R	R	R	S	S	S	S
1.44751e+06	S	S	S	S	S	R	S	R	R	S	S	S	S	S	R	R	S	S	S	S
1.44751e+06	S	S	S	S	S	S	S	S	S	S	S	S	S	S	S	S	S	S	S	S
1.44751e+06	S	S	S	S	S	S	S	S	S	S	S	S	S	S	S	S	S	S	S	S
1.44751e+06	S	S	S	S	S	S	S	S	S	S	S	S	S	S	S	S	S	S	S	S
1.44751e+06	S	S	S	S	R	S	S	R	S	S	S	S	S	R	R	R	S	S	S	S
1.44752e+06	S	S	S	S	S	S	S	S	S	S	S	S	S	S	S	S	S	S	S	S
1.44752e+06	S	S	S	S	S	S	S	S	S	S	S	S	S	S	S	S	S	S	S	S
1.44752e+06	S	S	S	S	R	R	S	R	R	S	S	S	S	R	R	R	S	S	S	S
1.44752e+06	S	S	S	S	S	S	S	R	S	S	S	S	S	S	S	R	S	S	S	S
1.44752e+06	S	S	S	S	R	R	S	R	R	S	S	S	S	R	R	R	S	S	S	S
1.44752e+06	S	S	S	S	S	S	S	S	S	S	S	S	S	S	S	S	S	S	S	S
1.44752e+06	S	S	S	S	S	S	S	S	S	S	S	S	S	S	S	S	S	S	S	S
1.44752e+06	S	S	S	S	R	R	S	R	R	S	S	S	R	R	R	R	S	S	S	S
1.44752e+06	S	S	S	S	R	R	S	R	R	S	S	S	R	R	R	R	S	S	S	S
1.44753e+06	S	S	S	S	R	R	S	R	R	S	R	R	S	R	R	R	S	S	S	S
1.44753e+06	S	S	S	S	R	R	S	R	R	S	S	S	S	R	R	R	S	S	S	S
1.44839e+06	S	S	S	S	S	S	S	S	S	S	S	S	S	S	S	S	S	S	S	S
1.44839e+06	S	S	S	S	S	S	S	S	S	S	S	S	S	S	S	S	S	S	S	S
1.44839e+06	S	S	S	S	S	S	S	S	S	S	S	S	S	S	S	S	S	S	S	S
1.44839e+06	S	S	S	S	S	S	S	R	S	S	S	S	S	S	S	R	S	S	S	S
1.4484e+06	S	S	S	S	S	S	S	R	S	S	S	S	S	S	S	R	S	S	S	S
1.4484e+06	S	S	S	S	S	S	S	S	S	S	S	S	S	S	S	S	S	S	S	S
1.4484e+06	S	S	S	S	S	S	S	S	S	S	S	S	S	S	S	S	S	S	S	S
1.4484e+06	S	S	S	S	S	S	S	S	S	S	S	S	S	S	S	S	S	S	S	S
1.4484e+06	S	S	S	S	S	S	S	S	S	S	S	S	S	S	S	S	S	S	S	S
1.4484e+06	S	S	S	S	S	S	S	S	S	S	S	S	S	S	S	S	S	S	S	S
1.4484e+06	S	S	S	S	S	S	S	S	S	S	S	S	S	S	S	S	S	S	S	S
1.4484e+06	S	S	S	S	S	S	S	S	S	S	S	S	S	S	S	S	S	S	S	S
1.4484e+06	S	S	S	S	S	S	S	S	S	S	S	S	S	S	S	S	S	S	S	S
1.4484e+06	S	S	S	S	S	S	S	S	S	S	S	S	S	S	S	S	S	S	S	S
1.44841e+06	S	S	S	S	S	S	S	S	S	S	S	S	S	S	S	S	S	S	S	S
1.44841e+06	S	S	S	S	S	S	S	S	S	S	S	S	S	S	S	S	S	S	S	S
1.44841e+06	S	S	S	S	S	S	S	S	S	S	S	S	S	S	S	S	S	S	S	S
1.44841e+06	S	S	S	S	S	S	S	S	S	S	S	S	S	S	S	S	S	S	S	S
1.44841e+06	S	S	S	S	S	S	S	S	S	S	S	S	S	S	S	S	S	S	S	S
1.44841e+06	S	S	S	S	S	S	S	S	S	S	S	S	S	S	S	S	S	S	S	S
1.44841e+06	S	S	S	S	S	S	S	S	S	S	S	S	S	S	S	S	S	S	S	S
1.44841e+06	S	S	S	S	S	S	S	S	S	S	S	S	S	S	S	S	S	S	S	S
1.44842e+06	S	S	S	S	S	S	S	S	S	S	S	S	S	S	S	S	S	S	S	S
1.44842e+06	S	S	S	S	S	S	S	S	S	S	S	S	S	S	S	S	S	S	S	S
1.44843e+06	S	S	S	S	S	S	S	S	S	S	S	S	S	S	S	S	S	S	S	S
1.44843e+06	S	S	S	S	S	S	S	S	S	S	S	S	S	S	S	S	S	S	S	S
1.44843e+06	S	S	S	S	S	S	S	S	S	S	S	S	S	S	S	S	S	S	S	S
1.44843e+06	S	S	S	S	S	S	S	S	S	S	S	S	S	S	S	S	S	S	S	S
1.44843e+06	S	S	S	S	S	S	S	S	S	S	S	S	S	S	S	S	S	S	S	S
1.44843e+06	S	S	S	S	S	S	S	S	S	S	S	S	S	S	S	S	S	S	S	S
1.44843e+06	S	S	S	S	S	S	S	S	S	S	S	S	S	S	S	S	S	S	S	S
1.44843e+06	S	S	S	S	S	S	S	S	S	S	S	S	S	S	S	S	S	S	S	S
1.44844e+06	S	S	S	S	S	S	S	R	S	S	S	S	S	S	S	S	S	S	S	S
1.44844e+06	S	S	S	S	S	S	S	S	S	S	S	S	S	S	S	S	S	S	S	S
1.44844e+06	S	S	S	S	S	S	S	S	S	S	S	S	S	S	S	S	S	S	S	S
1.44844e+06	S	S	S	S	S	S	S	S	S	S	S	S	S	S	S	S	S	S	S	S
1.44844e+06	S	S	S	S	S	S	S	S	S	S	S	S	S	S	S	S	S	S	S	S
1.44844e+06	S	S	S	S	S	S	S	S	S	S	S	S	S	S	S	S	S	S	S	S
1.44844e+06	S	S	S	S	S	S	S	S	S	S	S	S	S	S	S	S	S	S	S	S
1.44845e+06	S	S	S	S	S	S	S	S	S	S	S	S	S	S	S	S	S	S	S	S
1.44845e+06	S	S	S	S	S	S	S	S	S	S	S	S	S	S	S	S	S	S	S	S
1.44845e+06	S	S	S	S	S	S	S	S	S	S	S	S	S	S	S	S	S	S	S	S
1.44845e+06	S	S	S	S	S	S	S	S	S	S	S	S	S	S	S	S	S	S	S	S
1.44845e+06	S	S	S	S	S	S	S	S	S	S	S	S	S	S	S	S	S	S	S	S
1.44845e+06	S	S	S	S	S	S	S	S	S	S	S	S	S	S	S	S	S	S	S	S
1.44845e+06	S	S	S	S	S	S	S	S	S	S	S	S	S	S	S	S	S	S	S	S
1.44845e+06	S	S	S	S	S	S	S	S	S	S	S	S	S	S	S	S	S	S	S	S
1.44845e+06	S	S	S	S	S	S	S	S	S	S	S	S	S	S	S	S	S	S	S	S
1.44846e+06	S	S	S	S	S	S	S	S	S	S	S	S	R	S	S	S	S	S	S	S
1.44846e+06	S	S	S	S	S	S	S	S	S	S	S	S	S	S	S	S	S	S	S	S
1.44846e+06	S	S	S	S	S	S	S	S	S	S	S	S	S	S	S	S	S	S	S	S
1.44846e+06	S	S	S	S	S	S	S	S	S	S	S	S	S	S	S	S	S	S	S	S
1.44846e+06	S	S	S	S	S	S	S	S	S	S	S	S	S	S	S	S	S	S	S	S
1.44846e+06	S	S	S	S	S	S	S	S	S	S	S	S	S	S	S	S	S	S	S	S
1.44846e+06	S	S	S	S	R	R	R	R	S	R	S	S	R	R	R	S	S	S	S	S
1.44846e+06	S	S	S	S	R	S	R	R	S	R	S	R	R	S	R	R	S	S	S	S
1.44846e+06	S	S	S	S	R	R	R	R	S	S	S	S	R	S	R	S	S	S	S	S
1.44847e+06	S	S	S	S	R	R	R	R	S	R	S	S	R	R	R	S	S	S	S	S
1.44847e+06	S	S	S	S	R	R	R	R	S	R	S	S	R	R	R	R	S	S	S	S
1.44847e+06	S	S	S	S	R	R	R	R	S	R	S	S	S	R	R	S	S	S	S	S
1.44847e+06	S	S	S	S	R	R	R	R	S	R	S	R	R	R	R	R	S	S	S	S
1.44847e+06	S	S	S	S	R	R	R	R	S	R	S	S	R	S	R	S	S	S	S	S
1.44847e+06	S	S	S	S	R	R	R	R	S	R	S	S	R	S	R	S	S	S	S	S
1.44847e+06	S	S	S	S	R	S	R	R	S	R	S	R	R	S	R	R	S	S	S	S
1.44847e+06	S	S	S	S	R	S	R	R	S	R	S	S	R	R	R	S	S	S	S	S
1.44847e+06	S	S	S	S	S	R	R	R	S	R	R	S	R	S	R	R	S	S	S	S
1.44847e+06	S	S	S	S	R	R	R	R	S	R	S	S	R	R	R	S	S	S	S	S
1.44848e+06	S	S	S	S	R	R	R	R	S	R	S	R	R	R	R	R	S	S	S	S
1.44848e+06	S	S	S	S	S	R	R	R	S	R	R	S	R	S	R	R	S	S	S	S
1.44848e+06	S	S	S	S	R	R	R	R	S	R	S	S	R	R	R	R	S	S	S	S
1.44848e+06	S	S	S	S	R	R	R	R	S	R	S	S	R	S	R	S	S	S	S	S
1.44848e+06	S	S	S	S	S	R	R	R	S	R	R	S	R	S	R	R	S	S	S	S
1.44848e+06	S	S	S	S	R	R	S	R	S	S	S	R	R	R	R	R	S	S	S	S
1.44848e+06	S	S	S	S	R	R	S	R	S	S	S	S	R	S	R	S	S	S	S	S
1.44848e+06	S	S	S	S	R	R	S	R	S	S	S	S	R	S	R	S	S	S	S	S
1.44848e+06	S	S	S	S	R	R	R	R	S	R	S	S	R	S	R	S	S	S	S	S
1.44848e+06	S	S	S	S	R	S	S	R	S	S	S	S	R	R	R	R	S	S	S	S
1.44849e+06	S	S	S	S	S	S	S	R	S	S	S	S	R	S	R	S	S	S	S	S
1.44849e+06	S	S	S	S	R	S	S	R	S	S	S	S	R	R	R	R	S	S	S	S
1.44849e+06	S	S	S	S	R	S	S	R	S	S	S	S	S	S	R	S	S	S	S	S
1.44849e+06	S	S	S	S	S	S	S	R	S	S	S	S	S	R	R	R	S	S	S	S
1.44849e+06	S	S	S	S	R	R	S	R	S	S	S	S	R	R	R	S	S	S	S	S
1.4485e+06	S	S	S	S	R	S	R	R	S	R	S	S	R	R	R	R	S	S	S	S
1.4485e+06	S	S	S	S	R	R	R	R	R	R	S	R	R	R	R	R	S	S	S	S
1.4485e+06	S	S	S	S	R	S	S	R	S	S	S	R	R	S	R	R	S	S	S	S
1.4485e+06	S	S	S	S	S	S	S	R	S	S	S	S	R	R	R	R	S	S	S	S
1.44851e+06	S	S	S	S	R	R	S	R	S	S	S	S	S	R	R	R	S	S	S	S
1.44851e+06	S	S	S	S	R	S	S	R	S	S	S	S	R	R	R	R	S	S	S	S
1.44851e+06	S	S	S	S	R	S	S	R	S	S	S	S	R	R	R	R	S	S	S	S
1.44851e+06	S	S	S	S	R	R	S	R	S	S	S	S	S	R	R	R	S	S	S	S
1.44851e+06	S	S	S	S	R	S	S	R	S	S	S	S	R	R	R	R	S	S	S	S
1.44851e+06	S	S	S	S	S	S	S	S	S	S	S	S	S	S	S	S	S	S	S	S
1.44851e+06	S	S	S	S	R	R	S	R	S	S	S	S	R	R	R	S	S	S	S	S
1.44852e+06	S	S	S	S	R	R	S	R	S	S	S	S	S	R	R	S	S	S	S	S
1.44852e+06	S	S	S	S	S	S	S	R	S	S	S	S	S	S	R	S	S	S	S	S
1.44852e+06	S	S	S	S	R	R	S	R	S	S	S	S	R	R	R	R	S	S	S	S
1.44852e+06	R	R	R	S	R	R	R	R	R	R	S	S	R	S	R	S	S	S	S	S
1.44852e+06	R	S	R	S	R	R	R	R	R	R	S	S	R	S	R	S	S	S	S	S
1.44852e+06	R	S	R	S	S	S	S	R	R	S	S	R	R	S	R	R	S	S	S	S
1.44853e+06	S	S	S	S	S	S	S	R	S	S	S	S	S	R	R	R	S	S	S	S
1.44853e+06	S	S	S	S	R	R	S	R	S	S	S	S	R	R	R	S	S	S	S	S
1.44853e+06	S	S	S	S	S	S	S	R	S	S	S	S	S	S	R	S	S	S	S	S
1.44853e+06	S	S	S	S	R	S	R	R	S	R	S	S	R	R	R	R	S	S	S	S
1.44853e+06	S	S	S	S	R	R	R	R	R	R	S	R	R	R	R	R	S	S	S	S
1.44853e+06	S	S	S	S	S	S	S	S	S	S	S	S	S	R	R	S	S	S	S	S
1.44853e+06	S	S	S	S	R	S	S	R	S	S	S	R	R	S	R	R	S	S	S	S
1.44854e+06	S	S	S	S	S	S	S	S	S	S	S	S	S	S	S	S	S	S	S	S
1.44854e+06	S	S	S	S	S	S	S	S	S	S	S	S	S	S	S	S	S	S	S	S
1.44854e+06	S	S	S	S	S	S	S	R	S	S	S	S	R	R	R	R	S	S	S	S
1.44854e+06	S	S	S	S	R	S	S	R	S	S	S	S	R	R	R	R	S	S	S	S
1.44855e+06	S	S	S	S	R	R	R	R	S	R	S	S	R	R	R	S	S	S	S	S
1.44855e+06	R	S	R	S	R	R	R	R	R	R	S	S	R	S	R	S	S	S	S	S
1.44855e+06	S	S	S	S	R	S	S	R	S	S	S	S	R	R	R	R	S	S	S	S
1.44855e+06	S	S	S	S	S	S	S	S	S	S	S	S	S	S	S	S	S	S	S	S
1.44855e+06	S	S	S	S	R	R	S	R	S	S	S	S	R	R	R	S	S	S	S	S
1.44855e+06	S	S	S	S	R	S	S	R	S	S	S	S	R	R	R	R	S	S	S	S
1.44855e+06	S	S	S	S	S	S	S	R	S	S	S	S	S	S	R	S	S	S	S	S
1.44855e+06	S	S	S	S	R	S	S	R	S	S	S	S	R	S	R	R	S	S	S	S
1.44856e+06	S	S	S	S	R	R	S	R	S	S	S	S	R	R	R	R	S	S	S	S
1.44856e+06	S	S	S	S	R	S	R	R	S	R	S	S	R	R	R	R	S	S	S	S
1.44856e+06	S	S	S	S	R	R	S	R	S	S	S	R	R	R	R	R	S	S	S	S
1.44856e+06	R	S	R	S	S	S	S	R	R	S	S	S	S	S	S	S	S	S	S	S
1.44856e+06	S	S	S	R	R	R	S	R	S	S	S	S	R	R	R	S	S	S	S	S
1.44856e+06	S	S	S	S	S	S	S	S	S	S	S	S	S	R	R	S	S	S	S	S
1.44856e+06	S	S	S	S	R	R	S	R	S	S	S	S	R	S	R	S	S	S	S	S
1.44857e+06	S	S	S	S	R	R	S	R	S	S	S	S	R	S	R	S	S	S	S	S
1.44857e+06	S	R	S	S	R	R	S	R	S	S	S	S	R	S	R	S	R	S	S	S
1.44857e+06	S	S	S	S	R	S	S	R	S	S	S	S	S	R	R	S	S	S	S	S
1.44857e+06	S	S	S	S	R	R	S	R	S	S	S	S	R	S	R	S	S	S	S	S
1.44857e+06	R	S	R	S	R	S	R	R	R	R	S	R	S	S	R	S	S	S	S	S
1.44857e+06	R	S	R	S	R	R	R	R	R	R	S	S	R	S	R	S	S	S	S	S
1.44857e+06	R	S	R	S	R	R	R	R	R	R	S	S	R	S	R	S	S	S	S	S
1.44857e+06	R	S	R	R	R	S	R	R	R	R	S	S	R	S	R	R	S	S	S	S
1.44857e+06	R	S	R	S	R	R	R	R	R	R	S	S	R	S	R	S	S	S	S	S
1.44857e+06	R	S	R	S	R	R	R	R	R	R	S	S	R	S	R	S	S	S	S	S
1.44858e+06	R	S	R	S	R	R	R	R	R	R	S	S	R	S	R	S	S	S	S	S
1.44858e+06	S	S	S	S	R	S	R	R	R	R	S	R	S	S	R	S	S	S	S	S
1.44858e+06	R	S	R	R	R	S	R	R	R	R	S	S	R	S	R	R	S	S	S	S
1.44858e+06	R	S	R	S	R	R	R	R	R	R	S	S	R	S	R	S	S	S	S	S
1.44858e+06	S	S	S	S	R	R	R	R	S	R	S	S	R	R	R	R	S	S	S	S
1.44858e+06	S	S	S	S	R	R	R	R	S	R	S	R	R	R	R	R	S	S	S	S
1.44858e+06	R	S	R	S	R	R	R	R	R	R	S	S	R	S	R	S	S	S	S	S
1.44859e+06	R	S	R	S	R	R	R	R	R	R	S	S	R	S	R	S	S	S	S	S
1.44859e+06	R	S	R	S	R	R	R	R	R	R	S	S	R	S	R	S	S	S	S	S
1.44859e+06	R	S	R	S	R	S	S	R	R	S	S	R	R	S	R	R	S	S	S	S
1.44859e+06	S	S	S	S	R	S	S	R	S	S	S	R	S	R	R	R	S	S	S	S
1.44859e+06	R	S	R	S	R	R	R	R	R	R	S	S	R	S	R	S	S	S	S	S
1.44859e+06	S	R	S	S	R	R	S	R	S	S	S	S	R	S	R	S	S	S	S	S
1.44859e+06	R	S	R	R	R	S	S	R	R	S	S	S	R	S	R	R	S	S	S	S
1.44859e+06	R	S	R	S	R	R	R	R	R	R	S	S	R	S	R	S	S	S	S	S
1.44859e+06	S	R	S	S	R	S	S	R	S	S	S	S	S	S	R	R	S	S	S	S
1.44859e+06	S	S	S	S	R	S	S	R	S	S	S	S	S	S	R	R	S	S	S	S
1.4486e+06	R	S	R	S	R	R	R	R	R	R	S	S	R	S	R	S	S	S	S	S
1.4486e+06	S	S	S	S	R	S	S	R	S	S	S	S	R	S	R	R	S	S	S	S
1.4486e+06	S	S	S	S	S	S	S	S	S	S	S	S	S	S	R	S	S	S	S	S
1.4486e+06	S	S	S	S	R	R	S	R	S	S	S	S	R	S	R	S	S	S	S	S
1.4486e+06	S	S	S	S	R	R	S	R	S	S	S	S	R	S	R	S	S	S	S	S
1.4486e+06	S	S	S	S	S	S	S	S	S	S	S	S	S	S	R	S	S	S	S	S
1.4486e+06	S	S	S	S	S	R	S	S	S	S	S	S	S	S	R	S	S	S	S	S
1.4486e+06	S	S	S	S	R	R	S	R	S	S	S	S	R	R	R	S	S	S	S	S
1.4486e+06	S	S	S	S	R	S	S	R	S	S	S	S	R	S	R	R	S	S	S	S
1.44861e+06	S	S	S	S	S	S	S	S	S	S	S	S	S	R	R	S	S	S	S	S
1.44861e+06	S	S	S	S	R	R	S	R	S	S	S	S	R	S	R	S	S	S	S	S
1.44861e+06	S	S	S	S	R	R	S	R	S	S	S	S	R	S	S	S	S	S	S	S
1.44861e+06	S	S	S	S	S	S	S	R	S	S	S	S	S	S	R	S	S	S	S	S
1.44861e+06	R	S	R	S	R	R	R	R	R	R	S	S	R	S	R	S	S	S	S	S
1.44861e+06	S	S	S	S	S	S	S	S	S	S	S	S	S	S	S	S	S	S	S	S
1.44861e+06	S	S	S	S	S	S	S	S	S	S	S	S	S	S	S	S	S	S	S	S
1.44861e+06	S	S	S	S	S	S	S	S	S	S	S	S	S	S	S	S	S	S	S	S
1.44861e+06	S	S	S	S	S	S	S	S	S	S	S	S	S	S	S	S	S	S	S	S
1.44861e+06	S	S	S	S	S	S	S	S	S	S	S	S	S	S	S	S	S	S	S	S
1.44862e+06	S	S	S	S	S	S	S	S	S	S	S	S	S	S	S	S	S	S	S	S
1.44862e+06	S	S	S	S	S	S	S	S	S	S	S	S	S	S	S	S	S	S	S	S
1.44862e+06	S	S	S	S	S	S	S	S	S	S	S	S	S	S	S	S	S	S	S	S
1.44862e+06	S	S	S	S	S	S	S	R	S	S	S	S	S	S	S	S	S	S	S	S
1.44862e+06	S	S	S	S	S	S	S	S	S	S	S	S	S	S	S	S	S	S	S	S
1.44862e+06	S	S	S	S	S	S	S	S	S	S	S	S	S	S	S	S	S	S	S	S
1.44862e+06	S	S	S	S	S	S	S	S	S	S	S	S	S	S	S	S	S	S	S	S
1.44862e+06	S	S	S	S	S	S	S	R	S	S	S	S	S	S	S	S	S	S	S	S
1.44862e+06	S	S	S	S	S	S	S	S	S	S	S	S	S	S	S	S	S	S	S	S
1.44862e+06	S	S	S	S	S	S	S	S	S	S	S	S	S	S	S	S	S	S	S	S
1.44863e+06	S	S	S	S	S	S	S	S	S	S	S	S	S	S	S	S	S	S	S	S
1.44863e+06	S	S	S	S	S	S	S	S	S	S	S	S	S	S	S	S	S	S	S	S
1.44863e+06	S	S	S	S	S	S	S	R	S	S	S	S	S	S	S	S	S	S	S	S
1.44863e+06	S	S	S	S	S	S	S	S	S	S	S	S	S	S	S	S	S	S	S	S
1.44863e+06	S	S	S	S	S	R	S	R	S	S	S	S	S	S	S	S	S	S	S	S
1.44863e+06	S	S	S	S	S	S	S	S	S	S	S	S	S	S	S	S	S	S	S	S
1.44863e+06	S	S	S	S	S	S	S	S	S	S	S	S	S	S	S	S	S	S	S	S
1.44863e+06	S	S	S	S	S	S	S	S	S	S	S	S	S	S	S	S	S	S	S	S
1.44863e+06	S	S	S	S	S	S	S	S	S	S	S	S	S	S	S	S	S	S	S	S
1.44863e+06	S	S	S	S	S	S	S	S	S	S	S	S	S	S	S	S	S	S	S	S
1.44864e+06	S	S	S	S	S	S	S	S	S	S	S	S	S	S	S	S	S	S	S	S
1.44864e+06	S	S	S	S	S	S	S	S	S	S	S	S	S	S	S	S	S	S	S	S
1.44864e+06	S	S	S	S	S	R	S	R	S	S	S	S	R	R	R	S	S	S	S	S
1.44864e+06	S	S	S	S	S	S	S	S	S	S	S	S	S	S	S	S	S	S	S	S
1.44864e+06	S	R	S	S	S	S	S	S	S	S	S	S	S	S	S	S	S	S	S	S
1.44864e+06	S	S	S	S	S	S	S	S	S	S	S	S	S	S	S	S	S	S	S	S
1.44864e+06	S	S	S	S	S	S	S	R	S	S	S	S	S	S	R	R	S	S	S	S
1.44864e+06	S	S	S	S	S	S	S	S	S	S	S	S	S	S	S	S	S	S	S	S
1.44864e+06	S	S	S	S	S	S	S	S	S	S	S	S	S	S	S	S	S	S	S	S
1.44864e+06	S	S	S	S	S	S	S	S	S	S	S	S	S	S	S	S	S	S	S	S
1.44865e+06	S	S	S	S	S	S	S	S	S	S	S	S	S	S	S	S	S	S	S	S
1.44865e+06	S	S	S	S	S	S	S	R	S	S	S	S	S	S	R	R	S	S	S	S
1.44865e+06	S	S	S	S	S	S	S	S	S	S	S	S	S	S	S	S	S	S	S	S
1.44865e+06	S	S	S	S	S	S	S	S	S	S	S	S	S	S	S	S	S	S	S	S
1.44865e+06	S	S	S	S	S	S	S	S	S	S	S	S	S	S	S	S	S	S	S	S
1.44865e+06	S	S	S	S	S	S	S	S	S	S	S	S	S	S	S	S	S	S	S	S
1.44865e+06	S	S	S	S	S	S	S	S	S	S	S	S	S	S	S	S	S	S	S	S
1.44865e+06	S	S	S	S	S	S	S	S	S	S	S	S	S	S	S	S	S	S	S	S
1.44865e+06	S	S	S	S	S	S	S	S	S	S	S	S	S	S	S	S	S	S	S	S
1.44865e+06	S	S	S	S	S	S	S	S	S	S	S	S	S	S	S	S	S	S	S	S
1.44866e+06	S	R	S	S	S	S	S	S	S	S	S	S	S	S	S	S	S	S	S	S
1.44866e+06	S	S	S	S	S	S	S	S	S	S	S	S	S	S	S	S	S	S	S	S
1.44866e+06	S	S	S	S	S	S	S	S	S	S	S	S	S	S	S	S	S	S	S	S
1.44866e+06	S	S	S	S	S	S	S	S	S	S	S	S	S	S	S	S	S	S	S	S
1.44866e+06	S	S	S	S	S	S	S	S	S	S	S	S	S	S	S	S	S	S	S	S
1.44866e+06	S	S	S	S	S	S	S	R	S	S	S	S	S	S	S	S	S	S	S	S
1.44866e+06	S	S	S	S	S	S	S	R	S	S	S	S	S	S	S	S	S	S	S	S
1.44866e+06	S	S	S	S	S	S	S	S	S	S	S	S	S	S	S	S	S	S	S	S
1.44866e+06	S	S	S	S	S	S	S	S	S	S	S	S	S	S	S	S	S	S	S	S
1.44867e+06	S	S	S	S	S	S	S	S	S	S	S	S	S	S	S	S	S	S	S	S
1.44867e+06	S	S	S	S	S	S	S	S	S	S	S	S	S	S	S	S	S	S	S	S
1.44867e+06	S	S	S	S	S	S	S	S	S	S	S	S	S	S	S	S	S	S	S	S
1.44867e+06	S	S	S	S	S	S	S	S	S	S	S	S	S	S	S	S	S	S	S	S
1.44867e+06	S	S	S	S	S	S	S	S	S	S	S	S	S	S	S	S	S	S	S	S
1.44867e+06	S	S	S	S	S	S	S	R	S	S	S	S	S	S	S	S	S	S	S	S
1.44867e+06	S	S	S	S	S	S	S	S	S	S	S	S	S	S	S	S	S	S	S	S
1.44867e+06	S	S	S	S	S	S	S	S	S	S	S	S	S	S	S	S	S	S	S	S
1.44867e+06	S	S	S	S	S	S	S	R	S	S	S	S	S	S	S	S	S	S	S	S
1.44867e+06	S	S	S	S	S	S	S	S	S	S	S	S	S	S	S	S	S	S	S	S
1.44868e+06	S	S	S	S	S	S	S	S	S	S	S	S	R	S	S	S	S	S	S	S
1.44868e+06	S	S	S	S	S	S	S	S	S	S	S	S	S	S	S	S	S	S	S	S
1.44868e+06	S	S	S	S	S	S	S	S	S	S	S	S	S	S	S	S	S	S	S	S
1.44868e+06	S	S	S	S	S	S	S	S	S	S	S	S	S	S	S	S	S	S	S	S
1.44868e+06	S	S	S	S	S	S	S	S	S	S	S	S	S	S	S	S	S	S	S	S
1.44868e+06	S	S	S	S	S	R	S	R	S	S	S	S	S	S	R	R	S	S	S	S
1.44868e+06	S	R	S	S	S	S	S	S	S	S	S	S	S	S	S	S	S	S	S	S
1.44868e+06	S	S	S	S	S	S	S	S	S	S	S	S	S	S	S	S	S	S	S	S
1.44868e+06	S	S	S	S	S	S	S	S	S	S	S	S	S	S	S	S	S	S	S	S
1.44868e+06	S	S	S	S	S	S	S	S	S	S	S	S	S	S	S	S	S	S	S	S
1.44869e+06	S	S	S	S	S	S	S	S	S	S	S	S	S	S	S	S	S	S	S	S
1.44869e+06	S	S	S	S	S	S	S	S	S	S	S	S	S	S	S	S	S	S	S	S
1.44869e+06	S	S	S	S	S	S	S	R	S	S	S	S	S	S	S	S	S	S	S	S
1.44869e+06	S	S	S	S	S	S	S	S	S	S	S	S	S	S	S	S	S	S	S	S
1.44869e+06	S	S	S	S	R	S	S	R	S	S	S	S	S	S	S	S	S	S	S	S
1.44869e+06	S	S	S	S	S	S	S	R	S	S	S	S	S	S	S	S	S	S	S	S
1.44869e+06	S	S	S	S	S	S	S	S	S	S	S	S	S	S	S	R	S	S	S	S
1.44869e+06	S	S	S	S	S	S	S	S	S	S	S	S	S	S	S	S	S	S	S	S
1.44869e+06	S	S	S	S	S	S	S	R	S	S	S	S	S	S	S	S	S	S	S	S
1.44869e+06	S	S	S	S	R	S	S	R	S	S	S	S	S	S	S	S	S	S	S	S
1.4487e+06	S	S	S	S	S	S	S	S	S	S	S	S	S	R	R	S	S	S	S	S
1.4487e+06	S	S	S	S	S	S	S	S	S	S	S	S	S	S	S	S	S	S	S	S
1.4487e+06	S	S	S	S	S	S	S	S	S	S	S	S	S	S	S	S	S	S	S	S
1.4487e+06	S	S	S	S	S	S	S	S	S	S	S	S	S	S	S	S	S	S	S	S
1.4487e+06	S	S	S	S	S	S	S	S	S	S	S	S	S	S	S	S	S	S	S	S
1.4487e+06	S	S	S	S	S	S	S	S	S	S	S	S	S	S	S	S	S	S	S	S
1.4487e+06	S	S	S	S	S	S	S	S	S	S	S	S	S	S	S	S	S	S	S	S
1.4487e+06	S	S	S	S	S	S	S	R	S	S	S	S	S	R	R	S	S	S	S	S
1.4487e+06	S	S	S	S	S	S	S	S	S	S	S	S	S	S	S	S	S	S	S	S
1.4487e+06	S	S	S	S	S	S	S	S	S	S	S	S	S	S	S	S	S	S	S	S
1.44871e+06	S	S	S	S	S	S	S	S	S	S	S	S	S	S	S	S	S	S	S	S
1.44871e+06	S	S	S	S	S	S	S	S	S	S	S	S	S	S	S	S	S	S	S	S
1.44871e+06	S	S	S	S	S	S	S	S	S	S	S	S	S	S	S	S	S	S	S	S
1.44871e+06	S	S	S	S	S	S	S	S	S	S	S	S	S	S	S	S	S	S	S	S
1.44871e+06	S	S	S	S	S	S	S	S	S	S	S	S	S	S	S	S	S	S	S	S
1.44871e+06	S	S	S	S	S	S	S	S	S	S	S	S	S	S	S	R	S	S	S	S
1.44871e+06	S	S	S	S	S	S	S	S	S	S	S	S	S	S	S	S	S	S	S	S
1.44871e+06	S	S	S	S	S	S	S	S	S	S	S	S	S	S	S	S	S	S	S	S
1.44871e+06	S	S	S	S	S	S	S	S	S	S	S	S	S	S	S	S	S	S	S	S
1.44871e+06	S	S	S	S	S	S	S	S	S	S	S	S	S	S	S	S	S	S	S	S
1.44872e+06	S	S	S	S	S	S	S	S	S	S	S	S	S	R	R	S	S	S	S	S
1.44872e+06	S	S	S	S	S	S	S	R	S	S	S	S	S	R	R	S	S	S	S	S
1.44872e+06	S	S	S	S	S	S	S	S	S	S	S	S	S	S	S	S	S	S	S	S
1.44872e+06	S	S	S	S	S	S	S	S	S	S	S	S	S	S	S	S	S	S	S	S
1.44872e+06	S	S	S	S	S	S	S	S	S	S	S	S	S	S	S	S	S	S	S	S
1.44872e+06	S	S	S	S	S	S	S	S	S	S	S	S	S	S	S	S	S	S	S	S
1.44872e+06	S	S	S	S	S	S	S	S	S	S	S	S	S	S	S	S	S	S	S	S
1.44872e+06	S	S	S	S	S	S	S	S	S	S	S	S	S	S	S	S	S	S	S	S
1.44872e+06	S	S	S	S	S	S	S	S	S	S	S	S	S	S	S	S	S	S	S	S
1.44872e+06	S	S	S	S	S	S	S	R	S	S	S	S	S	S	S	S	S	S	S	S
1.44873e+06	S	S	S	S	S	S	S	S	S	S	S	S	S	S	S	S	S	S	S	S
1.44873e+06	S	S	S	S	S	S	S	S	S	S	S	S	S	S	S	S	S	S	S	S
1.44873e+06	S	S	S	S	S	R	S	S	S	S	S	S	S	S	S	S	S	S	S	S
1.44873e+06	S	S	S	S	S	S	S	S	S	S	S	S	S	S	S	R	S	S	S	S
1.44873e+06	S	S	S	S	S	S	S	S	S	S	S	S	S	S	S	S	S	S	S	S
1.44873e+06	S	S	S	S	S	S	S	S	S	S	S	S	S	S	S	S	S	S	S	S
1.44873e+06	S	S	S	S	S	S	S	S	S	S	S	S	R	S	S	S	S	S	S	S
1.44873e+06	S	S	S	S	S	S	S	S	S	S	S	S	S	S	S	S	S	S	S	S
1.44873e+06	S	S	S	S	S	S	S	S	S	S	S	S	S	S	S	S	S	S	S	S
1.44873e+06	S	S	S	S	S	S	S	S	S	S	S	S	S	S	S	S	S	S	S	S
1.44874e+06	S	S	S	S	S	S	S	R	S	S	S	S	S	S	S	R	S	S	S	S
1.44874e+06	S	S	S	S	S	S	S	R	S	S	S	S	S	S	S	S	S	S	S	S
1.44874e+06	S	S	S	S	S	S	S	S	S	S	S	S	S	S	S	S	S	S	S	S
1.44874e+06	S	S	S	S	S	S	S	S	S	S	S	S	S	S	S	S	S	S	S	S
1.44874e+06	S	S	S	S	S	S	S	S	S	S	S	S	S	S	S	S	S	S	S	S
1.44874e+06	S	S	S	S	S	S	S	S	S	S	S	S	S	S	S	S	S	S	S	S
1.44874e+06	S	S	S	S	S	S	S	S	S	S	S	S	S	S	S	S	S	S	S	S
1.44874e+06	S	S	S	S	S	S	S	S	S	S	S	S	S	R	R	S	S	S	S	S
1.44874e+06	S	S	S	S	S	S	S	S	S	S	S	S	S	R	R	S	S	S	S	S
1.44875e+06	S	S	S	S	S	S	S	S	S	S	S	S	S	S	S	S	S	S	S	S
1.44875e+06	S	S	S	S	S	S	S	S	S	S	S	S	S	S	S	S	S	S	S	S
1.44875e+06	S	S	S	S	S	S	S	R	S	S	S	S	S	S	S	S	S	S	S	S
1.44875e+06	S	S	S	S	S	S	S	S	S	S	S	S	S	S	S	S	S	S	S	S
1.44875e+06	S	S	S	S	S	S	S	R	S	S	S	S	S	S	R	R	S	S	S	S
1.44875e+06	S	S	S	S	S	S	S	R	S	S	S	S	S	S	R	R	S	S	S	S
1.44875e+06	S	S	S	S	S	S	S	S	S	S	S	S	S	S	S	S	S	S	S	S
1.44875e+06	S	S	S	S	S	S	S	S	S	S	S	S	S	S	S	S	S	S	S	S
1.44875e+06	S	S	S	S	S	S	S	R	S	S	S	R	S	S	S	S	S	S	S	S
1.44875e+06	S	S	S	S	S	S	S	R	S	S	S	S	S	S	S	S	S	S	S	S
1.44876e+06	S	S	S	S	S	S	S	R	S	S	S	S	S	S	S	S	S	S	S	S
1.44876e+06	S	S	S	S	S	S	S	S	S	S	S	S	S	S	S	S	S	S	S	S
1.44876e+06	S	S	S	S	S	R	S	S	S	S	S	S	S	S	S	S	S	S	S	S
1.44876e+06	S	S	S	S	S	S	S	S	S	S	S	S	S	S	S	S	S	S	S	S
1.44876e+06	S	S	S	S	S	S	S	S	S	S	S	S	S	S	S	S	S	S	S	S
1.44876e+06	S	S	S	S	S	S	S	S	S	S	S	S	S	S	S	S	S	S	S	S
1.44876e+06	S	S	S	S	S	S	S	S	S	S	S	S	S	S	S	S	S	S	S	S
1.44876e+06	S	S	S	S	S	S	S	S	S	S	S	S	S	S	S	S	S	S	S	S
1.44876e+06	S	S	S	S	S	S	S	R	S	S	S	S	S	S	S	R	S	S	S	S
1.44876e+06	S	S	S	S	S	R	S	R	S	S	S	R	S	S	S	R	S	S	S	S
1.44877e+06	S	S	S	S	S	S	S	S	S	S	S	S	S	S	S	S	S	S	S	S
1.44877e+06	S	S	S	S	S	S	S	S	S	S	S	S	S	S	S	S	S	S	S	S
1.44877e+06	S	S	S	S	S	S	S	S	S	S	S	S	S	S	S	S	S	S	S	S
1.44877e+06	S	S	S	S	S	S	S	S	S	S	S	S	S	S	S	S	S	S	S	S
1.44877e+06	S	S	S	S	S	S	S	S	S	S	S	S	S	S	S	S	S	S	S	S
1.44877e+06	S	S	S	S	S	S	S	S	S	S	S	S	S	S	S	S	S	S	S	S
1.44877e+06	S	S	S	S	S	S	S	S	S	S	S	S	S	S	S	S	S	S	S	S
1.44877e+06	S	S	S	S	S	S	S	S	S	S	S	S	S	S	S	S	S	S	S	S
1.44877e+06	S	S	S	S	S	S	S	S	S	S	S	S	S	S	S	S	S	S	S	S
1.44877e+06	S	S	S	S	S	S	S	S	S	S	S	S	S	S	S	S	S	S	S	S
1.44878e+06	S	S	S	S	S	S	S	S	S	S	S	S	S	S	S	S	S	S	S	S
1.44878e+06	S	S	S	S	S	S	S	S	S	S	S	S	S	S	S	S	S	S	S	S
1.44878e+06	S	S	S	S	S	S	S	S	S	S	S	S	S	S	S	S	S	S	S	S
1.44878e+06	S	S	S	S	S	S	S	S	S	S	S	S	S	S	S	S	S	S	S	S
1.44878e+06	S	S	S	S	S	S	S	S	S	S	S	S	S	S	S	S	S	S	S	S
1.44878e+06	S	S	S	S	S	S	S	R	S	S	S	S	S	R	R	S	S	S	S	S
1.44878e+06	S	S	S	S	S	S	S	R	S	S	S	S	S	R	R	S	S	S	S	S
1.44878e+06	S	S	S	S	S	S	S	R	S	S	S	S	S	S	S	S	S	S	S	S
1.44878e+06	S	S	S	S	S	S	S	S	S	S	S	S	S	R	R	S	S	S	S	S
1.44879e+06	S	S	S	S	S	S	S	S	S	S	S	S	S	R	R	S	S	S	S	S
1.44879e+06	S	S	S	S	S	S	S	S	S	S	S	S	S	S	S	S	S	S	S	S
1.44879e+06	S	S	S	S	S	S	S	S	S	S	S	S	S	S	S	S	S	S	S	S
1.44879e+06	S	S	S	S	S	S	S	S	S	S	S	S	S	S	S	S	S	S	S	S
1.44879e+06	S	S	S	S	S	S	S	S	S	S	S	S	S	S	S	S	S	S	S	S
1.44879e+06	S	S	S	S	S	S	S	S	S	S	S	S	S	S	S	S	S	S	S	S
1.44879e+06	S	S	S	S	S	S	S	S	S	S	S	S	S	S	S	S	S	S	S	S
1.44879e+06	S	S	S	S	S	S	S	S	S	S	S	S	S	S	S	S	S	S	S	S
1.44879e+06	S	S	S	S	S	S	S	S	S	S	S	S	S	S	S	S	S	S	S	S
1.4488e+06	S	S	S	S	S	S	S	S	S	S	S	S	S	S	S	S	S	S	S	S
1.4488e+06	S	S	S	S	S	S	S	S	S	S	S	S	S	S	S	S	S	S	S	S
1.4488e+06	S	S	S	S	S	S	S	S	S	S	S	S	S	S	S	S	S	S	S	S
1.4488e+06	S	S	S	S	S	S	S	S	S	S	S	S	S	S	S	S	S	S	S	S
1.4488e+06	S	S	S	S	S	S	S	S	S	S	S	S	S	S	S	S	S	S	S	S
1.4488e+06	S	S	S	S	S	S	S	S	S	S	S	S	S	S	S	S	S	S	S	S
1.4488e+06	S	S	S	S	S	S	S	R	S	S	R	S	S	S	S	R	S	S	S	S
1.4488e+06	S	S	S	S	S	R	S	R	S	S	S	S	S	S	S	S	S	S	S	S
1.4488e+06	S	S	S	S	S	S	S	S	S	S	S	S	S	S	S	S	S	S	S	S
1.4488e+06	S	S	S	S	S	R	S	S	S	S	S	S	S	S	S	S	S	S	S	S
1.44881e+06	S	S	S	S	S	S	S	S	S	S	S	S	S	S	S	S	S	S	S	S
1.44881e+06	S	S	S	S	S	S	S	S	S	S	S	S	S	S	S	S	S	S	S	S
1.44881e+06	S	S	S	S	S	S	S	R	S	S	S	S	S	S	S	S	S	S	S	S
1.44881e+06	S	S	S	S	S	S	S	S	S	S	S	S	S	S	S	S	S	S	S	S
1.44881e+06	S	S	S	S	S	R	S	R	S	S	S	S	S	S	S	S	S	S	S	S
1.44881e+06	S	S	S	S	S	S	S	S	S	S	S	S	S	S	S	S	S	S	S	S
1.44881e+06	S	S	S	S	S	S	S	R	S	S	S	S	S	R	R	S	S	S	S	S
1.44881e+06	S	S	S	S	S	S	S	R	S	S	S	S	S	S	S	S	S	S	S	S
1.44881e+06	S	S	S	S	S	S	S	S	S	S	S	S	S	S	S	S	S	S	S	S
1.44882e+06	S	S	S	S	S	S	S	S	S	S	S	S	R	S	S	S	S	S	S	S
1.44882e+06	S	S	S	S	S	S	S	S	S	S	S	S	S	S	S	S	S	S	S	S
1.44882e+06	S	S	S	S	S	S	S	S	S	S	S	S	S	S	S	S	S	S	S	S
1.44882e+06	S	S	S	S	S	S	S	S	S	S	S	S	S	S	S	S	S	S	S	S
1.44882e+06	S	S	S	S	S	S	S	S	S	S	S	S	S	S	S	S	S	S	S	S
1.44882e+06	S	S	S	S	S	S	S	S	S	S	S	S	S	S	S	S	S	S	S	S
1.44882e+06	S	S	S	S	S	S	S	S	S	S	S	S	S	S	S	S	S	S	S	S
1.44882e+06	S	S	S	S	S	S	S	S	S	S	S	S	S	S	S	S	S	S	S	S
1.44882e+06	S	S	S	S	S	S	S	S	S	S	S	S	S	S	S	S	S	S	S	S
1.44883e+06	S	S	S	S	S	S	S	S	S	S	S	S	S	S	S	S	S	S	S	S
1.44883e+06	S	S	S	S	S	S	S	S	S	S	S	S	S	S	S	S	S	S	S	S
1.44883e+06	S	S	S	S	S	R	S	R	S	S	S	S	S	S	R	S	S	S	S	S
1.44883e+06	S	S	S	S	S	S	S	S	S	S	S	S	S	S	S	S	S	S	S	S
1.44883e+06	S	S	S	S	R	S	S	S	S	S	S	S	S	S	S	S	S	S	S	S
1.44883e+06	S	S	S	S	S	S	S	S	S	S	S	S	S	S	S	S	S	S	S	S
1.44883e+06	S	S	S	S	S	S	S	S	S	S	S	S	S	S	S	S	S	S	S	S
1.44883e+06	S	S	S	S	R	S	S	R	S	S	S	S	S	S	R	R	S	S	S	S
1.44883e+06	S	S	S	S	S	S	S	R	S	S	S	S	S	S	S	S	S	S	S	S
1.44884e+06	S	S	S	S	S	S	S	S	S	S	S	S	S	S	S	S	S	S	S	S
1.44884e+06	S	S	S	S	S	S	S	S	S	S	S	S	S	S	S	S	S	S	S	S
1.44884e+06	S	S	S	S	S	S	S	S	S	S	S	S	S	S	S	S	S	S	S	S
1.44884e+06	S	S	S	S	R	S	S	R	S	S	S	S	S	S	S	S	S	S	S	S
1.45526e+06	S	S	S	S	R	S	S	R	S	S	S	S	S	R	R	R	S	S	S	S
1.45526e+06	R	S	R	S	R	R	R	R	R	R	S	S	R	S	R	S	S	S	S	S
1.45527e+06	R	S	R	S	R	R	R	R	R	R	R	S	R	S	R	R	S	S	S	S
1.45527e+06	S	S	S	S	R	R	R	R	R	R	S	S	R	R	R	R	S	S	S	S
1.45527e+06	S	S	S	S	R	R	R	R	R	R	S	S	R	R	R	R	S	S	S	S
1.45527e+06	S	S	S	S	R	R	R	R	R	R	S	S	R	R	R	R	S	S	S	S
1.45527e+06	R	S	R	S	R	R	S	R	R	R	S	S	R	R	R	R	S	S	S	S
1.45527e+06	S	S	S	S	S	S	S	S	S	S	S	S	S	S	S	S	S	S	S	S
1.45527e+06	S	S	S	S	R	S	S	R	S	S	S	S	R	R	R	R	S	S	S	S
1.45528e+06	S	S	S	S	S	S	R	R	R	R	R	S	R	R	R	R	S	S	S	S
1.45528e+06	R	S	R	S	R	R	S	R	R	S	S	S	R	R	R	S	S	S	S	S
1.45528e+06	R	S	R	S	R	R	R	R	R	R	S	S	R	S	R	R	S	S	S	S
1.45528e+06	S	S	S	S	R	S	R	R	R	R	S	R	R	R	R	R	S	S	S	S
1.45528e+06	S	S	S	S	R	S	R	R	R	R	S	R	R	R	R	R	S	S	S	S
1.45529e+06	S	S	S	S	R	S	R	R	R	R	S	R	R	R	R	R	S	S	S	S
1.45529e+06	S	S	S	S	R	S	R	R	R	R	S	R	R	R	R	R	S	S	S	S
1.45529e+06	S	S	S	S	R	S	R	R	R	R	S	R	R	R	R	R	S	S	S	S
1.45529e+06	R	S	R	S	R	R	R	R	R	R	S	S	R	R	R	S	S	S	S	S
1.45529e+06	R	S	R	S	R	R	R	R	R	R	S	R	R	R	R	R	S	S	S	S
1.45529e+06	R	S	R	S	R	R	R	R	R	R	S	R	R	R	R	R	S	S	S	S
1.45529e+06	S	S	S	S	R	S	S	R	S	S	S	S	R	R	R	R	S	S	S	S
1.45529e+06	R	S	R	S	R	R	R	R	R	R	S	S	R	R	R	R	S	S	S	S
1.45529e+06	S	S	S	S	R	R	R	R	R	R	S	S	R	R	R	R	S	S	S	S
1.45529e+06	R	S	R	S	R	R	R	R	R	R	S	S	R	S	R	S	S	S	S	S
1.4553e+06	R	S	R	S	R	S	R	R	R	R	S	S	R	R	R	R	S	S	S	S
1.4553e+06	S	S	S	S	R	S	S	R	S	S	S	S	S	S	R	R	S	S	S	S
1.45531e+06	R	S	R	S	R	R	S	R	R	S	S	S	R	R	R	S	S	S	S	S
1.45531e+06	R	S	R	S	R	R	S	S	R	S	S	S	R	R	R	R	S	S	S	S
1.45531e+06	R	S	R	S	R	R	S	R	R	S	S	R	R	R	R	S	S	S	S	S
1.45531e+06	S	S	S	S	R	S	S	R	S	S	S	R	R	R	R	R	S	S	S	S
1.45531e+06	R	S	R	S	R	S	R	R	R	R	S	R	R	R	R	R	S	S	S	S
1733.1	S	S	S	S	R	R	S	R	S	S	S	S	R	R	R	R	S	S	S	S
1733.1	S	S	S	S	S	S	S	S	S	S	S	S	S	S	S	S	S	S	S	S
1733.1	S	S	S	S	R	R	S	R	S	S	R	S	R	R	R	R	S	S	S	S
1733.1	S	S	S	S	S	S	S	S	S	S	S	S	S	S	S	S	S	S	S	S
1733.1	S	S	S	S	S	S	S	S	S	S	S	S	S	S	S	S	S	S	S	S
1733.1	S	S	S	S	S	S	S	S	S	S	S	S	S	S	S	S	S	S	S	S
1733.1	S	S	S	S	S	S	S	S	S	S	S	S	S	S	S	S	S	S	S	S
1733.1	S	S	S	S	S	S	S	S	S	S	S	S	S	S	S	S	S	S	S	S
1733.1	S	S	S	S	S	S	S	S	S	S	S	S	S	S	S	S	S	S	S	S
1733.1	S	S	S	S	S	S	S	S	S	S	S	S	S	S	S	S	S	S	S	S
1733.1	S	S	S	S	S	S	S	S	S	S	S	S	S	S	S	S	S	S	S	S
1733.1	S	S	S	S	S	S	S	S	S	S	S	S	S	S	S	S	S	S	S	S
1733.1	S	S	S	S	S	S	S	S	S	S	S	S	S	S	S	S	S	S	S	S
1733.1	S	S	S	S	S	S	S	S	S	S	S	S	S	S	S	S	S	S	S	S
1733.1	S	S	S	S	S	S	S	S	S	S	S	S	S	S	S	S	S	S	S	S
1733.1	S	S	S	S	S	S	S	S	S	S	S	S	S	S	S	S	S	S	S	S
1733.1	S	S	S	S	S	S	S	S	S	S	S	S	S	S	S	S	S	S	S	S
1733.1	S	S	S	S	S	S	S	S	S	S	S	S	S	S	S	S	S	S	S	S
1733.1	S	S	S	S	S	S	S	S	S	S	S	S	S	S	S	S	S	S	S	S
1733.1	S	S	S	S	S	S	S	S	S	S	S	S	S	S	S	S	S	S	S	S
1733.1	S	S	S	S	S	S	S	S	S	S	S	S	S	S	S	S	S	S	S	S
1733.1	S	S	S	S	S	S	S	S	S	S	S	S	S	S	S	S	S	S	S	S
1733.1	S	S	S	S	S	S	S	R	R	S	S	S	S	R	R	R	S	S	S	S
1733.1	S	S	S	S	S	S	S	S	S	S	S	S	S	S	S	S	S	S	S	S
1733.1	S	S	S	S	S	S	S	S	S	S	S	S	S	S	S	S	S	S	S	S
1733.1	S	S	S	S	S	S	S	S	S	S	S	S	S	S	S	S	S	S	S	S
1733.1	S	S	S	S	S	S	S	S	S	S	S	S	S	S	S	S	S	S	S	S
1733.1	S	S	S	S	S	S	S	S	S	S	S	S	S	S	S	S	S	S	S	S
1733.1	S	S	S	S	S	S	S	S	S	S	S	S	S	S	S	S	S	S	S	S
1733.1	S	S	S	S	S	S	S	S	S	S	S	S	S	S	S	S	S	S	S	S
1733.1	S	S	S	S	S	S	S	S	S	S	S	S	S	S	S	S	S	S	S	S
1733.1	S	S	S	S	S	S	S	S	S	S	S	S	S	S	S	S	S	S	S	S
1733.1	S	S	S	S	S	S	S	S	S	S	S	S	S	S	S	S	S	S	S	S
1733.1	R	S	R	S	R	S	S	R	R	S	S	R	S	R	R	R	S	S	S	S
1733.1	S	S	S	S	S	S	S	S	S	S	S	S	S	S	S	S	S	S	S	S
1733.1	S	S	S	S	S	S	S	S	S	S	S	S	S	S	S	S	S	S	S	S
1733.1	S	S	S	S	S	S	S	S	S	S	S	S	S	S	S	S	S	S	R	S
1733.1	S	S	S	S	S	S	S	S	S	S	S	S	S	S	S	S	S	S	S	S
1733.1	S	S	S	S	S	S	S	R	S	S	S	S	S	S	S	S	S	S	S	S
1733.1	S	S	S	S	S	S	S	S	S	S	S	S	S	S	S	S	S	S	S	S
1733.1	S	S	S	S	S	S	S	S	S	S	S	S	S	S	S	S	S	S	S	S
1733.1	S	S	S	S	R	R	S	R	S	S	R	S	R	R	R	R	S	S	S	S
1733.1	S	S	S	S	S	S	S	S	S	S	S	S	S	S	S	S	S	S	S	S
1733.1	S	S	S	S	S	S	S	S	S	S	S	S	S	S	S	S	S	S	S	S
1733.1	S	S	S	S	R	R	S	R	S	S	S	S	S	R	R	R	S	S	S	S
1733.1	S	S	S	S	S	S	S	S	S	S	S	S	S	S	S	S	S	S	S	S
1733.1	S	S	S	S	S	S	S	R	S	S	S	S	S	S	S	S	S	S	S	S
1733.1	S	S	S	S	S	R	S	R	S	S	S	S	S	S	S	S	S	S	S	S
1733.1	S	S	S	S	S	S	S	S	S	S	S	S	S	S	S	S	S	S	S	S
1733.1	S	S	S	S	S	S	S	R	S	S	S	S	S	S	S	S	S	S	S	S
1733.1	S	S	S	S	S	S	S	S	S	S	S	S	S	S	S	S	S	S	R	S
1733.1	S	S	S	S	S	S	S	S	S	S	S	S	S	S	S	S	S	S	S	S
1733.1	S	S	S	S	S	S	S	S	S	S	S	S	S	S	S	S	S	S	S	S
1733.1	S	S	S	S	S	S	S	S	S	S	S	S	S	S	S	S	S	S	S	S
1733.1	S	S	S	S	S	S	S	S	S	S	S	S	S	S	S	S	S	S	S	S
1733.1	S	S	S	S	R	S	S	R	S	S	S	S	S	S	S	R	S	S	S	S
1733.1	S	R	S	S	S	S	S	S	S	S	S	S	S	S	S	S	S	S	S	S
1733.1	S	S	S	S	S	S	S	S	S	S	S	S	S	S	S	S	S	S	S	S
1733.1	S	S	S	S	S	S	S	S	S	S	S	S	S	S	S	S	S	S	S	S
1733.1	S	S	S	S	S	S	S	S	S	S	S	S	S	S	S	S	S	S	S	S
1733.1	S	S	S	S	S	S	S	S	S	S	S	S	S	S	S	S	S	S	S	S
1733.1	S	S	S	S	S	S	S	R	S	S	R	S	S	S	S	R	S	S	S	S
1733.1	S	S	S	S	S	S	S	S	S	S	S	S	S	S	S	S	S	S	S	S
1733.1	S	R	S	S	S	S	S	S	S	S	S	S	S	S	S	S	R	S	S	S
1733.1	S	S	S	S	S	S	S	S	S	S	S	S	S	S	S	S	S	S	S	S
1733.1	S	S	S	S	S	S	S	S	S	S	S	S	S	S	S	S	S	S	S	S
1733.1	S	S	S	S	R	R	S	R	S	S	S	S	R	R	R	R	S	S	S	S
1733.1	S	S	S	S	S	S	S	S	S	S	S	S	S	S	S	S	S	S	S	S
1733.1	S	S	S	S	S	S	S	S	S	S	S	S	S	S	S	S	S	S	S	S
1733.1	S	S	S	S	S	S	S	S	S	S	S	S	S	S	S	S	S	S	S	S
1733.1	S	S	S	S	S	S	S	S	S	S	S	S	S	S	S	S	S	S	S	S
1733.1	S	S	S	S	S	S	S	S	S	S	S	S	S	S	S	S	S	S	S	S
1733.1	S	S	S	S	S	S	S	S	S	S	S	S	S	S	S	S	S	S	S	S
1733.1	S	S	S	S	S	S	S	S	S	S	S	S	S	S	S	S	S	S	S	S
1733.1	S	S	S	S	S	S	S	S	S	S	S	S	S	S	S	S	S	S	S	S
1733.1	S	S	S	S	S	S	S	S	S	S	S	S	S	S	S	S	S	S	S	S
1733.1	S	S	S	S	S	S	S	S	S	S	S	S	S	S	S	S	S	S	S	S
1733.1	S	S	S	S	S	S	S	S	S	S	S	S	S	S	S	S	S	S	R	S
1733.1	S	S	S	S	S	S	S	S	S	S	S	S	S	S	S	S	S	S	S	S
1733.1	S	S	S	S	S	S	S	S	S	S	S	S	S	S	S	S	S	S	S	S
1733.1	S	S	S	S	S	S	S	S	S	S	S	S	S	S	S	S	S	S	S	S
1733.1	S	S	S	S	S	S	S	S	S	S	S	S	S	S	S	S	S	S	S	S
1733.1	S	S	S	S	S	S	S	R	S	S	S	S	R	R	R	R	S	S	S	S
1733.1	S	S	S	S	S	S	S	S	S	S	S	S	S	S	S	S	S	S	S	S
1733.1	S	S	S	S	S	R	S	R	S	S	S	S	S	S	S	S	S	S	S	S
1733.1	S	S	S	S	S	S	S	S	S	S	S	S	S	S	S	S	S	S	S	S
1733.1	S	S	S	S	S	S	S	S	S	S	S	S	S	S	S	S	S	S	S	S
1733.1	S	S	S	S	S	S	S	S	S	S	S	S	S	S	S	S	S	S	S	S
1733.1	S	S	S	S	R	S	R	R	S	R	R	S	R	R	R	R	S	S	S	S
1733.1	S	S	S	S	S	S	S	S	S	S	S	S	S	S	S	S	S	S	S	S
1733.1	S	S	S	S	S	S	S	S	S	S	S	S	S	S	S	S	S	S	S	S
1733.1	S	S	S	S	S	S	S	S	S	S	S	S	S	S	S	S	S	S	S	S
1733.1	S	S	S	S	S	S	S	S	S	S	S	S	S	S	S	S	S	S	S	S
1733.1	S	S	S	S	S	S	S	S	S	S	S	S	S	S	S	S	S	S	S	S
1733.1	S	S	S	S	S	S	S	S	S	S	S	S	S	S	S	S	S	S	S	S
1733.1	S	S	S	S	S	S	S	S	S	S	S	S	S	S	S	S	S	S	S	S
1733.1	S	S	S	S	S	R	S	R	S	S	S	S	S	S	S	S	S	S	S	S
1733.1	S	S	S	S	S	S	S	S	S	S	S	S	S	S	S	S	S	S	S	S
1733.1	S	S	S	S	S	R	S	R	S	S	S	R	S	S	S	S	S	S	S	S
1733.1	S	S	S	S	S	S	S	S	S	S	S	S	S	S	S	S	S	S	S	S
1733.1	S	S	S	S	S	S	S	S	S	S	S	S	S	S	S	S	S	S	S	S
1733.1	S	S	S	S	R	R	S	R	S	S	S	S	S	S	S	R	S	S	S	S
1733.1	S	S	S	S	S	S	S	S	S	S	S	S	S	S	S	S	S	S	S	S
1733.1	S	S	S	S	S	S	S	S	S	S	S	S	S	S	S	S	S	S	S	S
1733.1	S	S	S	S	S	S	S	S	S	S	S	S	S	S	S	S	S	S	S	S
1733.1	S	S	S	S	S	S	S	S	S	S	S	S	S	S	S	S	S	S	S	S
1733.1	S	S	S	S	S	S	S	R	S	S	S	S	S	S	S	S	S	S	S	S
1733.1	S	S	S	S	S	S	S	S	S	S	S	S	S	S	S	S	S	S	S	S
1733.1	S	S	S	S	S	S	S	S	S	S	S	S	S	S	S	S	S	S	S	S
1733.1	S	S	S	S	R	R	S	R	S	S	S	S	S	R	R	R	S	S	S	S
1733.1	S	S	S	S	R	S	S	R	R	S	S	R	S	R	R	R	S	S	S	S
1733.1	S	S	S	S	S	S	S	S	S	S	S	S	S	S	S	S	S	S	S	S
1733.1	S	S	S	S	S	S	S	S	S	S	S	S	S	S	S	S	S	S	S	S
1733.1	S	S	S	S	S	S	S	S	S	S	S	S	S	S	S	S	S	S	S	S
1733.1	S	R	S	S	S	S	S	S	S	S	S	S	S	S	S	S	S	S	S	S
1733.1	S	S	S	S	S	S	S	S	S	S	S	S	S	S	S	S	S	S	S	S
1733.1	S	S	S	S	S	S	S	S	S	S	S	S	S	S	S	S	S	S	S	S
1733.1	S	S	S	S	S	S	S	S	S	S	S	S	S	S	S	S	S	S	S	S
1733.1	S	S	S	S	S	S	S	S	S	S	S	S	S	S	S	S	S	S	S	S
1733.1	S	S	S	S	S	S	S	S	S	S	S	S	S	S	S	S	S	S	S	S
1733.1	S	S	S	S	S	S	S	S	S	S	S	S	S	S	S	R	S	S	S	S
1733.1	S	S	S	S	R	S	S	R	R	S	S	S	R	R	R	R	S	S	S	S
1733.1	S	S	S	S	S	S	S	S	S	S	S	S	S	S	S	S	S	S	S	S
1733.1	S	S	S	S	S	S	S	S	S	S	S	S	S	S	S	S	S	S	S	S
1733.1	S	S	S	S	S	S	S	S	S	S	S	S	S	S	S	S	S	S	S	S
1733.1	S	S	S	S	S	S	S	S	S	S	S	S	S	S	S	S	S	S	S	S
1733.1	S	S	S	S	S	S	S	S	S	S	S	S	S	S	S	S	S	S	S	S
1733.1	S	S	S	S	S	S	R	S	S	R	S	S	S	S	S	S	S	S	S	S
1733.1	S	S	S	S	S	S	R	S	S	R	S	S	S	S	S	S	S	S	S	S
1733.1	S	S	S	S	S	S	S	S	S	S	S	S	S	S	S	S	S	S	S	S
1733.1	S	S	S	S	S	S	S	S	S	S	S	S	S	S	S	S	S	S	S	S
1733.1	S	S	S	S	S	S	S	S	S	S	S	S	S	S	S	S	S	S	S	S
1733.1	S	S	S	S	R	S	S	R	S	S	S	S	S	S	S	R	S	S	S	S
1733.1	S	S	S	S	S	S	S	S	S	S	S	S	S	S	S	S	S	S	S	S
1733.1	S	S	S	S	S	S	S	S	S	S	S	S	S	S	S	S	S	S	S	S
1733.1	S	S	S	S	S	S	S	S	S	S	S	S	S	S	S	S	S	S	S	S
1733.1	S	S	S	S	S	S	R	S	S	R	S	S	S	S	S	S	S	S	S	S
1733.1	S	S	S	S	S	S	S	S	S	S	S	S	S	S	S	S	S	S	S	S
1733.1	S	S	S	S	S	S	S	S	S	S	S	S	S	S	S	S	S	S	S	S
1733.1	S	S	S	S	S	S	S	S	S	S	S	S	S	S	S	S	S	S	S	S
1733.1	S	S	S	S	S	R	S	S	S	S	S	S	S	S	S	S	S	S	S	S
1733.1	S	S	S	S	S	S	S	S	S	S	S	S	S	S	S	S	S	S	S	S
1733.1	S	S	S	S	S	S	S	S	S	S	S	S	S	S	S	S	S	S	S	S
1733.1	R	S	R	S	R	S	R	R	R	R	S	R	S	R	R	R	S	S	S	S
1733.1	S	S	S	S	S	S	S	S	S	S	S	S	S	S	S	S	S	S	S	S
1733.1	S	S	S	S	S	S	S	S	S	S	S	S	S	S	S	S	S	S	S	S
1733.1	S	S	S	S	R	S	S	R	S	S	S	S	R	R	R	R	S	S	S	S
1733.1	S	S	S	S	S	S	S	S	S	S	S	S	S	S	S	R	S	S	S	S
1733.1	S	S	S	S	S	S	S	S	S	S	S	S	S	S	S	S	S	S	S	S
1733.1	S	S	S	S	S	S	S	S	S	S	S	S	S	S	R	S	S	S	S	S
1733.1	S	S	S	S	S	S	S	S	S	S	S	S	S	S	S	S	S	S	S	S
1733.1	S	S	S	S	S	S	S	S	S	S	S	S	S	S	S	S	S	S	S	S
1733.1	S	S	S	S	S	S	S	S	S	S	S	S	S	S	S	S	S	S	S	S
1733.1	S	S	S	S	S	S	S	S	S	S	S	S	S	S	S	S	S	S	S	S
1733.1	S	S	S	S	R	S	S	R	S	S	S	S	S	R	R	R	S	S	S	S
1733.1	S	S	S	S	S	S	S	S	S	S	S	S	S	S	S	S	S	S	S	S
1733.1	S	S	S	S	S	S	S	S	S	S	S	S	S	S	S	S	S	S	S	S
1733.1	S	R	S	S	S	S	S	S	S	S	S	S	S	S	S	S	R	S	S	S
1733.1	S	S	S	S	S	S	S	S	S	S	S	S	S	S	S	S	S	S	S	S
1733.1	S	S	S	S	S	S	S	S	S	S	S	S	S	S	S	S	S	S	S	S
1733.1	S	S	S	S	S	S	S	S	S	S	S	S	S	S	S	S	S	S	S	S
1733.1	S	S	S	S	S	S	S	S	S	S	S	S	S	S	S	R	S	S	S	S
1733.1	S	S	S	S	S	S	S	S	S	S	S	S	S	S	S	S	S	S	S	S
1733.1	S	S	S	S	S	S	S	S	S	S	S	S	S	S	S	S	S	S	S	S
1733.1	S	S	S	S	S	S	S	S	S	S	S	S	S	S	S	S	S	S	S	S
1733.1	S	S	S	S	R	R	S	R	S	S	S	S	R	R	R	R	S	S	S	S
1733.1	S	S	S	S	S	S	S	R	S	S	S	S	S	S	S	S	S	S	S	S
1733.1	S	S	S	S	S	S	S	S	S	S	S	S	S	S	S	S	S	S	S	S
1733.1	S	S	S	S	S	S	S	S	S	S	S	S	S	S	R	S	S	S	S	S
1733.1	S	S	S	S	S	S	S	S	S	S	S	S	S	S	S	R	S	S	R	S
1733.1	S	S	S	S	S	S	S	S	S	S	S	S	S	S	S	S	S	S	S	S
1733.1	S	S	S	S	S	S	S	S	S	S	S	S	S	S	S	S	S	S	S	S
1733.1	S	S	S	S	S	S	S	S	S	S	S	S	S	S	S	S	S	S	S	S
1733.1	S	S	S	S	S	S	S	S	S	S	S	S	S	S	S	S	S	S	S	S
1733.1	S	S	S	S	R	R	S	R	S	S	R	S	R	R	R	R	S	S	S	S
1733.1	S	S	S	S	S	S	S	S	S	S	S	S	S	S	S	S	S	S	S	S
1733.1	S	S	S	S	R	R	R	R	R	R	S	R	R	R	R	R	S	S	S	S
1733.1	S	S	S	S	S	S	S	S	S	S	S	S	S	S	S	S	S	S	S	S
1733.1	S	S	S	S	S	S	S	S	S	S	S	S	S	S	S	S	S	S	S	S
1733.1	S	S	S	S	S	S	S	S	S	S	S	S	S	S	S	S	S	S	S	S
1733.1	S	S	S	S	S	S	S	S	S	S	S	S	S	S	S	S	S	S	S	S
1733.1	S	S	S	S	S	R	S	S	S	S	S	S	S	S	S	S	S	S	S	S
1733.1	S	S	S	S	S	S	S	S	S	S	S	S	S	S	S	S	S	S	S	S
1733.1	S	S	S	S	S	S	S	S	S	S	S	S	S	S	S	S	S	S	S	S
1733.1	S	S	S	S	S	S	S	S	S	S	S	S	S	S	S	R	S	S	S	S
1733.1	S	S	S	S	S	S	S	S	S	S	S	S	S	S	S	S	S	S	S	S
1733.1	S	S	S	S	S	S	S	S	S	S	S	S	S	S	S	S	S	S	S	S
1733.1	S	S	S	S	S	S	S	S	S	S	S	S	S	S	S	S	S	S	S	S
1733.1	S	S	S	S	S	S	S	S	S	S	S	S	S	S	S	S	S	S	S	S
1733.1	S	S	S	S	S	S	S	S	S	S	S	S	S	S	S	S	S	S	S	S
1733.1	S	S	S	S	S	S	S	S	S	S	S	S	S	S	S	S	S	S	S	S
1733.1	S	S	S	S	S	S	S	S	S	S	S	S	S	S	S	S	S	S	S	S
1733.1	S	S	S	S	S	S	S	S	S	S	S	S	S	S	S	S	S	S	S	S
1733.1	S	S	S	S	S	R	S	S	S	S	S	S	S	S	S	R	S	S	S	S
1733.1	S	S	S	S	S	S	S	S	S	S	S	S	S	S	S	S	S	S	S	S
1733.1	S	S	S	S	S	S	S	S	S	S	S	S	S	S	S	S	S	S	S	S
1733.1	S	S	S	S	S	S	S	S	S	S	S	S	S	S	S	S	S	S	S	S
1733.1	S	S	S	S	S	S	S	S	S	S	S	S	S	S	S	S	S	S	S	S
1733.1	S	S	S	S	S	S	S	S	S	S	S	S	S	S	S	S	S	S	S	S
1733.1	S	S	S	S	S	S	S	S	S	S	S	S	S	S	S	S	S	S	S	S
1733.1	S	S	S	S	S	S	S	S	S	S	S	S	S	S	S	S	S	S	S	S
1733.1	S	S	S	S	S	S	S	S	S	S	S	S	S	S	S	S	S	S	S	S
1733.1	S	S	S	S	S	S	S	S	S	S	S	S	S	S	S	S	S	S	S	S
1733.1	S	S	S	S	S	S	S	S	S	S	S	S	S	S	S	S	S	S	S	S
1733.1	S	S	S	S	S	S	S	S	S	S	S	S	S	S	S	S	S	S	S	S
1733.1	S	S	S	S	S	S	S	S	S	S	S	S	S	S	S	S	S	S	S	S
1733.1	S	S	S	S	S	S	S	S	S	S	S	S	S	S	S	S	S	S	S	S
1733.1	S	S	S	S	S	S	S	S	S	S	S	S	S	S	S	S	S	S	S	S
1733.1	S	S	S	S	S	S	S	S	S	S	S	S	S	S	S	S	S	S	S	S
1733.1	S	S	S	S	S	R	S	R	S	S	S	S	R	R	R	S	S	S	S	S
1733.1	S	S	S	S	S	S	S	S	S	S	S	S	S	S	S	S	S	S	S	S
1733.1	S	S	S	S	S	S	S	S	S	S	S	S	S	S	S	S	S	S	S	S
1733.1	S	S	S	S	S	S	S	S	S	S	S	S	S	S	S	S	S	S	S	S
1733.1	S	S	S	S	S	S	S	S	S	S	S	S	S	S	R	S	S	S	S	S
1733.1	S	S	S	S	S	S	S	S	S	S	S	S	S	S	S	S	S	S	S	S
1733.1	S	S	S	S	S	S	S	S	S	S	S	S	S	S	S	S	S	S	S	S
1733.1	S	S	S	S	S	S	S	S	S	S	S	S	S	S	S	S	S	S	S	S
1733.1	S	S	S	S	S	R	S	R	S	S	S	S	S	S	S	R	S	S	S	S
1733.1	S	S	S	S	S	S	S	S	S	S	S	S	S	S	S	S	S	S	S	S
1733.1	S	S	S	S	S	S	S	S	S	S	S	S	S	S	S	S	S	S	S	S
1733.1	S	S	S	S	S	S	S	S	S	S	S	S	S	S	S	R	S	S	S	S
1733.1	S	S	S	S	S	S	S	S	S	S	S	S	S	S	S	S	S	S	S	S
1733.1	S	S	S	S	S	S	S	S	S	S	S	S	S	S	S	S	S	S	S	S
1733.1	S	S	S	S	S	S	S	R	S	S	S	S	S	S	S	R	S	S	S	S
1733.1	S	S	S	S	S	S	S	S	S	S	S	S	S	S	S	S	S	S	S	S
1733.1	S	S	S	S	S	S	S	S	S	S	S	S	S	S	S	S	S	S	S	S
1733.1	S	S	S	S	S	S	S	S	S	S	S	S	S	S	S	S	S	S	S	S
1733.1	S	S	S	S	S	S	S	S	S	S	S	S	S	S	R	S	S	S	S	S
1733.1	S	S	S	S	S	S	S	R	S	S	S	S	S	S	S	R	S	S	S	S
1733.1	S	S	S	S	S	S	S	S	S	S	S	S	S	S	S	S	S	S	S	S
1733.1	S	S	S	S	S	S	S	S	S	S	S	S	S	S	S	S	S	S	S	S
1733.1	S	S	S	S	R	R	S	R	S	S	S	S	S	R	R	R	S	S	S	S
1733.1	S	S	S	S	S	S	S	S	S	S	S	S	S	S	S	S	S	S	S	S
1733.1	S	S	S	S	S	S	S	S	S	S	S	S	S	S	S	S	S	S	S	S
1733.1	S	S	S	S	S	S	S	S	S	S	S	S	S	S	S	S	S	S	S	S
1733.1	S	S	S	S	S	S	S	S	S	S	S	S	S	S	S	S	S	S	S	S
1733.1	S	S	S	S	S	S	S	S	S	S	S	S	S	S	S	S	S	S	S	S
1733.1	S	S	S	S	S	S	S	S	S	S	S	S	S	S	S	S	S	S	S	S
1733.1	S	S	S	S	S	S	S	S	S	S	S	S	S	S	S	S	S	S	S	S
1733.1	S	S	S	S	S	S	S	S	S	S	S	S	S	S	S	S	S	S	S	S
1733.1	S	S	S	S	S	S	S	S	S	S	S	S	S	S	S	S	S	S	S	S
1733.1	S	S	S	S	S	S	S	S	S	S	S	S	S	S	S	S	S	S	S	S
1733.1	S	S	S	S	S	S	S	S	S	S	S	S	S	S	S	S	S	S	S	S
1733.1	S	S	S	S	S	S	S	S	S	S	S	S	S	S	S	S	S	S	S	S
1733.1	S	S	S	S	S	S	S	S	S	S	S	S	S	S	S	S	S	S	S	S
1733.1	S	S	S	S	S	S	S	R	S	S	S	S	S	S	S	S	S	S	S	S
1733.1	S	S	S	S	S	S	S	S	S	S	S	S	S	S	S	S	S	S	S	S
1733.1	S	S	S	S	S	S	R	S	S	R	S	S	S	S	S	S	S	S	S	S
1733.1	S	S	S	S	S	S	R	S	S	R	S	S	S	S	S	S	S	S	S	S
1733.1	S	S	S	S	S	S	S	S	S	S	S	S	S	S	S	S	S	S	S	S
1733.1	S	S	S	S	S	S	S	S	S	S	S	S	S	S	S	S	S	S	S	S
1733.1	S	S	S	S	S	S	S	S	S	S	S	S	S	S	S	S	S	S	S	S
1733.1	S	S	S	S	S	S	S	S	S	S	S	S	S	S	S	S	S	S	S	S
1733.1	S	S	S	S	S	S	S	S	S	S	S	S	S	S	S	S	S	S	S	S
1733.1	S	S	S	S	S	S	S	S	S	S	S	S	S	S	S	S	S	S	S	S
1733.1	S	S	S	S	S	S	S	S	S	S	S	S	S	S	S	S	S	S	S	S
1733.1	S	S	S	S	S	S	S	R	S	S	S	S	S	S	S	S	S	S	S	S
1733.1	S	S	S	S	S	S	S	S	S	S	S	S	S	S	S	S	S	S	S	S
1733.1	S	S	S	S	S	S	S	S	S	S	S	S	S	S	S	S	S	S	S	S
1733.1	S	S	S	S	S	S	S	R	S	S	S	S	S	S	R	S	S	S	S	S
1733.1	S	S	S	S	S	S	S	S	S	S	S	S	S	S	S	S	S	S	S	S
1733.1	S	S	S	S	S	S	S	S	S	S	S	S	S	S	S	S	S	S	S	S
1733.1	S	S	S	S	S	S	S	S	S	S	S	R	S	S	S	S	S	S	S	S
1733.1	S	S	S	S	S	S	S	S	S	S	S	S	S	S	S	S	S	S	S	S
1733.1	S	S	S	S	R	R	S	R	S	S	S	S	S	S	S	S	S	S	S	S
1733.1	S	S	S	S	S	S	S	S	S	S	S	S	S	S	S	S	S	S	S	S
1733.1	S	S	S	S	S	S	S	S	S	S	S	S	S	S	S	S	S	S	S	S
1733.1	S	S	S	S	S	S	S	S	S	S	S	S	S	S	S	S	S	S	S	S
1733.1	S	S	S	S	S	S	S	S	S	S	S	S	S	S	S	S	S	S	S	S
1733.1	S	S	S	S	S	S	S	S	S	S	S	S	S	S	S	S	S	S	S	S
1733.1	S	S	S	S	S	S	S	S	S	S	S	S	S	S	S	S	S	S	S	S
1733.1	S	S	S	S	S	S	S	S	S	S	S	S	S	S	S	S	S	S	S	S
1733.1	S	S	S	S	S	S	S	S	S	S	S	S	S	S	S	S	S	S	S	S
1733.1	S	S	S	S	S	S	S	S	S	S	S	S	S	S	S	S	S	S	S	S
1733.1	S	S	S	S	S	S	S	S	S	S	S	S	S	S	S	S	S	S	S	S
1733.1	S	S	S	S	S	S	S	S	S	S	S	S	S	S	S	S	S	S	S	S
1733.1	S	S	S	S	S	S	S	S	S	S	S	S	S	S	S	S	S	S	S	S
1733.1	S	S	S	S	S	S	S	S	S	S	S	S	S	S	S	S	S	S	S	S
1733.1	S	S	S	S	S	R	S	S	S	S	S	S	S	S	S	S	S	S	S	S
1733.1	S	S	S	S	R	S	S	S	S	S	S	S	S	S	S	S	S	S	S	S
1733.1	S	S	S	S	S	S	S	S	S	S	S	S	S	S	S	S	S	S	S	S
1733.1	S	S	S	S	S	S	S	S	S	S	S	S	S	S	S	S	S	S	S	S
1733.1	S	S	S	S	S	S	S	S	S	S	S	S	S	S	S	S	S	S	S	S
1733.1	S	S	S	S	S	S	S	S	S	S	S	S	S	S	S	S	S	S	S	S
1733.1	S	S	S	S	R	S	S	S	S	S	S	S	S	S	S	S	S	S	S	S
1733.1	S	S	S	S	S	S	R	S	S	R	S	S	S	S	S	S	S	S	S	S
1733.1	S	S	S	S	S	S	S	S	S	S	S	S	S	R	R	S	S	S	S	S
1733.1	S	S	S	S	S	S	S	S	S	S	S	S	S	S	S	S	S	S	S	S
1733.1	S	S	S	S	S	S	S	S	S	S	S	S	S	S	S	S	S	S	S	S
1733.1	S	S	S	S	S	S	S	S	S	S	S	S	S	S	S	S	S	S	S	S
1733.1	S	S	S	S	S	S	S	S	S	S	S	S	S	S	S	S	S	S	S	S
1733.1	S	S	S	S	S	S	S	S	S	S	S	S	S	S	S	S	S	S	S	S
1733.1	S	S	S	S	S	S	S	S	S	S	S	S	S	S	S	S	S	S	S	S
1733.1	S	S	S	S	S	S	S	S	S	S	S	S	S	S	S	S	S	S	S	S
1733.1	S	S	S	S	S	S	S	S	S	S	S	S	S	S	S	S	S	S	S	S
1733.1	S	S	S	S	S	S	S	S	S	S	S	S	S	S	S	R	S	S	S	S
1733.1	S	S	S	S	S	S	S	S	S	S	S	S	S	S	S	S	S	S	S	S
1733.1	S	S	S	S	S	S	S	S	S	S	S	S	S	S	S	S	S	S	S	S
1733.1	S	S	S	S	S	S	S	S	S	S	S	S	S	S	S	S	S	S	S	S
1733.1	S	S	S	S	S	S	S	S	S	S	S	S	S	S	S	S	S	S	S	S
1733.1	S	S	S	S	S	S	S	S	S	S	S	S	S	S	S	S	S	S	S	S
1733.1	S	S	S	S	S	S	S	S	S	S	S	S	S	S	S	S	S	S	S	S
1733.1	S	S	S	S	S	S	S	S	S	S	S	S	S	S	S	S	S	S	S	S
1733.1	S	S	S	S	S	S	S	S	S	S	S	S	S	S	S	S	S	S	S	S
1733.1	S	S	S	S	R	R	S	R	S	S	S	S	S	S	S	R	S	S	S	S
1733.1	S	S	S	S	S	S	S	S	S	S	S	S	S	S	S	S	S	S	S	S
1733.1	S	S	S	S	S	S	S	S	S	S	S	S	S	S	S	S	S	S	S	S
1733.1	S	S	S	S	S	S	S	S	S	S	S	S	S	S	S	S	S	S	S	S
1733.1	S	S	S	S	R	R	S	R	S	S	S	S	S	R	R	R	S	S	S	S
1733.1	S	S	S	S	S	S	S	R	S	S	S	S	S	S	S	S	S	S	S	S
1733.1	S	S	S	S	R	R	S	R	S	S	R	S	R	R	R	R	S	S	S	S
1733.1	S	S	S	S	S	R	S	R	S	S	S	S	S	S	S	S	S	S	S	S
1733.1	S	S	S	S	S	S	S	S	S	S	S	S	S	S	S	S	S	S	S	S
1733.1	S	S	S	S	S	S	S	S	S	S	S	S	S	S	S	S	S	S	S	S
1733.1	S	S	S	S	S	S	S	S	S	S	S	S	S	S	S	S	S	S	S	S
1733.1	S	S	S	S	S	S	S	S	S	S	S	S	S	S	S	S	S	S	S	S
1733.1	S	R	S	S	S	S	S	R	S	S	S	S	S	S	S	R	S	S	S	S
1733.1	S	S	S	S	S	S	S	S	S	S	S	S	S	S	S	S	S	S	S	S
1733.1	S	S	S	S	S	S	S	S	S	S	S	S	S	S	S	S	S	S	S	S
1733.1	S	S	S	S	S	S	S	S	S	S	S	S	S	S	S	S	S	S	S	S
1733.1	S	S	S	S	S	S	S	S	S	S	S	S	S	S	S	S	S	S	S	S
1733.1	S	S	S	S	S	S	S	S	S	S	S	S	S	S	S	S	S	S	S	S
1733.1	S	S	S	S	S	S	S	S	S	S	S	S	S	S	S	S	S	S	S	S
1733.1	S	S	S	S	S	S	S	S	S	S	S	S	S	S	S	S	S	S	S	S
1733.1	S	S	S	S	S	R	S	S	S	S	S	S	S	S	S	S	S	S	S	S
1733.1	S	S	S	S	S	S	S	S	S	S	S	S	S	S	S	S	S	S	S	S
1733.1	S	S	S	S	S	S	S	S	S	S	S	S	S	S	S	S	S	S	S	S
1733.1	S	S	S	S	S	S	S	S	S	S	S	S	S	S	S	S	S	S	S	S
1733.1	S	S	S	S	S	S	S	S	S	S	S	S	S	S	S	S	S	S	S	S
1733.1	S	S	S	S	S	S	S	S	S	S	S	S	S	S	S	S	S	S	S	S
1733.1	S	S	S	S	S	S	S	S	S	S	S	S	S	S	S	S	S	S	S	S
1733.1	S	S	S	S	R	S	S	S	S	S	S	S	S	S	S	R	S	S	S	S
1733.1	S	S	S	S	S	S	S	S	S	S	S	S	S	S	S	S	S	S	S	S
1733.1	S	S	S	S	S	S	S	R	S	S	S	S	S	S	R	R	S	S	S	S
1733.1	S	S	S	S	S	S	S	S	S	S	S	S	S	S	S	S	S	S	S	S
1733.1	S	S	S	S	S	S	S	S	S	S	S	S	S	S	S	S	S	S	S	S
1733.1	S	S	S	S	S	S	S	S	S	S	S	S	S	S	S	S	S	S	S	S
1733.1	S	S	S	S	S	S	S	S	S	S	S	S	S	S	S	S	S	S	S	S
1733.1	S	S	S	S	S	S	R	S	S	R	S	S	S	S	S	S	S	S	S	S
1733.1	S	S	S	S	S	S	S	S	S	S	S	S	S	S	S	S	S	S	S	S
1733.1	S	S	S	S	S	S	S	S	S	S	S	S	S	S	S	S	S	S	S	S
1733.1	S	S	S	S	S	S	S	S	S	S	S	S	S	S	S	S	S	S	S	S
1733.1	S	S	S	S	S	S	S	S	S	S	S	S	S	S	S	S	S	S	S	S
1733.1	S	S	S	S	S	S	S	S	S	S	S	S	S	S	S	S	S	S	S	S
1733.1	S	S	S	S	S	S	S	S	S	S	S	S	S	S	S	S	S	S	S	S
1733.1	S	S	S	S	S	S	S	S	S	S	S	S	S	S	S	S	S	S	S	S
1733.1	S	S	S	S	S	S	S	S	S	S	S	S	S	S	S	S	S	S	S	S
1733.1	S	S	S	S	S	S	S	S	S	S	S	S	S	S	S	S	S	S	S	S
1733.1	S	S	S	S	S	S	S	S	S	S	S	S	S	S	S	S	S	S	S	S
1733.1	S	S	S	S	S	S	S	S	S	S	S	S	S	S	S	S	S	S	S	S
1733.1	S	S	S	S	S	S	S	S	S	S	S	S	S	S	S	S	S	S	S	S
1733.1	S	S	S	S	S	S	S	S	S	S	S	S	S	S	S	S	S	S	S	S
1733.1	S	S	S	S	S	S	S	R	S	S	S	S	S	R	R	R	S	S	S	S
1733.1	S	S	S	S	S	S	S	S	S	S	S	S	S	S	S	S	S	S	S	S
1733.1	S	S	S	S	S	S	S	S	S	S	S	S	S	S	S	S	S	S	S	S
1733.1	S	R	S	S	S	S	S	S	S	S	S	S	S	S	S	S	S	S	S	S
1733.1	S	S	S	S	S	S	S	S	S	S	S	S	S	S	S	S	S	S	S	S
1733.1	S	S	S	S	S	S	S	S	S	S	S	S	S	S	S	S	S	S	S	S
1733.1	S	S	S	S	S	S	S	S	S	S	S	S	S	S	S	S	S	S	S	S
1733.1	S	S	S	S	S	S	S	S	S	S	S	S	S	S	S	S	S	S	S	S
1733.1	S	S	S	S	S	S	S	S	S	S	S	S	S	S	S	S	S	S	S	S
1733.1	S	S	S	S	S	S	S	S	S	S	S	S	S	S	S	S	S	S	S	S
1733.1	S	S	S	S	S	S	S	S	S	S	S	S	S	S	S	S	S	S	S	S
1733.1	S	S	S	S	R	S	S	R	S	S	S	S	S	R	R	R	S	S	S	S
1733.1	S	S	S	S	S	S	S	S	S	S	S	S	S	S	S	S	S	S	S	S
1733.1	S	S	S	S	S	S	S	S	S	S	S	S	S	S	S	S	S	S	S	S
1733.1	S	S	S	S	S	S	S	S	S	S	S	S	S	S	S	R	S	S	S	S
1733.1	S	S	S	S	S	S	S	R	S	S	S	S	S	S	S	S	S	S	S	S
1733.1	S	S	S	S	S	S	S	S	S	R	S	S	S	S	S	S	S	S	S	S
1733.1	S	S	S	S	S	S	S	S	S	S	S	S	S	S	S	S	S	S	S	S
1733.1	S	S	S	S	S	S	S	S	S	S	S	S	S	S	S	S	S	S	S	S
1733.1	S	S	S	S	S	S	R	S	S	R	S	S	S	S	S	S	S	S	S	S
1733.1	S	S	S	S	S	S	R	S	S	R	S	S	S	S	S	S	S	S	S	S
1733.1	S	S	S	S	S	S	S	S	S	S	S	S	S	S	S	S	S	S	S	S
1733.1	S	S	S	S	S	S	S	S	S	S	S	S	S	S	S	S	S	S	S	S
1733.1	S	S	S	S	S	S	S	S	S	S	S	S	S	S	S	S	S	S	S	S
1733.1	R	S	R	S	R	R	S	R	R	S	S	S	R	R	R	R	S	S	S	S
1733.1	S	S	S	S	S	S	S	S	S	S	S	S	S	S	S	S	S	S	S	S
1733.1	S	S	S	S	S	S	S	S	S	S	S	S	S	S	S	S	S	S	S	S
1733.1	S	S	S	S	S	S	S	S	S	S	S	S	S	S	S	S	S	S	S	S
1733.1	S	S	S	S	S	S	S	S	S	S	S	S	S	S	S	S	S	S	S	S
1733.1	S	S	S	S	S	S	S	S	S	S	S	S	S	S	S	S	S	S	S	S
1733.1	S	S	S	S	S	S	S	S	S	S	S	S	S	S	S	S	S	S	S	S
1733.1	S	S	S	S	S	S	S	S	S	S	S	S	S	S	S	S	S	S	S	S
1733.1	S	S	S	S	S	S	S	S	S	S	S	S	S	S	S	S	S	S	S	S
1733.1	S	S	S	S	R	S	S	R	R	S	S	R	S	R	R	R	S	S	S	S
1733.1	S	S	S	S	S	S	S	S	S	S	S	S	S	S	S	S	S	S	S	S
1733.1	S	S	S	S	S	S	S	S	S	S	S	S	S	S	S	S	S	S	S	S
1733.1	S	S	S	S	S	S	S	S	S	S	S	S	S	S	S	S	S	S	S	S
1733.1	S	S	S	S	S	S	S	S	S	S	S	S	S	S	S	S	S	S	S	S
1733.1	S	S	S	S	S	S	S	S	S	S	S	S	S	S	S	S	S	S	S	S
1733.1	S	S	S	S	S	S	S	S	S	S	S	S	S	S	S	S	S	S	S	S
1733.1	S	S	S	S	S	S	S	S	S	S	S	S	S	S	S	S	S	S	S	S
1733.1	S	S	S	S	S	S	S	S	S	S	S	S	S	S	S	S	S	S	S	S
1733.1	S	S	S	S	S	S	S	S	S	S	S	S	S	S	S	S	S	S	S	S
1733.1	S	S	S	S	S	S	S	S	S	S	S	S	S	S	S	S	S	S	S	S
1733.1	S	S	S	S	R	R	S	R	S	S	S	S	R	R	R	R	S	S	S	S
1733.1	S	S	S	S	S	S	S	S	S	S	S	S	S	S	S	S	S	S	S	S
1733.1	S	S	S	S	S	R	S	R	S	S	S	S	S	S	S	S	S	S	S	S
1733.1	S	S	S	S	S	S	S	S	S	S	S	S	S	S	S	S	S	S	S	S
1733.1	S	S	S	S	S	S	S	S	S	S	S	S	S	S	S	S	S	S	S	S
1733.1	S	S	S	S	S	S	S	S	S	S	S	S	S	S	S	S	S	S	S	S
1733.1	S	S	S	R	S	S	S	S	S	S	S	S	S	S	S	S	S	S	S	S
1733.1	S	S	S	S	S	S	S	R	S	S	S	S	S	S	S	R	S	S	S	S
1733.1	S	S	S	S	S	S	S	S	S	S	S	S	S	S	S	S	S	S	S	S
1733.1	S	S	S	S	S	S	S	S	S	S	S	S	S	S	S	S	S	S	S	S
1733.1	S	S	S	S	S	S	S	S	S	S	S	S	S	S	S	S	S	S	S	S
1733.1	R	S	R	S	S	R	S	R	R	S	S	R	S	R	R	R	S	S	S	S
1733.1	S	S	S	S	S	S	S	S	S	S	S	S	S	S	S	S	S	S	S	S
1733.1	S	S	S	S	S	S	S	S	S	S	S	S	S	S	S	S	S	S	S	S
1733.1	S	S	S	S	S	S	S	S	S	S	S	S	S	S	S	S	S	S	S	S
1733.1	S	S	S	S	S	S	S	S	S	S	S	S	S	S	S	S	S	S	S	S
1733.1	S	S	S	S	S	S	S	S	S	S	S	S	S	S	S	S	S	S	S	S
1733.1	S	S	S	S	S	S	S	S	S	S	S	S	S	S	S	S	S	S	S	S
1733.1	S	S	S	S	S	S	S	S	S	S	S	S	S	S	S	R	S	S	S	S
1733.1	S	S	S	S	S	S	S	S	S	S	S	S	S	S	S	S	S	S	S	S
1733.1	S	S	S	S	S	S	S	R	S	S	S	S	S	S	S	R	S	S	S	S
1733.1	R	S	R	S	R	R	S	R	R	S	S	S	R	R	R	R	S	S	S	S
1733.1	S	S	S	S	R	S	S	R	R	S	S	S	R	R	R	R	S	S	S	S
1733.1	S	S	S	S	S	S	S	S	S	S	S	S	S	S	S	S	S	S	S	S
1733.1	S	S	S	S	S	S	S	S	S	S	S	S	S	S	S	S	S	S	S	S
1733.1	S	S	S	S	S	S	S	S	S	S	S	S	S	S	S	S	S	S	S	S
1733.1	S	S	S	S	S	R	S	S	S	S	S	S	S	S	S	S	S	S	S	S
1733.1	S	S	S	S	S	S	S	S	S	S	S	S	S	S	S	S	S	S	S	S
1733.1	S	S	S	S	S	S	S	S	S	S	S	S	S	S	S	S	S	S	S	S
1733.1	S	R	S	S	S	S	S	S	S	S	S	S	S	S	R	S	S	S	S	S
1733.1	S	S	S	S	S	S	S	S	S	S	S	S	S	S	S	S	S	S	S	S
1733.1	S	S	S	S	S	S	S	S	S	S	S	S	S	S	S	S	S	S	S	S
1733.1	S	S	S	S	S	S	S	S	S	S	S	S	S	S	S	S	S	S	S	S
1733.1	S	S	S	S	S	S	S	S	S	S	S	S	S	S	S	S	S	S	S	S
1733.1	S	S	S	S	S	S	S	S	S	S	S	S	S	S	S	S	S	S	S	S
1733.1	S	S	S	S	S	S	S	S	S	S	S	S	S	S	S	R	S	S	S	S
1733.1	S	S	S	S	R	S	S	R	S	S	R	S	R	S	R	R	S	S	S	S
1733.1	S	S	S	S	S	S	S	S	S	S	S	S	S	S	S	S	S	S	S	S
1733.1	S	S	S	S	S	S	S	S	S	S	S	S	S	S	S	S	S	S	S	S
1733.1	S	S	S	S	S	S	S	S	S	S	S	S	S	S	S	S	S	S	S	S
1733.1	S	S	S	S	S	R	S	S	S	S	S	S	S	S	S	S	S	S	S	S
1733.1	S	S	S	S	S	S	S	S	S	S	S	S	S	S	S	S	S	S	S	S
1733.1	S	S	S	S	S	S	S	S	S	S	S	S	S	S	S	S	S	S	S	S
1733.1	S	S	S	S	S	S	S	S	S	S	S	S	S	S	S	S	S	S	S	S
1733.1	S	S	S	S	S	S	S	S	S	S	S	S	S	S	S	S	S	S	S	S
1733.1	S	S	S	S	S	S	S	R	S	S	S	S	S	S	S	R	S	S	S	S
1733.1	S	S	S	S	S	S	S	S	S	S	S	S	S	S	S	S	S	S	S	S
1733.1	S	S	S	S	S	S	S	S	S	S	S	S	S	S	S	S	S	S	S	S
1733.1	S	S	S	S	S	S	S	S	S	S	S	S	S	S	S	S	S	S	S	S
1733.1	S	S	S	S	S	R	S	R	S	S	S	S	S	S	S	S	S	S	S	S
1733.1	S	S	S	S	S	S	S	R	S	S	S	S	S	S	S	S	S	S	S	S
1733.1	S	S	S	S	S	S	S	S	S	S	S	S	S	S	S	S	S	S	S	S
1733.1	S	S	S	S	S	S	S	S	S	S	S	S	S	S	S	S	S	S	S	S
1733.1	S	S	S	S	S	S	S	S	S	S	S	S	S	S	S	S	S	S	S	S
1733.1	S	S	S	S	S	S	S	S	S	S	S	S	S	S	S	S	S	S	S	S
1733.1	S	S	S	S	R	R	S	R	S	S	S	S	R	R	R	R	S	S	S	S
1733.1	S	S	S	S	S	S	S	S	S	S	S	S	S	S	S	S	S	S	S	S
1733.1	S	S	S	S	S	S	S	S	S	S	S	S	S	S	S	S	S	S	S	S
1733.1	S	S	S	S	S	S	S	S	S	S	S	S	S	S	S	S	S	S	S	S
1733.1	S	S	S	S	S	S	S	S	S	S	S	S	S	S	S	S	S	S	S	S
1733.1	S	S	S	S	S	R	S	R	S	S	S	S	S	S	S	S	S	S	S	S
1733.1	S	S	S	S	S	S	S	S	S	S	S	S	S	S	S	S	S	S	S	S
1733.1	S	S	S	S	S	S	S	S	S	S	S	S	S	S	S	S	S	S	S	S
1733.1	S	S	S	S	S	S	S	S	S	S	S	S	S	S	S	S	S	S	S	S
1733.1	S	S	S	S	S	S	S	R	S	S	S	S	S	S	S	S	S	S	S	S
1733.1	S	S	S	S	S	S	S	S	S	S	S	S	S	S	S	S	S	S	S	S
1733.1	S	S	S	S	S	S	S	R	S	S	S	S	R	R	R	R	S	S	S	S
1733.1	S	S	S	S	S	R	S	R	S	S	S	S	S	S	S	S	S	S	S	S
1733.1	S	S	S	S	S	S	S	S	S	S	S	S	S	R	R	S	S	S	S	S
1733.1	S	S	S	S	S	S	S	S	S	S	S	S	S	S	S	S	S	S	S	S
1733.1	S	S	S	S	S	S	S	S	S	S	S	S	S	S	S	S	S	S	S	S
1733.1	S	S	S	S	S	S	S	S	S	S	S	S	S	S	S	S	S	S	S	S
1733.1	S	S	S	S	S	S	S	S	S	S	S	S	S	S	S	S	S	S	S	S
1733.1	S	S	S	S	S	S	S	R	S	S	S	S	S	S	S	S	S	S	S	S
1733.1	S	S	S	S	S	S	S	S	S	S	S	S	S	S	S	S	S	S	S	S
1733.1	S	S	S	S	S	S	S	R	S	S	S	S	S	S	S	S	S	S	R	S
1733.1	S	S	S	S	S	S	S	S	S	S	S	S	S	S	S	S	S	S	S	S
1733.1	S	S	S	S	S	S	S	S	S	S	S	S	S	S	S	S	S	S	S	S
1733.1	S	S	S	S	S	S	S	S	S	S	S	S	S	S	S	S	S	S	S	S
1733.1	S	S	S	S	S	S	S	S	S	S	S	S	S	S	S	S	S	S	S	S
1733.1	S	S	S	S	S	S	S	S	S	S	S	S	S	S	S	S	S	S	S	S
1733.1	S	S	S	S	S	S	S	S	S	S	S	S	S	S	S	R	S	S	S	S
1733.1	S	S	S	S	S	S	S	S	S	S	S	S	S	S	S	S	S	S	S	S
1733.1	S	S	S	S	S	S	S	S	S	S	S	S	S	S	S	S	S	S	R	S
1733.1	S	S	S	S	S	S	S	S	S	S	S	S	S	S	S	S	S	S	S	S
1733.1	S	S	S	S	S	S	S	S	S	S	S	S	S	S	S	S	S	S	S	S
1733.1	S	S	S	S	S	S	S	S	S	S	S	S	S	S	S	S	S	S	S	S
1733.1	S	S	S	S	S	S	S	S	S	S	S	S	S	S	S	S	S	S	S	S
1733.1	S	S	S	S	R	S	S	R	S	S	S	S	S	R	R	R	S	S	S	S
1733.1	S	S	S	S	S	S	S	S	S	S	S	S	S	S	S	S	S	S	S	S
1733.1	S	S	S	S	S	S	S	S	S	S	S	S	S	S	S	S	S	S	S	S
1733.1	S	S	S	S	S	S	S	S	S	S	S	S	S	S	S	S	S	S	S	S
1733.1	S	S	S	S	S	S	S	S	S	S	S	S	S	S	S	S	S	S	S	S
1733.1	S	S	S	S	S	S	S	S	S	S	S	S	S	S	S	S	S	S	S	S
1733.1	S	S	S	S	S	S	S	S	S	S	S	S	S	S	S	S	S	S	S	S
1733.1	S	S	S	S	S	S	S	S	S	S	S	S	S	S	S	S	S	S	S	S
1733.1	S	R	S	S	S	S	R	S	S	R	S	S	S	S	S	S	S	S	S	S
1733.1	S	S	S	S	S	S	S	S	S	S	S	S	S	S	S	S	S	S	S	S
1733.1	S	S	S	S	S	S	S	S	S	S	S	S	S	S	S	S	S	S	S	S
1733.1	S	S	S	S	S	S	S	S	S	S	S	S	S	S	S	S	S	S	S	S
1733.1	S	S	S	S	S	S	S	S	S	S	S	S	S	S	S	S	S	S	S	S
1733.1	S	S	S	S	S	S	S	S	S	S	S	S	S	S	S	S	S	S	S	S
1733.1	S	S	S	S	S	S	S	S	S	S	S	S	S	S	S	S	S	S	S	S
1733.1	S	S	S	S	S	S	S	R	S	S	S	S	S	S	S	S	S	S	S	S
1733.1	S	S	S	S	S	S	S	S	S	S	S	S	S	S	S	S	S	S	S	S
1733.1	S	S	S	S	S	S	S	S	S	S	S	S	S	S	S	S	S	S	S	S
1733.1	S	S	S	S	S	S	S	S	S	S	S	S	S	S	S	S	S	S	S	S
1733.1	S	S	S	S	S	S	S	S	S	S	S	S	S	S	S	S	S	S	S	S
1733.1	S	S	S	S	S	S	S	S	S	S	S	S	S	S	S	S	S	S	S	S
1733.1	S	S	S	S	S	R	R	S	S	S	S	S	S	S	S	S	S	S	S	S
1733.1	S	S	S	S	R	R	S	R	S	S	S	S	R	R	R	R	S	S	S	S
1733.1	S	S	S	S	S	S	S	S	S	S	S	S	S	S	S	S	S	S	S	S
1733.1	S	S	S	S	S	S	S	S	S	S	S	S	S	S	S	S	S	S	S	S
1733.1	S	S	S	S	S	S	S	S	S	S	S	S	S	S	S	S	S	S	S	S
1733.1	S	S	S	S	S	S	S	S	S	S	S	S	S	S	S	S	S	S	R	S
1733.1	S	S	S	S	S	S	S	S	S	S	S	S	S	S	S	S	S	S	S	S
1733.1	S	S	S	S	S	S	S	S	S	S	S	S	S	S	S	S	S	S	S	S
1733.1	S	S	S	S	S	S	S	S	S	S	S	S	S	S	S	S	S	S	S	S
1733.1	S	S	S	S	S	S	S	S	S	S	S	S	S	S	S	S	S	S	S	S
1733.1	S	S	S	S	S	S	S	S	S	S	S	S	S	S	S	S	S	S	S	S
1733.1	S	S	S	S	S	S	S	S	S	S	S	S	S	S	S	S	S	S	S	S
1733.1	S	S	S	S	R	R	S	R	S	S	S	S	R	R	R	R	S	S	S	S
1733.1	S	S	S	S	S	S	S	S	S	S	S	S	S	S	S	S	S	S	S	S
1733.1	S	S	S	S	S	R	S	S	S	S	S	S	S	S	S	S	S	S	S	S
1733.1	S	S	S	S	S	S	S	S	S	S	S	S	S	S	S	S	S	S	S	S
1733.1	S	S	S	S	S	S	S	S	S	S	S	S	S	S	S	S	S	S	S	S
1733.1	S	S	S	S	S	S	S	S	S	S	S	S	S	S	S	S	S	S	S	S
1733.1	S	S	S	S	S	S	S	S	S	S	S	S	S	S	S	S	S	S	S	S
[truncated: 17,386 more rows]
