# Supplementary material for: Deep Amplicon Sequencing Reveals Culture-dependent Clonal Selection of Mycobacterium tuberculosis in Clinical Samples
Source: Genomics Proteomics Bioinformatics. 2024 Jun 13;22(6):qzae046. doi: 10.1093/gpbjnl/qzae046 (PMC11978391; doi:10.1093/gpbjnl/qzae046)
Supplement: qzae046_Supplementary_Data [file qzae046_supplementary_data.zip › Table S7-done.xls]

## Sheet: Table S7
Table S7 Comparing pDST with mDST based on RDM method in our panel region for PATRIC data
Drug	Total	True positive	False negative	False positive	True negative	Recall	Precision	F1 Score	False positive rate	False negative rate	Sensitivity	Specificity	Accuracy	PPV	NPV
AK	1630	342	77	14	1197	0.8162	0.9607	0.8826	0.0116	0.1838	0.8162	0.9884	0.9442	0.9607	0.9396
CM	1570	314	78	60	1118	0.801	0.8396	0.8198	0.0509	0.199	0.801	0.9491	0.9121	0.8396	0.9348
EMB	17102	2474	212	1010	13406	0.9211	0.7101	0.8019	0.0701	0.0789	0.9211	0.9299	0.9285	0.7101	0.9844
ETO	987	287	105	123	472	0.7321	0.7	0.7157	0.2067	0.2679	0.7321	0.7933	0.769	0.7	0.818
FQs	1741	527	65	54	1095	0.8902	0.9071	0.8986	0.047	0.1098	0.8902	0.953	0.9316	0.9071	0.944
INH	18742	5404	384	325	12629	0.9337	0.9433	0.9384	0.0251	0.0663	0.9337	0.9749	0.9622	0.9433	0.9705
KM	1737	438	69	35	1195	0.8639	0.926	0.8939	0.0285	0.1361	0.8639	0.9715	0.9401	0.926	0.9454
MFX	878	117	12	85	664	0.907	0.5792	0.7069	0.1135	0.093	0.907	0.8865	0.8895	0.5792	0.9822
PZA	12277	1493	240	521	10023	0.8615	0.7413	0.7969	0.0494	0.1385	0.8615	0.9506	0.938	0.7413	0.9766
RFB	161	58	14	10	79	0.8056	0.8529	0.8286	0.1124	0.1944	0.8056	0.8876	0.8509	0.8529	0.8495
RFP	19173	4603	291	284	13995	0.9405	0.9419	0.9412	0.0199	0.0595	0.9405	0.9801	0.97	0.9419	0.9796
SM	5702	1201	232	163	4106	0.8381	0.8805	0.8588	0.0382	0.1619	0.8381	0.9618	0.9307	0.8805	0.9465
PAS	278	9	52	7	210	0.1475	0.5625	0.2338	0.0323	0.8525	0.1475	0.9677	0.7878	0.5625	0.8015
PTO	54	3	4	7	40	0.4286	0.3	0.3529	0.1489	0.5714	0.4286	0.8511	0.7963	0.3	0.9091
Total	82032	17270	1835	2698	60229	0.904	0.8649	0.884	0.0429	0.096	0.904	0.9571	0.9447	0.8649	0.9704
Note: NPV, negative predictive value.
