# Supplementary material for: Deep Amplicon Sequencing Reveals Culture-dependent Clonal Selection of Mycobacterium tuberculosis in Clinical Samples
Source: Genomics Proteomics Bioinformatics. 2024 Jun 13;22(6):qzae046. doi: 10.1093/gpbjnl/qzae046 (PMC11978391; doi:10.1093/gpbjnl/qzae046)
Supplement: qzae046_Supplementary_Data [file qzae046_supplementary_data.zip › Table S8-done.xls]

## Sheet: Table S8
Table S8 pDST for MTBC_A data
Sample	RFP	INH	EMB	KM	CM	AK	SM	LFX	MFX
ERR025833	S	S	S
ERR025834	S	S	S
ERR025835	S	S	S
ERR025836	S	S	S
ERR025837	S	S	S
ERR025838	S	S	S
ERR025839	S	S	S
ERR025842	S	S	S
ERR025843	S	S	S
ERR025844	S	S	S				S	S
ERR025846	S	S	S
ERR025847	S	S	S
ERR025848	S	S	S
ERR038254	S	S	S		S	S	S	S
ERR038255	S	S	S				S
ERR038256	S	S	S
ERR038257	S	S	S
ERR038258	S	S	S
ERR038259	S	S	S
ERR038260	S	S	S
ERR038261	S	S	S
ERR038262	S	S	S
ERR038263	S	S	S
ERR038264	S	S	S
ERR038265	S	S	S
ERR038266	S	S	S			S	S	S
ERR038269	S	S	S
ERR038270	S	S	S
ERR038271	S	S	S
ERR038272	S	S	S
ERR038273	S	S	S
ERR038274	S	S	S				S
ERR038275	S	S	S
ERR038276	S	S	S
ERR038277	S	S	S
ERR038278	S	S	S
ERR038279	S	S	S
ERR038280	S	S	S
ERR038281	S	S	S
ERR038282	S	S	S
ERR038283	S	S	S
ERR038284	S	S	S
ERR038285	S	S	S
ERR038286	S	S	S
ERR038287	S	S	S
ERR038288	S	S	S
ERR038290	S	S	S
ERR038291	S	S	S
ERR038292	S	S	S
ERR038293	S	S	S
ERR038294	S	S	S		S	S	S		S
ERR038295	S	S	S
ERR038296	S	S	S
ERR038298	S	S	S
ERR038299	S	S	S
ERR038300	S	S	S					S
ERR039323	S	S	S				S
ERR039324	S	S	S				S
ERR039325	S	S	S
ERR039326	S	S	S
ERR039327	S	S	S
ERR039328	S	S	S
ERR039329	S	S	S
ERR039330	S	S	S
ERR039331	S	S	S
ERR039332	S	S	S
ERR039333	S	S	S					S
ERR039334	S	S	S
ERR039335	S	S	S				S	S
ERR039336	S	S	S					S
ERR039337	S	S	S				S
ERR039338	S	S	S
ERR039339	S	S	S
ERR039340	S	S	S
ERR039341	S	S	S
ERR039342	S	S	S
ERR039343	S	S	S
ERR039344	S	S	S				S
ERR039345	S	S	S				R	S
ERR039346	S	S	S
ERR040086	S	S	S
ERR040087	S	S	S
ERR040088	S	S	S
ERR040089	S	S	S
ERR040090	S	S	S					S
ERR040091	S	S	S
ERR040093	S	S	S
ERR040094	S	S	S
ERR040095	S	S	S
ERR040096	S	S	S
ERR040097	S	S	S
ERR040098	S	S	S
ERR040099	S	S	S
ERR040100	S	S	S
ERR040101	S	S	S
ERR040102	S	S	S
ERR040103	S	S	S
ERR040104	S	S	S
ERR040105	S	R	S					S
ERR040106	S	S	S
ERR040107	S	S	S
ERR040108	S	S	S				S
ERR040109	S	S	S
ERR046729	S	S	S
ERR046730	S	R	S					S
ERR046732	S	S	S
ERR046733	S	S	S
ERR046734	S	S	S
ERR046735	S	S	S
ERR046736	S	S	S
ERR046737	S	S	S
ERR046738	S	S	S
ERR046739	S	S	S
ERR046741	S	S	S
ERR046743	S	S	S
ERR046744	S	S	S
ERR046745	S	S	S
ERR046746	S	S	S
ERR046747	S	S	S
ERR046748	S	S	S				S
ERR046749	S	S	S
ERR046751	S	S	S
ERR046752	S	S	S
ERR046753	S	S	S
ERR046754	S	S	S
ERR046755	S	S	S
ERR046756	S	S	S
ERR046758	S	S	S
ERR046759	S	S	S
ERR046760	S	S	S
ERR046761	S	S	S
ERR046762	S	S	S
ERR046763	S	S	S
ERR046764	S	S	S
ERR046765	S	S	S
ERR046766	S	S	S
ERR046767	S	S	S
ERR046768	S	S	S
ERR046769	S	S	S	S	S	S	S		S
ERR046770	S	S	S
ERR046771	S	S	S
ERR046772	S	S	S				S
ERR046773	S	S	S
ERR046775	S	S	S
ERR046776	S	S	S
ERR046777	S	S	S					S
ERR046778	S	R	S					S
ERR046779	S	S	S				S
ERR046780	S	R	S					S
ERR046781	S	S	S
ERR046782	S	S	S
ERR046783	S	S	S
ERR046784	S	R	R					R
ERR046785	S	S	S
ERR046786	S	R	S					R
ERR046788	S	R	S
ERR046789	S	R	S	S	S	S	R		R
ERR046791	S	S	S
ERR046792	S	S	R					R
ERR046794	S	S	S
ERR046795	S	S	S
ERR046796	R	R	R		S	S	R	R
ERR046797	S	S	S
ERR046798	S	S	S				S
ERR046799	S	S	S
ERR046800	S	S	S
ERR046819	S	S	S
ERR046820	S	S	S				S
ERR046821	R	R	S			S	R	B
ERR046822	S	S	S
ERR046823	S	S	S
ERR046824	S	S	S
ERR046825	R	S	S		S	S	S	S
ERR046831	S	S	S
ERR046832	S	S	S
ERR046834	S	R	S					S
ERR046837	S	S	S
ERR046838	S	S	S
ERR046839	S	S	S
ERR046840	S	S	S
ERR046841	S	S	S
ERR046842	S	S	S					S
ERR046843	S	S	S
ERR046844	S	S	S
ERR046845	S	S	S
ERR046846	S	S	S
ERR046847	S	S	S
ERR046849	S	S	S
ERR046850	S	S	S				S
ERR046851	S	S	S
ERR046852	S	S	S
ERR046853	S	S	S
ERR046854	S	S	S
ERR046855	R	R	S					S
ERR046857	S	S	S
ERR046858	S	S	S
ERR046859	S	S	S
ERR046860	S	S	S
ERR046861	S	S	S
ERR046862	S	S	S
ERR046863	S	S	S
ERR046864	S	S	S
ERR046865	S	S	S
ERR046866	S	S	S
ERR046867	S	S	S
ERR046869	S	S	S					S
ERR046871	S	S	S
ERR046872	S	S	S				S
ERR046873	S	S	S				S
ERR046874	S	S	S
ERR046875	S	S	S				S
ERR046876	S	S	S
ERR046877	S	S	S				R	S
ERR046878	S	S	S
ERR046879	S	S	S
ERR046880	S	S	S				S
ERR046881	S	S	S
ERR046882	S	S	S
ERR046883	S	S	S
ERR046884	S	S	S
ERR046885	S	S	S
ERR046887	S	S	S
ERR046888	S	S	S
ERR046890	S	S	S
ERR046891	S	S	S
ERR046893	S	S	S
ERR046894	S	S	S
ERR046895	S	S	S
ERR046897	S	S	S
ERR046898	S	S	S
ERR046903	R	R	R		S	S		R
ERR046904	S	S	S
ERR046905	S	S	S
ERR046907	S	S	S				S
ERR046908	S	S	S				S
ERR046910	S	S	S
ERR046911	S	S	R					R
ERR046913	S	S	R					R
ERR046914	S	S	S
ERR046915	S	S	S
ERR046916	S	S	S
ERR046917	R	R	R		S	S	S
ERR046918	S	S	S
ERR046919	S	S	S
ERR046920	S	S	S
ERR046921	S	S	S
ERR046922	S	S	S
ERR046923	S	S	S
ERR046924	S	S	S
ERR046925	S	S	S
ERR046926	S	S	S
ERR046928	S	S	S
ERR046929	S	S	S
ERR046930	S	S	S
ERR046932	S	S	S
ERR046933		R
ERR046936	S	S	S
ERR046937			S					S
ERR046938	S	S	S
ERR046939	S	S	S				S
ERR046940	S	S	S
ERR046941	S	S	S				S
ERR046942	S	S	S
ERR046943	R	R	S		S	S	R	S
ERR046945	S	S	S
ERR046946	S	S	S
ERR046947	S	S	S
ERR046948	S	S	S
ERR046949	S	S	S
ERR046950	S	S	S
ERR046951	S	S	S
ERR046952	S	S	S
ERR046953	S	S	S					S
ERR046954	S	S	S
ERR046957	S	S	S
ERR046958	S	S	S
ERR046959	S	S	S
ERR046960	S	S	S
ERR046961	S	S	S
ERR046963	S	S	S
ERR046964	S	S	S
ERR046965	S	S	S
ERR046966	S	S	S
ERR046967	S	S	S					S
ERR046968	S	S	S
ERR046969	S	S	S
ERR046970	S	S	S
ERR046971	S	S	S
ERR046972	S	S	S
ERR046974	S	S	S
ERR046975	S	S	S				S
ERR046980	S	S	S
ERR046981	S	R	S
ERR046982	S	S	S
ERR046983	S	S	S
ERR046988	S	S	S
ERR046989	S	S	S
ERR046990	S	S	S
ERR046991	S	S	S
ERR046992	S	S	S
ERR046993	S	S	S
ERR046994	S	S	S
ERR046995	S	S	S
ERR046996	S	S	S
ERR046997	S	S	S
ERR046998	S	S	S
ERR046999	S	S	S
ERR047000	S	S	S
ERR047002	S	R	S
ERR047003	S	S	S
ERR047004	S	S	S
ERR047005	S	S	S
ERR047006	S	S	S
ERR047007	S	S	S
ERR047008	S	S	S
ERR047009	S	S	S
ERR047010	S	S	S
ERR047011	S	S	S
ERR047012	S	S	S
ERR047013	S	S	S
ERR047014	S	S	S
ERR047016	S	S	S
ERR072019	S	S	S
ERR072020	S	S	S
ERR072021	S	S	S
ERR072022	S	S	S
ERR072023	S	S	S
ERR072024	S	S	S
ERR072025	S	S	S
ERR072026	S	S	S
ERR072027	S	S	S
ERR072028	S	S	S
ERR072029	S	S	S
ERR072030	S	S	S
ERR072031	S	S	S
ERR072032	S	S	S
ERR072034	S	S	S
ERR072035	S	S	S
ERR072036	S	S	S
ERR072037	S	S	S
ERR072038	S	S	S
ERR072039	S	S	S
ERR072040	S	S	S
ERR072041	S	S	S
ERR072042	S	S	S
ERR072044	S	S	S
ERR072045	S	S	S
ERR072046	S	S	S
ERR072047	S	S	S
ERR072048	S	S	S
ERR072050	S	S	S
ERR072051	S	S	S
ERR072065	S	S	S
ERR072072	S	S	S
ERR072077	S	S	S
ERR072080	S	S	S
ERR072087	S	S	S					S
ERR072089	S	S	S
ERR072094	S	S	S
ERR072095	S	S	S
ERR072096	S	S	S
ERR400306	S	S	S				S
ERR400307	S	S	S				S
ERR400308	S	S	S				S
ERR400309	S	S	S				S
ERR400311	S	S	S				S
ERR400312	S	S	S				S
ERR400313	S	S	S				S
ERR400314	S	S	S				S
ERR400316	S	S	S				S
ERR400317	S	S	S				S
ERR400318	S	S	S				S
ERR400319	S	S	S				S
ERR400324	S	S	S				S
ERR400325	S	S	S				S
ERR400327	S	S	S				S
ERR400328	S	S	S				S
ERR400329		S
ERR400330	S	S	S				S
ERR400331	S	R	S				R
ERR400332	S	S	S				S
ERR400333	S	S	S				S
ERR400334	S	S	S				S
ERR400337	S	S	S				S
ERR400338	S	S	S				S
ERR400339	S	S	S				S
ERR400340		S
ERR400341	S	S	S				S
ERR400342		R
ERR400343	S	S	S				S
ERR400347	S	S	S				S
ERR400348	S	S	S				S
ERR400351	S	S	S				S
ERR400352	S	S	S				S
ERR400353	S	R	S				R	S
ERR400354	S	S	S				S
ERR400357	S	S	S				S
ERR400358	S	S	S				S
ERR400364	S	S	S				S
ERR400368	S	S	S				S
ERR400369	S	S	S				S
ERR400370	S	S	S				S
ERR400375	S	S	S				S
ERR400376	S	S	S				S
ERR400377	S	S	S				S
ERR400378	S	S	S				S
ERR400379		S
ERR400380	S	S	S					S
ERR400381	S	S	S					S
ERR400382	R	R	R	S	S	S	R		R
ERR400383	S	S	S				S
ERR400386	S	S	S				S
ERR400387	S	S	S				S
ERR400389	S	S	S				S
ERR400390	S	S	S				S
ERR400391	S	S	S				S
ERR400392	S	S	S				S
ERR400393	S	S	S				S
ERR400394	S	S	S				S
ERR400395	S	S	S				S
ERR400396	S	R	S				R	S
ERR400397	S	S	S				S
ERR400398	S	S	S				S
ERR400399	S	R	S				S
ERR400400	S	S	S				S
ERR400401	S	S	S				S
ERR400402	S	S	S				S
ERR400403	S	S	S				S
ERR400404	S	S	S				S
ERR400405	S	S	S				S
ERR400406	S	S	S				R
ERR400407	S	S	S				S
ERR400408	S	S	S				S
ERR400409	S	S	S				S
ERR400411	S	S	S				S
ERR400413	S	S	S				S
ERR400414	S	S	S				S
ERR400415	S	S	S				S
ERR400416	S	S	S				S
ERR400417	S	S	S				S
ERR400418	S	S	S				S
ERR400419	S	S	S				S
ERR400421	S	S	S				S
ERR400422	S	R	S	S	S	S	S		S
ERR400423	S	S	S				S
ERR400424	S	S	S				S
ERR400425	S	S	S				S
ERR400426	S	S	S				S
ERR400427	S	S	S				S
ERR400429	S	S	S				S
ERR400430	S	S	S				S
ERR400431	S	S	R				S
ERR400432	S	S	S				S
ERR400433	S	S	S				S
ERR400434	S	S	S				S
ERR400435	S	S	S				S
ERR400436	S	S	S				S
ERR400437	S	S	S				S
ERR400439	S	S	S				S
ERR400440	S	S	S				S
ERR400441	S	S	S				S
ERR400442	S	S	S				S
ERR400443	S	S	S				S
ERR400444	S	S	S				S
ERR400445	S	S	S				S
ERR400446	S	S	S				S
ERR400447	S	S	S				S
ERR400448	S	S	S				S
ERR400449	S	S	S				S
ERR400450	S	S	S				S
ERR400451	S	S	S				S
ERR400452	S	S	S				S
ERR400453	S	S	S				S
ERR400454	S	S	S				S
ERR400455	S	S	S				S
ERR400457	S	S	S				S
ERR400458	S	S	S				S
ERR400459	S	S	S				S
ERR400460	S	S	S				S
ERR400461	S	S	S				S
ERR400462	S	S	S
ERR400463	S	S	S				S
ERR400464	S	S	S				S
ERR400465	S	S	S				S
ERR400466	S	S	S				S
ERR400467	S	S	S				S
ERR400468	S	S	S				S
ERR400469	R	S	S	S	S	S	S		S
ERR400470	S	S	S				S
ERR400471	S	S	S				S
ERR400472	S	S	S				S
ERR400473	S	S	S				S
ERR400474	S	S	S				S
ERR400475	S	S	S				S
ERR400476	S	S	S				S
ERR400477	S	S	S				S
ERR400478	S	S	S				S
ERR400479	S	S	S				S
ERR400480	S	S	S				S
ERR400481	S	S	S				S
ERR400483	S	S	S				S
ERR400487	S	S	S				S
ERR400489	S	S	S				S
ERR400490	S	S	S
ERR400491	S	S	S				S
ERR400492	S	S	S				S
ERR400493	S	S	S				S
ERR400494	S	S	S				S
ERR400497	S	S	S				S
ERR400498	S	S	S				S
ERR400500	S	S	S				S
ERR400504	S	R	S	S	S	S	S		S
ERR400505	S	S	S				S
ERR400506	S	S	S				S
ERR400507	S	S	S				S
ERR400509	S	S	S				S
ERR400510	S	S	S				S
ERR400511	S	S	S				S
ERR400512	S	S	S				S
ERR400513	S	S	S				S
ERR400514	S	S	S				S
ERR400515	S	S	S				S
ERR400516	S	S	S				S
ERR400517	B	R	R	R	R	R	S		S
ERR400518	S	S	S				S
ERR400519	S	S	S				S
ERR400520	S	S	S				S
ERR400521	S	S	S				S
ERR400522	S	S	S				S
ERR400523	S	S	S				S
ERR400524	S	S	S				S
ERR400525	S	S	S				S
ERR400526	S	S	S				S
ERR400527	S	S	S				S
ERR400528	S	S	S				S
ERR400529	S	S	S				S
ERR400530	S	S	S				S
ERR400531	S	S	S				S
ERR400532	S	S	S				S
ERR400533	S	S	S				S
ERR400534	S	S	S				S
ERR400535	S	S	S				S
ERR400536	S	S	S				S
ERR400537	S	S	S				S
ERR400540	S	S	S				S
ERR400541	S	S	S				S
ERR400542	S	S	S				S
ERR400543	S	R	S				S
ERR400544	S	S	S				S
ERR400545	S	S	S				S
ERR400546	S	S	S				S
ERR400547	S	S	S				S
ERR400549	S	S	S				S
ERR400550	S	S	S				S
ERR400551	S	S	S				S
ERR400552	S	S	S				S
ERR400553	R	R	R	S	S	S	R		S
ERR400554	S	S	S				S
ERR400555	S	S	S				S
ERR400556	S	S	S				S
ERR400557	S	S	S				S
ERR400558	S	S	S				S
ERR550665	R	R	R				R
ERR550712	S	S	S				S
ERR550729	S	S	S				R
ERR550942	S	S	S				S
ERR551038	S	R	S				S
ERR551070	S	R	S				R
ERR551089	S	S	S				S
ERR551118	S	R	S				S
ERR551126	R	R	R				R
ERR551197	S	S	S				S
ERR551336	S	S	S				S
ERR551412	R	R	R				R
ERR551419	S	S	S				S
ERR551566	S	S	S				S
ERR551620	S	R	R				R
ERR551725	S	S	S				S
ERR551857	S	S	S				S
ERR551915	S	S	S				S
ERR551924	S	S	S				R
ERR551998	S	S	S				R
ERR552095	S	S	S				S
ERR552132	S	S	S				R
ERR552261	S	S	S				R
ERR552267	S	S	S				S
ERR552411	S	S	S				R
ERR552427	S	R	S				S
ERR552553	S	S	S				S
ERR552605	S	S	S				S
ERR552647	S	S	S				S
ERR552662	R	R	R				R
ERR552707	S	R	R				R
ERR552728	S	S	S				S
ERR552729	S	S	S				S
ERR552836	S	S	S				S
ERR552853	S	S	S				S
ERR552879	S	S	S				S
ERR552935	R	S	S				R
ERR552979	R	R	R				R
ERR553000	R	R	R				R
ERR553009	S	S	S				S
ERR553037	R	R	R				R
ERR553226	R	S	S				R
ERR553258	S	S	S				S
ERR553286	S	S	S				S
ERR553314	S	R	S				S
ERR553347	S	R	S				S
ERR553371	S	S	S				S
ERR553386	S	S	S				R
ERS456906	S	S	S				S
ERS456952	S	S	S				S
ERS456997	S	S	S				S
ERS457075	S	R	R				R
ERS457104	S	S	S				S
ERS457155	S	S	S				S
ERS457167	S	S	S				R
ERS457211	S	S	S				S
ERS457317	S	S	S				S
ERS457344	S	S	S				S
ERS457396	R	R	R				R
ERS457423	S	S	S				S
ERS457436	S	R	S				R
ERS457639	S	S	S				R
ERS457803	S	S	S				S
ERS457810	S	S	S				S
ERS457826	S	S	S				R
ERS457854	S	S	S				S
ERS457914	S	S	S				S
ERS457923	S	R	R				R
ERS457942	S	S	S				R
ERS457959	S	S	S				S
ERS458062	S	S	S				R
ERS458107	S	S	S				S
ERS458315	S	S	S				S
ERS458403	S	S	S				R
ERS458484	S	S	S				S
ERS458497	S	R	S				R
ERS458560	S	R	S				S
ERS458588	S	R	S				R
ERS458617	R	S	S				R
SRR2099928					S	R
SRR2100066	S	S	S
SRR2100067	S	S	S
SRR2100068	S	S	S
SRR2100069	S	S	S
SRR2100070	S	S	S
SRR2100071	S	S	S				S
SRR2100072	S	S	S
SRR2100073	S	S	S
SRR2100074	S	S	S
SRR2100075	S	S	S				S
SRR2100076	S	S	S
SRR2100077	S	S	S
SRR2100078	S	S	S
SRR2100079	S	S	S
SRR2100080	S	S	S				S
SRR2100081	S	S	S
SRR2100082	S	S	S				S
SRR2100083	S	S	S
SRR2100084	S	S	S
SRR2100085	S	S	S
SRR2100086	S	S	S
SRR2100087	S	S	S
SRR2100088	S	S	S
SRR2100090	S	S	S
SRR2100091	S	S	S
SRR2100092	S	S	S					S
SRR2100093	S	S	S
SRR2100094	S	S	S
SRR2100095	S	S	S
SRR2100096	S	S	S
SRR2100097	S	R	S					S
SRR2100098	S	S	S
SRR2100099	S	S	S				S
SRR2100100	S	S	S
SRR2100101	R	R	S				S	S
SRR2100102	S	S	S
SRR2100103	S	S	S				S	S
SRR2100104	S	S	S
SRR2100106	S	S	S
SRR2100107	S	S	S
SRR2100108	S	R	S					S
SRR2100109	S	S	S
SRR2100110	S	S	S
SRR2100111	S	S	S
SRR2100112	S	S	S
SRR2100113	S	S	S
SRR2100114	S	S	S
SRR2100115	S	S	S
SRR2100116	S	S	S
SRR2100117	S	S	S
SRR2100118	S	S	S
SRR2100119	S	S	S
SRR2100120	S	S	S
SRR2100121	S	S	S
SRR2100122	S	S	S
SRR2100123	S	S	S
SRR2100124	S	S	S
SRR2100125	S	S	S
SRR2100126	S	S	S
SRR2100127	S	S	S
SRR2100128	S	S	S
SRR2100129	S	S	S
SRR2100130	S	S	S
SRR2100131	S	R	S					S
SRR2100132	R	R	R
SRR2100133	S	S	S
SRR2100134	S	S	S
SRR2100136	S	S	S
SRR2100137	S	S	S
SRR2100138	S	S	S				S
SRR2100139	S	S	S
SRR2100140	S	S	S
SRR2100141		S	S
SRR2100143	S	S	S
SRR2100144	S	S	S
SRR2100145	S	S	S				S
SRR2100146	S	S	S
SRR2100147	S	S	S
SRR2100148	S	R	S					S
SRR2100149	S	R	S					S
SRR2100150	S	S	S
SRR2100151	S	S	S					S
SRR2100152	S	S	S
SRR2100153	S	S	S
SRR2100154	S	S	S
SRR2100155	S	S	S
SRR2100156	S	R	S					S
SRR2100157	S	R	S					S
SRR2100158	S	R	S					S
SRR2100159	S	R	S					S
SRR2100160	S	S	S
SRR2100161	S	S	S
SRR2100162	S	S	S
SRR2100163	S	S	S
SRR2100164	S	S	S
SRR2100165	S	S	S
SRR2100166	S	R	S					S
SRR2100167	S	R	S					S
SRR2100168	S	R	S					S
SRR2100169	S	S	S
SRR2100170	S	S	S
SRR2100171	S	S	S
SRR2100172	S	S	S
SRR2100173	S	S	S
SRR2100174	S	S	S
SRR2100175	S	R	S					S
SRR2100176	S	R	S	S	S	S	R	S	S
SRR2100177	S	R	S					S
SRR2100178	S	R	S	S	S	S		S	S
SRR2100179	S	R	S					S
SRR2100180	S	S	S
SRR2100181	S	S	S
SRR2100182	S	S	S
SRR2100183	S	S	S
SRR2100184	S	S	S
SRR2100185	S	S	S
SRR2100186	S	R	S					S
SRR2100187	S	R	S					S
SRR2100188	S	R	S					S
SRR2100189	S	R	S					S
SRR2100190	S	S	S
SRR2100191	S	S	S
SRR2100192	S	S	S
SRR2100193	S	S	S					S
SRR2100194	S	R	S					S
SRR2100195	S	S	S
SRR2100196	S	R	S					S
SRR2100197	S	R	S					S
SRR2100198	S	R	S					S
SRR2100199	S	S	S
SRR2100200	S	S	S
SRR2100201	S	S	S
SRR2100202	S	S	S
SRR2100203	S	S	S
SRR2100204	S	S	S
SRR2100205	S	S	S
SRR2100206	R	S	S	S	S	S		S	S
SRR2100207	S	R	S					S
SRR2100208	S	R	S					S
SRR2100209	S	R	S					S
SRR2100210	S	S	S
SRR2100211	S	S	S
SRR2100212	S	S	S
SRR2100213	S	S	S
SRR2100214	S	S	S
SRR2100215	S	R	S					S
SRR2100216	S	R	S					S
SRR2100217	R	R	S	S	S	S	S	S	S
SRR2100218	S	R	S					S
SRR2100219	S	R	S					S
SRR2100220	S	R	S					S
SRR2100221	S	S	S
SRR2100222	S	S	S
SRR2100223	S	S	S
SRR2100224	S	S	S
SRR2100225	S	R	S					S
SRR2100226	R	S	S	S	S	S	S	S	S
SRR2100227	R	R	R	R	S	S		R	R
SRR2100228	S	R	R	S	S	S	S		S
SRR2100229	S	R	S					S
SRR2100230	S	S	S
SRR2100231	R	R	R	S	S	S	R	S	S
SRR2100232	S	S	S
SRR2100233	S	S	S
SRR2100234	R	R	R					S
SRR2100235	S	S	S
SRR2100236	S	S	S
SRR2100237	S	S	S
SRR2100238	R	R	S	S		S		S	S
SRR2100239	R	S	R	S	S	S		R	R
SRR2100240	S	R	S					S
SRR2100241
SRR2100242	S	S	S
SRR2100243	S	S	S
SRR2100244	S	S	S
SRR2100245	S	R	S					S
SRR2100246	R	R	S	S	S	S	S	S	S
SRR2100247	S	S	S
SRR2100248	S	R	S					S
SRR2100249	S	R	S					S
SRR2100250	R	R	S	R	R	R	R		R
SRR2100251	S	R	S					S
SRR2100252	S	S	S
SRR2100253	S	S	S
SRR2100254	S	S	S
SRR2100255	S	S	S
SRR2100256	S	S	S
SRR2100257	R	R	R	R	R	R		S	S
SRR2100258	S	R	S					S
SRR2100259	S	R	S					S
SRR2100260	S	R	S					S
SRR2100261	S	R	S					S
SRR2100262	S	S	S
SRR2100263	S	S	S
SRR2100264	S	S	S
SRR2100265	S	S	S
SRR2100266	S	S	S
SRR2100267	R	R	R	S	S	S		S	S
SRR2100268	S	S	S
SRR2100269	S	S	S
SRR2100270	S	R	S					S
SRR2100271	S	R	S					S
SRR2100272	S	R	S					S
SRR2100273	S	S	S
SRR2100274	S	S	S
SRR2100275	S	S	S
SRR2100276	S	S	S
SRR2100277	S	S	S
SRR2100278	S	R	S					S
SRR2100279	S	S	S
SRR2100280	S	S	S
SRR2100281	S	S	S
SRR2100282	R	R	S	S	S	S		S	S
SRR2100283	S	R	S					S
SRR2100284	S	S	S
SRR2100285	S	S	S
SRR2100286	S	S	S
SRR2100287	S	S	S
SRR2100288	S	R	S	S	S	S	S	S	S
SRR2100289	S	R	S					S
SRR2100290	S	R	S					S
SRR2100291	S	S	S
SRR2100292	S	S	S
SRR2100293	S	S	S
SRR2100294	R	R	S	S	S	S			S
SRR2100295	S	R	S					S
SRR2100296	S	S	S
SRR2100297	S	S	S
SRR2100298	S	S	S
SRR2100299	S	S	S
SRR2100300	S	R	S					S
SRR2100301	R	R	S	S	S	S		S	S
SRR2100302	S	S	S
SRR2100303	S	S	S
SRR2100304	S	S	S
SRR2100305	S	S	S
SRR2100306	R	R	R	S	S	S	R	S	S
SRR2100307	S	S	S
SRR2100308	S	S	S
SRR2100309	S	S	S
SRR2100310	S	S	S
SRR2100311	S	S	S
SRR2100312		R	S					S
SRR2100313	S	S	S
SRR2100314	S	S	S
SRR2100315	S	S	S
SRR2100316	S	S	S
SRR2100317	S	S	S
SRR2100318	S	S	S
SRR2100319	S	S	S					S
SRR2100320	S	R	S					S
SRR2100321	S	R	S					S
SRR2100322	S	S	S
SRR2100323	S	R	S					S
SRR2100324	R	R	S	S	S	S		S	S
SRR2100325	S	R	S					S
SRR2100326	S	S	S
SRR2100327	S	S	S
SRR2100328	S	S	S
SRR2100329	S	S	S
SRR2100330	S	S	S
SRR2100331	R	R	S	S	S	S		S	S
SRR2100332	S	R	S					S
SRR2100333	S	S	S
SRR2100334	S	S	S
SRR2100335	R	R		S	S	S	R	S	S
SRR2100336	S	S	S
SRR2100337	S	S	S
SRR2100338	S	S	S
SRR2100339	S	S	S
SRR2100340	S	R	S					S
SRR2100341	S	R	S					S
SRR2100342	S	R	S					S
SRR2100343	S	R	S					S
SRR2100344	S	R	S
SRR2100345	S	S	S
SRR2100346	S	S	S
SRR2100347	S	S	S
SRR2100348	S	S	S
SRR2100349	R	R	S	S	S	S	S	S	S
SRR2100350	S	R	S					S
SRR2100351	S	R	S					S
SRR2100352	R	R	R	S	S	S	R	S	S
SRR2100353	S	R	S					S
SRR2100354	S	S	S
SRR2100355	S	S	S
SRR2100356	S	S	S
SRR2100357	S	S	S
SRR2100358	S	S	S
SRR2100360	S	S	S
SRR2100361	S	S	S
SRR2100362	S	S	S
SRR2100363	S	S	S
SRR2100364	S	S	S
SRR2100365	S	S	S
SRR2100366	S	S	S
SRR2100367	R	R	S	S	S	S	R		S
SRR2100368	R	R	S	S	S	S		S	S
SRR2100369	S	R	S					S
SRR2100370	S	R	S	S	S	S	S	S	S
SRR2100371	S	S	S
SRR2100372	S	S	S
SRR2100373	S	S	S
SRR2100374	S	R	S					S
SRR2100375	S	S	S
SRR2100376	R	R	S	S	S	S	S	R	R
SRR2100377	S	R	S					S
SRR2100378	S	S	S
SRR2100379	S	S	S
SRR2100380	S	S	S
SRR2100381	S	S	S					S
SRR2100382	S	S	S
SRR2100383	S	R	S					S
SRR2100384	S	S	S
SRR2100385	R	R	R	S	S	S		S	S
SRR2100386	S	R	S					R
SRR2100387	R	R	B	S	S	S	R	S	S
SRR2100390	R	R
SRR2100391	S	R	S					S
SRR2100392	R	R	S	S	S	S	R	S	S
SRR2100393	S	R	S					S
SRR2100394	S	R	S					S
SRR2100395	S	R	S					S
SRR2100396	S	B	S					S
SRR2100397	S	R	S					S
SRR2100398	R	S	S					S
SRR2100399	S	R	S					S
SRR2100400	R	R	R	S	S	S	S		S
SRR2100401	S	S	S				S
SRR2100402	R	R	S	S	S	S	R		S
SRR2100403	S	S	S				S
SRR2100404	S	S	S				S
SRR2100405	S	S	S				R
SRR2100406	S	S	S				S
SRR2100407	S	S	S				S
SRR2100408	S	S	S				S
SRR2100409	S	S	S				S
SRR2100410	S	S	S				S
SRR2100411	S	S	S				S
SRR2100412	S	S	S				S
SRR2100413	S	S	S				S
SRR2100414	S	S	S				S
SRR2100415	S	S	S				S
SRR2100416	S	S	S				S
SRR2100417	S	R	S				S
SRR2100418	S	S	S				S
SRR2100419	R	R	R	R	S	S	R		R
SRR2100420	S	S	S				S
SRR2100421	S	S	S				S
SRR2100422	S	S	S				S
SRR2100423	S	S	S				S
SRR2100424	S	S	S				S
SRR2100425	S	S	S				S
SRR2100426	S	S	S				S
SRR2100427	S	S	S				S
SRR2100428	S	S	S				S
SRR2100429	R	R	R	S	S	S	R		S
SRR2100430	S	S	S				S
SRR2100431	S	S	S				S
SRR2100432	R	R	S				S
SRR2100433	S	S	S				S
SRR2100434	S	S	S				R
SRR2100435	S	S	S				S
SRR2100436	S	S	S				S
SRR2100437	S	S	S				S
SRR2100438	S	S	S				S
SRR2100439	S	S	S				S
SRR2100440	S	S	S				S
SRR2100441	S	S	S
SRR2100442	S	S	S				S
SRR2100443	S	S	S				S
SRR2100444	S	S	S				S
SRR2100445	S	S	S				S
SRR2100446	S	R	S				S
SRR2100447	S	S	S				S
SRR2100448	S	S	S				S
SRR2100449	S	S	S				S
SRR2100450	S	S	S				S
SRR2100451	S	S	S				S
SRR2100452	S	S	S				S
SRR2100453	S	R	S				S
SRR2100454	S	S	S				S
SRR2100455	S	S	S				S
SRR2100456	S	S	S				S
SRR2100457	S	S	S				S
SRR2100458	S	S	S				S
SRR2100459	R	R	R		R	S	R		S
SRR2100460	S	S	S				S
SRR2100461	S	S	S				S
SRR2100462	S	S	S				S
SRR2100463	S	S	S				S
SRR2100464	S	S	S				S
SRR2100465		S
SRR2100466	S	S	S				S
SRR2100467	S	S	S
SRR2100468	S	S	S
SRR2100469	S	S	S
SRR2100470	S	S	S
SRR2100471	S	S	S
SRR2100472	S	S	S
SRR2100473	S	S	S
SRR2100474	S	S	S
SRR2100475	S	S	S
SRR2100476	S	S	S
SRR2100477	S	S	S
SRR2100478	S	S	S
SRR2100479	S	S	S
SRR2100480	S	S	S
SRR2100481	S	S	S					S
SRR2100482	S	S	S
SRR2100483	S	S	S
SRR2100484	S	S	S
SRR2100485	S	S	S
SRR2100486	S	S	S
SRR2100487	S	S	S
SRR2100488	S	S	S
SRR2100489	S	S	S
SRR2100490	S	S	S
SRR2100491	S	S	S
SRR2100492	S	S	S
SRR2100493	S	S	S
SRR2100494	S	S	S
SRR2100495	S	S	S
SRR2100496	S	S	S
SRR2100497
SRR2100498	S	S	S
SRR2100499	S	R	S					S
SRR2100500	S	S	S
SRR2100501	S	S	S
SRR2100502	S	S	S
SRR2100503	S	S	S
SRR2100504	S	S	S
SRR2100505	S	S	S
SRR2100506	S	S	S
SRR2100507	S	S	S
SRR2100508	S	S	S
SRR2100509	S	S	S
SRR2100510	S	S	S
SRR2100511	S	S	S
SRR2100512	S	S	S
SRR2100513	S	S	S
SRR2100514	S	S	S
SRR2100515	S	S	S
SRR2100516	S	S	S
SRR2100517	S	S	S
SRR2100518	S	S	S
SRR2100519	S	S	S
SRR2100520	S	S	S
SRR2100521	S	S	S				S
SRR2100522	S	S	S
SRR2100523	S	S	S
SRR2100524	S	S	S
SRR2100525	S	S	S
SRR2100526	S	S	S
SRR2100527	S	S	S
SRR2100528	S	S	S
SRR2100529	S	S	S
SRR2100530	S	S	S
SRR2100531	S	S	S
SRR2100532	S	S	S
SRR2100533	S	S	S
SRR2100534	S	S	S
SRR2100535	S	S	S
SRR2100536	S	S	S
SRR2100537	S	S	S
SRR2100538	S	S	S
SRR2100539	S	S	S
SRR2100540	S	S	S
SRR2100541	S	S	S
SRR2100542	S	S	S
SRR2100543	S	S	S
SRR2100544	S	S	S
SRR2100545	S	S	S
SRR2100546	S	S	S
SRR2100547	S	S	S
SRR2100548	S	S	S
SRR2100549
SRR2100550	S	S	S
SRR2100551	S	S	S
SRR2100552	S	S	S
SRR2100553	S	S	S
SRR2100554	S	S	S
SRR2100555	S	S	S					S
SRR2100556	S	S	S
SRR2100557	S	S	S
SRR2100558	S	S	S
SRR2100559	S	S	S
SRR2100560	S	S	S
SRR2100561	S	S	S
SRR2100562	S	S	S
SRR2100563	S	S	S
SRR2100564	S	S	S
SRR2100565	S	S	S
SRR2100566	S	S	S
SRR2100567	S	S	S
SRR2100568	S	S	S
SRR2100569	S	S	S
SRR2100570	S	S	S
SRR2100571	S	S	S
SRR2100572	S	S	S
SRR2100573	S	S	S
SRR2100574	S	S	S
SRR2100575	S	S	S
SRR2100576	S	S	S
SRR2100577	S	S	S					S
SRR2100578	S	S	S
SRR2100579	S	S	S
SRR2100580	S	S	S
SRR2100581	S	S	S
SRR2100582	S	S	S
SRR2100583	S	S	S
SRR2100584	S	S	S
SRR2100585	S	S	S
SRR2100586	S	S	S
SRR2100587	S	S	S
SRR2100588	S	S	S
SRR2100589	S	S	S
SRR2100590	S	S	S
SRR2100591	S	S	S
SRR2100592	S	S	S
SRR2100593	S	S	S
SRR2100594	S	S	S
SRR2100595	S	S	S
SRR2100596	S	S	S
SRR2100597	S	S	S
SRR2100598	S	S	S
SRR2100599	S	S	S
SRR2100600	S	S	S
SRR2100601	R	S	S	S	S	S	S	S	S
SRR2100602	S	S	S
SRR2100603	S	S	S
SRR2100604	S	S	S
SRR2100605	S	S	S
SRR2100606	S	S	S
SRR2100607	S	S	S
SRR2100608	S	S	S
SRR2100609	S	S	S
SRR2100610	S	S	S				S
SRR2100611	S	S	S					S
SRR2100612	S	S	S
SRR2100613	S	S	S
SRR2100614	S	S	S
SRR2100615	S	S	S
SRR2100616	S	S	S
SRR2100617	S	S	S
SRR2100618	S	S	S
SRR2100619	S	S	S
SRR2100620	S	S	S
SRR2100621	S	S	S
SRR2100622	S	S	S
SRR2100623	S	S	S
SRR2100624	S	S	S
SRR2100625	S	S	S
SRR2100626	S	S	S
SRR2100627	S	S	S
SRR2100628	S	S	S
SRR2100629	S	S	S
SRR2100630	S	S	S
SRR2100631	S	S	S
SRR2100632	S	S	S					S
SRR2100633	S	S	S
SRR2100634	S	S	S
SRR2100635	S	S	S
SRR2100636	S	S	S
SRR2100637	S	S	S
SRR2100638	S	S	S
SRR2100639	S	S	S
SRR2100640	S	S	S
SRR2100641	S	S	S
SRR2100642	S	S	S
SRR2100643	S	S	S
SRR2100644	S	S	S
SRR2100645	S	S	S
SRR2100646	S	S	S
SRR2100647	S	S	S
SRR2100648	S	S	S
SRR2100649	S	S	S
SRR2100650	S	S	S
SRR2100651	S	S	S
SRR2100652	S	S	S
SRR2100653	S	S	S
SRR2100654	S	S	S
SRR2100655	S	S	S
SRR2100656	S	S	S
SRR2100657	S	S	S
SRR2100658	S	S	S
SRR2100659	S	S	S
SRR2100660	S	S	S
SRR2100661	S	S	S
SRR2100662	S	S	S
SRR2100663	S	S	S
SRR2100664	S	S	S					S
SRR2100665	S	S	S
SRR2100666	S	S	S
SRR2100667	S	S	S
SRR2100668	S	S	S
SRR2100669	S	S	S
SRR2100670	S	S	S
SRR2100671	S	S	S
SRR2100672	S	S	S
SRR2100673	S	S	S
SRR2100674	S	S	S
SRR2100675	S	S	S
SRR2100676	S	S	S
SRR2100677	S	S	S
SRR2100678	S	S	S
SRR2100679	S	S	S
SRR2100680	S	S	S
SRR2100681	S	S	S
SRR2100682	S	S	S
SRR2100683	S	S	S
SRR2100684	S	S	S
SRR2100685	S	S	S
SRR2100686	S	S	S					S
SRR2100687	S	S	S
SRR2100688	S	S	S
SRR2100689	S		S					S
SRR2100690	S	S	S					S
SRR2100691	S	S	S
SRR2100692	S	S	S
SRR2100693	S	S	S
SRR2100694	S	S	S
SRR2100695	S	S	S
SRR2100696	S	S	S
SRR2100697	S	S	S
SRR2100698	S	S	S
SRR2100699	S	S	S
SRR2100700	S	S	S
SRR2100701	S	S	S
SRR2100702	S	S	S
SRR2100703	S	S	S
SRR2100704	S	S	S
SRR2100705	S	R	S					S
SRR2100706	S	S	S					S
SRR2100707	S	S	S
SRR2100708	S	S	S
SRR2100709	S	S	S
SRR2100710	S	S	S
SRR2100711	S	S	S
SRR2100712	S	S	S
SRR2100713	S	S	S
SRR2100714	S	S	S
SRR2100715	S	S	S
SRR2100716	S	S	S
SRR2100717	S	S	S
SRR2100718	S	S	S
SRR2100719	S	S	S
SRR2100720	S	S	S
SRR2100721
SRR2100722	S	S	S
SRR2100723	S	S	S
SRR2100724	S	S	S
SRR2100725	S	S	S
SRR2100726	S	S	S
SRR2100727	S	S	S					S
SRR2100728	S	S	S
SRR2100729	S	S	S
SRR2100730	S	S	S
SRR2100731	S	S	S
SRR2100732	S	S	S
SRR2100733	S	S	S
SRR2100734	S	S	S
SRR2100735	S	S	S					S
SRR2100736	S	S	S
SRR2100737	S	S	S
SRR2100738	S	S	S
SRR2100740	R	R	R	S	S	S	R	B	R
SRR2100741	S	S	S
SRR2100742	S	S	S
SRR2100743	S	S	S
SRR2100744	S	S	S
SRR2100745	S	S	S
SRR2100746	S	S	S
SRR2100747	S	S	S
SRR2100748	S	S	S
SRR2100749	S	S	S
SRR2100750	S	S	S
SRR2100751	S	S	S
SRR2100752	S	S	S
SRR2100753	S	S	S
SRR2100754	S	S	S
SRR2100755	S	S	S
SRR2100756	S	S	S
SRR2100757			S
SRR2100758	S	S	S
SRR2100759	S	S	S
SRR2100760	S	S	S
SRR2100761	S	S	S
SRR2100762	S	S	S
SRR2100764	S	S	S
SRR2100765	S	S	S
SRR2100766	S	S	S
SRR2100767	S	S	S
SRR2100768	S	S	S
SRR2100769	S	S	S
SRR2100770	S	S	S
SRR2100771	S	S	S
SRR2100772	S	S	S
SRR2100773	S	S	S
SRR2100774	S	S	S
SRR2100775	S	S	S
SRR2100776	S	S	S					S
SRR2100777	S	S	S
SRR2100778	S	S	S
SRR2100779	S	S	S
SRR2100780	S	S	S
SRR2100781	S	S	S
SRR2100782	S	S	S
SRR2100783	S	S	S
SRR2100784	S	S	S
SRR2100785	S	S	S
SRR2100786	S	S	S
SRR2100787	S	S	S
SRR2100788	S	S	S
SRR2100789	S	S	S
SRR2100790	S	S	S
SRR2100791	S	S	S
SRR2100792	S	S	S
SRR2100793	S	S	S
SRR2100794	S	S	S
SRR2100795	S	S	S
SRR2100796	S	S	S
SRR2100797	S	S	S
SRR2100798	S	S	S
SRR2100799	S	S	S
SRR2100800	S	S	S
SRR2100801	S	S	S
SRR2100802	S	S	S
SRR2100804	S	S	S					S
SRR2100805	S	S	S
SRR2100806	S	S	S
SRR2100807	S	S	S					S
SRR2100808	S	S	S	S	S	S			S
SRR2100809	S	S	S
SRR2100810	S	S	S
SRR2100811	S	S	S				S		S
SRR2100812	S	S	S
SRR2100813	S	S	S
SRR2100814	S	S	S
SRR2100815	S	S	S
SRR2100816	S	S	S
SRR2100817	S	S	S
SRR2100818	S	S	S
SRR2100819	S	S	S
SRR2100820	S	S	S
SRR2100821	S	S	S
SRR2100822	S	R	S	S	S	S	S	B	S
SRR2100823	S	R	S					S
SRR2100824	S	S	S
SRR2100825	S	S	S						S
SRR2100826	S	S	R	S	S	S	S	R	R
SRR2100827	S	R	S					S
SRR2100828	R	R	S	S	S	S		S	S
SRR2100830	R	R	R	R	S	S	R	S	R
SRR2100831	S	R	S					S
SRR2100832	S	R	S					S
SRR2100833	S	R	S					S
SRR2100834	S	S	S
SRR2100835	S	S	S
SRR2100836	R	R	S	S	S	S	S	S	S
SRR2100837	S	R	S		S	S		S	S
SRR2100838	R	R	S	S	S	S		S	S
SRR2100839	R	S	S	S	S	S			S
SRR2100840	S	R	S					S
SRR2100841	S	R	S					S
SRR2100842	R	R	S	S	S	S		S	S
SRR2100843	S	R	S					S
SRR2100844	S	S	S
SRR2100845	S	R	S					S
SRR2100846	S	R	S					S
SRR2100847	S	S	S
SRR2100848	R	R	S					S
SRR2100849	S	R	S					S
SRR2100850	S	R	S					S
SRR2100851	S	R	S					S
SRR2100852	S	R	S
SRR2100853	S	R	S					S
SRR2100854	R	R	S					R
SRR2100855	R	R	S	S	S	S		R	S
SRR2100856	S	S	S
SRR2100857	S	S	S
SRR2100858	S	S	S
SRR2100859	S	R	S					S
SRR2100860	S	S	S
SRR2100861	S	S	S
SRR2100862	S	S	S
SRR2100863	S	S	S
SRR2100864	S	S	S
SRR2100865	S	S	S
SRR2100866	S	R	S					S
SRR2100867	S	S	S
SRR2100868	S	R	S					S
SRR2100869	R	R	R	S	S	S			S
SRR2100870	R	R	R
SRR2100871	S	R	S					S
SRR2100872	S	R	S					S
SRR2100873	R	R	R
SRR2100874	S	R	S					S
SRR2100875	S	R	S					S
SRR2100876	S	R	S					S
SRR2100877	S	R						S
SRR2100878	S	S	S
SRR2100879	S	R	S					S
SRR2100880	R	R	S	S	S	S	S	S	S
SRR2100881	S	R	S					S
SRR2100882	S	R	S					S
SRR2100883	S	R	S					S
SRR2100884	R	R		S	S	S		S	S
SRR2100885	S	R	S					S
SRR2100886	S	R	S					S
SRR2100887	S	R	S				S	S
SRR2100888	S	R	S					S
SRR2100889	R	R	R	R	R	R		S	S
SRR2100890	R	R	S	S	S	S		S	S
SRR2100891	R	R	S	S	S	S		S	S
SRR2100892	S	R	S					S
SRR2100893	S	S	S	S		S		R	R
SRR2100894	S	R	S					S
SRR2100895	R	S	S					S
SRR2100896	S	S	S
SRR2100897	S	R	S					S
SRR2100898	S	R	S					S
SRR2100899	S	S	S
SRR2100900	S	R	S					S
SRR2100901	S	S	B					S
SRR2100902	S	R	S					S
SRR2100903	S	R	S					S
SRR2100904	R	R	S	S	S	S		S	S
SRR2100905	S	R	S					S
SRR2100906	R	R	S
SRR2100908	S	R	S					S
SRR2100909	R	R	R	S	S	S	R		S
SRR2100910	S	B	S					S
SRR2100911	R	R	R	R	R	R	R	S	S
SRR2100912	R	R	S	S	S	S		S	S
SRR2100913	S	S	S
SRR2100914	R	R	S					S
SRR2100915	S	R	S					S
SRR2100916	S	R	S					S
SRR2100917	S	R	S					S
SRR2100918	S	R	S					S
SRR2100919	S	R	S					S
SRR2100920	R	R	R					S
SRR2100921	R	R	S	S	S	S	R	S	S
SRR2100923	R	S	S	S	S	S		R	R
SRR2100924	S	S	S
SRR2100925	R	R	S	S	S	S	R	S	S
SRR2100926	S	S	S
SRR2100927	S	S	S
SRR2100928	S	S	S
SRR2100929	S	S	S
SRR2100930	S	S	S
SRR2100931	S	S	S
SRR2100932	S	S	S
SRR2100933	S	S	S
SRR2100934	S	S	S
SRR2100935	S	S	S
SRR2100936	S	S	S
SRR2100937	S	S	S
SRR2100938	S	S	S
SRR2100939	S	S	S
SRR2100940	S	S	S
SRR2100941	S	S	S
SRR2100942	S	S	S
SRR2100943	S	S	S
SRR2100944	S	S	S
SRR2100945	S	S	S
SRR2100946	S	S	S
SRR2100947	S	S	S
SRR2100948	S	S	S
SRR2100949	S	S	S
SRR2100950	R	R	R	S	S	S		S	S
SRR2100951	S	S	S
SRR2100952	S	S	S
SRR2100953	S	S	S
SRR2100954	S	S	S					S
SRR2100955	S	S	S
SRR2100956	S	S	S
SRR2100957	S	S	S
SRR2100958	S	S	S
SRR2100959	S	S	S					S
SRR2100960	S	S	S
SRR2100961	S	S	S
SRR2100962	S	S	S
SRR2100963	S	S	S
SRR2100964	S	S	S					S
SRR2100965	S	S	S
SRR2100966	S	S	S
SRR2100967	S	S	S
SRR2100968	S	S	S
SRR2100969	S	S	S
SRR2100970	S	S	S
SRR2100971	S	S	S
SRR2100972	S	S	S	S	S	S			S
SRR2100973	S	S	S
SRR2100974	S	S	S
SRR2100975	S	S	S
SRR2100976	S	S	S
SRR2100977	S	S	S
SRR2100978	S	S	S
SRR2100979	S	S	S
SRR2100980	S	S	S
SRR2100981	S	S	S
SRR2100982	S	S	S
SRR2100983	S	S	S
SRR2100984	S	S	S
SRR2100985	S	S	S
SRR2100986	S	S	S
SRR2100987	S	S	S
SRR2100988	S	S	S
SRR2100989	S	S	S
SRR2100990	S	S	S
SRR2100991	S	S	S
SRR2100992	S	S	S
SRR2100993	S	S	S
SRR2100994	S	S	S
SRR2100995	S	S	S
SRR2100996	S	S	S					S
SRR2100997	S	S	S					S
SRR2100998	S	S	S
SRR2100999	S	S	S
SRR2101000	S	S	S
SRR2101001	S	S	S
SRR2101002	S	S	S
SRR2101003	S	S	S
SRR2101004	S	S	S
SRR2101005	S	S	S
SRR2101006	S	S	S
SRR2101007	S	S	S
SRR2101008	S	S	S
SRR2101009	S	S	S
SRR2101010	S	S	S
SRR2101011	S	S	S
SRR2101012	S	S	S
SRR2101013	S	S	S
SRR2101014	S	S	S
SRR2101015	S	S	S
SRR2101016	S	S	S
SRR2101017	S	S	S
SRR2101018	S	S	S
SRR2101019	S	S	S
SRR2101020	S	S	S
SRR2101021	R	R	S
SRR2101022	S	S	S
SRR2101023	R	R	S	S	S	S		R	R
SRR2101024	S	R	S					S
SRR2101025	S	S	S
SRR2101026	S	S	S
SRR2101027	S	S	S
SRR2101028	S	S	S
SRR2101029
SRR2101030	S	S	S
SRR2101031	S	S	S
SRR2101032	S	S	S
SRR2101033	S	S	S
SRR2101034	S	S	S
SRR2101035	S	S	S
SRR2101036	S	S	S					S
SRR2101037	S	S	R					S
SRR2101038	S	S	S
SRR2101039	S	S	B					R
SRR2101040	S	S	S
SRR2101041	S	S	S
SRR2101042	S	S	S
SRR2101043	S	S	S
SRR2101044	S	S	S
SRR2101045	S	S	S
SRR2101046	S	S	S
SRR2101047	S	S	S
SRR2101048	S	S	S
SRR2101049	S	S	S
SRR2101050	S	S	S
SRR2101051	S	S	S
SRR2101052	S	S	S
SRR2101053	R	R						S
SRR2101054	S	S	S
SRR2101055	R	R	R	R	S	S		S	S
SRR2101056	S	S	S
SRR2101057	S	S	S
SRR2101058	S	S	S
SRR2101059	S	S	S
SRR2101060	S	S	S
SRR2101061	S	S	S
SRR2101062	S	S	S
SRR2101063		R	S			S
SRR2101064	S	S	S				S
SRR2101065	S	R	S				S
SRR2101066		S
SRR2101067	S	S	S				S
SRR2101068	S	S	S				S
SRR2101069	S	S	S				S
SRR2101070	S	S	S				S
SRR2101071	S	S	S				S
SRR2101072	S	S	S				S
SRR2101073	S	S	S				S
SRR2101074	S	S	S				S
SRR2101075	S	S	S				S
SRR2101076	S	S	S				S
SRR2101077	S	R	S				R
SRR2101078	S	S	S				S
SRR2101079	S	S	S				S
SRR2101080	S	S	S				S
SRR2101081	S	S	S				S
SRR2101082	S	S	S				S
SRR2101083	S	S	S				R
SRR2101084	S	S	S				S
SRR2101085	S	S	S				S
SRR2101086	S	S	S				S
SRR2101087	S	S	S
SRR2101088	S	S	S
SRR2101089	S	S	S
SRR2101090	S	S	S
SRR2101091	S	S	S
SRR2101092	S	S	S
SRR2101093	S	S	S
SRR2101094	S	S	S
SRR2101095	S	S	S					S
SRR2101096	S	S	S
SRR2101097	S	S	S
SRR2101098	S	S	S
SRR2101099	S	S	S
SRR2101100	S	S	S
SRR2101101	S	S	S
SRR2101102	S	S	S
SRR2101103	S	S	S
SRR2101104	S	S	S
SRR2101105	S	S	S
SRR2101106	S	S	S
SRR2101107	S	S	S
SRR2101108	S	S	S
SRR2101109	S	S	S					S
SRR2101110	S	S	S
SRR2101111	S	S	S
SRR2101112	S	S	S
SRR2101113	S	S	S
SRR2101114	S	S	S
SRR2101115	S	S	S					S
SRR2101116	S	S	S
SRR2101117	S	S	S
SRR2101118	S	S	S
SRR2101119	S	S	S
SRR2101120	S	S	S
SRR2101121	S	S	S
SRR2101122	S	S	S
SRR2101123	S	S	S
SRR2101124	S	S	S
SRR2101125	S	S	S
SRR2101126	S	S	S					S
SRR2101127	S	S	S
SRR2101128	S	S	S
SRR2101129	S	S	S
SRR2101130	S	S	S
SRR2101131	S	S	S
SRR2101132	S	S	S
SRR2101133	S	S	S
SRR2101134	S	S	S
SRR2101135	S	S	S
SRR2101136	S	S	S
SRR2101137	S	S	S
SRR2101138	S	S	S
SRR2101139	S	S	S
SRR2101140	S	S	S
SRR2101141	S	S	S
SRR2101142	S	S	S
SRR2101143	S	S	S
SRR2101144	S	S	S
SRR2101145	S	S	S
SRR2101146	S	S	S
SRR2101147	S	S	S
SRR2101148	S	S	S
SRR2101149	S	S	S
SRR2101150	S	S	S
SRR2101151	S	S	S
SRR2101152	S	S	S
SRR2101153	S	S	S
SRR2101154	S	S	S
SRR2101155	S	S	S
SRR2101156	S	S	S
SRR2101157	S	S	S
SRR2101158	S	S	S
SRR2101159	S	S	S
SRR2101160	S	S	S
SRR2101161	S	S	S
SRR2101162	S	S	S
SRR2101163	S	S	S
SRR2101164	S	S	S
SRR2101165	S	S	S
SRR2101166	S	S	S
SRR2101167	S	S	S
SRR2101168	S	S	S
SRR2101169	S	S	S
SRR2101170	S	S	S
SRR2101171	S	S	S
SRR2101172	S	S	S
SRR2101173	S	S	S
SRR2101174	S	S	S
SRR2101175	S	S	S
SRR2101176	S	S	S
SRR2101177	S	S	S
SRR2101178	S	S	S
SRR2101179	S	S	S
SRR2101180	S	S	S
SRR2101181	S	S	S
SRR2101182	S	S	S
SRR2101183	S	S	S
SRR2101184	S	S	S
SRR2101185	S	S	S
SRR2101186	S	S	S
SRR2101187	S	S	S
SRR2101188	S	S	S
SRR2101189	S	S	S
SRR2101190	S	S	S
SRR2101191	S	S	S
SRR2101192	S	S	S
SRR2101193	S	S	S
SRR2101194	S	S	S
SRR2101195	S	S	S
SRR2101196	S	S	S
SRR2101197	S	S	S
SRR2101198	S	S	S
SRR2101199	S	S	S
SRR2101200	S	S	S
SRR2101201	S	S	S
SRR2101202	S	S	S
SRR2101203	S	S	S
SRR2101204	S	S	S
SRR2101205	S	S	S
SRR2101206	S	S	S
SRR2101207	S	S	S
SRR2101208	S	S	S
SRR2101209	S	S	S
SRR2101210	S	S	S
SRR2101211	S	S	S
SRR2101212	S	S	S
SRR2101213	S	S	S
SRR2101214	S	S	S
SRR2101215	S	S	S
SRR2101216	S	S	S
SRR2101217	S	S	S
SRR2101218	S	S	S
SRR2101219	S	S	S
SRR2101220	S	S	S
SRR2101221	S	S	S
SRR2101222	S	S	S
SRR2101223	S	S	S
SRR2101224	S	S	S
SRR2101225	S	S	S
SRR2101226	S	S	S
SRR2101227	S	S	S
SRR2101228	S	S	S
SRR2101229	S	S	S
SRR2101230	S	S	S
SRR2101231	S	S	S
SRR2101232	S	S	S
SRR2101233	S	S	S
SRR2101234	S	S	S
SRR2101235	S	S	S
SRR2101236	S	S	S
SRR2101237	S	S	S
SRR2101238	S	S	S
SRR2101239	S	S	S
SRR2101240	S	R	S					S
SRR2101241	S	S	S
SRR2101242	S	S	S
SRR2101243	S	S	S
SRR2101244	S	S	S
SRR2101245	S	S	S
SRR2101246	S	S	S
SRR2101247	S	S	S
SRR2101248	S	S	S
SRR2101249	S	S	S
SRR2101250	S	S	S
SRR2101251	S	S	S
SRR2101252	S	S	S
SRR2101253	S	S	S
SRR2101254	S	S	S
SRR2101255	S	S	S
SRR2101256	S	S	S
SRR2101257	S	S	S
SRR2101258	S	R	S					S
SRR2101259	S	R	S					S
SRR2101260	S	S	S
SRR2101261	R	S	R					R
SRR2101262	S	S	S					S
SRR2101263	S	R	S					S
SRR2101264	S	S	S
SRR2101265	S	S	S
SRR2101266	S	S	S
SRR2101267	S	S	S
SRR2101268	S	S	S
SRR2101269	S	S	S
SRR2101270	S	S	S
SRR2101271	S	S	S
SRR2101272	S	S	S
SRR2101273	S	S	S					S
SRR2101274	S	S	S
SRR2101275	S	S	S
SRR2101276	S	S	S
SRR2101277	S	S	S
SRR2101278	S	S	S				S
SRR2101355		S		S	S	S	S		S
SRR2101360	R	R	R	S	S	S	R		S
SRR2101376	S	S	S						S
SRR2101378		S	S						S
SRR2101379		S	S	S	S	S	S		S
SRR2101383		S					S		S
SRR2101384	R	R	R	S	S	S	R		R
SRR2101386		S	S						S
SRR2101389	S	S	S						S
SRR2101390		S	S						S
SRR2101395		S	S	S	S	S	S		S
SRR2101403		S		S	S	S	S		S
SRR2101405	R	R	S	S					S
SRR2101407	S	S	S				S		S
SRR2101409	S	S	S	S	S	S	S		S
SRR2101411		S	S				S		S
SRR2101412		R	S				S		S
SRR2101413		S	S				S		S
SRR2101416		S							S
SRR2101417		S		S	S	S	S		S
SRR2101420		S		S	S	S	S		S
SRR2101424	S	S	S	S	S	S	S		S
SRR2101426		S	S	S	S	S	S		S
SRR2101430		S
SRR2101438	S	S	S	S					S
SRR2101440	S	S	S	S	S	S	S		S
SRR2101443	S	R	S	S	R	S	S		S
SRR2101451	S	S	S	S			S		S
SRR2101452		S	S				S		S
SRR2101454	S	R	S	S	S	S	S		S
SRR2101459	S	S	S	S	S	S	S		S
SRR2101462	S	S	S	S	S	S	S		S
SRR2101470	R	R	S	S			R		S
SRR2101473		S	S	S	S	S	S		S
SRR2101499		S	S						S
SRR2101506	S	S	S	S	S	S	S		S
SRR2101514		S	S	S	S	S	S		S
SRR2101535		S	S				S		S
SRR2101536	S	S	S	S	S	S	S		S
SRR2101543		S
SRR2101546	S	S	S						S
SRR2101549	S	S	S						S
SRR2101551		S	S	S	S	S	S		S
SRR2101558		S	S	S	S	S	S		S
SRR2101563		S	S				S		S
SRR2101564		S
SRR2101566		S	S						S
SRR2101573		S	S	S			S		S
SRR2101580	S	S	S						S
SRR2101582	S	S	S				R		S
SRR2101586		S		S	S	S	S		S
SRR2101587		S	S	S			S		S
SRR2101589		S	S				S		S
SRR2101607	S	R					R		S
SRR2467264	S	S	S
SRR2467265	S	S	S
SRR2467266	S	S	S
SRR2467267	R	R	S	S	S	S		S	S
SRR2467268		R	S					S
SRR2467269	S	S	S
SRR2467270	S	R	S					S
SRR2467271	S	R				S	S	S
SRR2469365	S	S	S
SRR2469366	S	R	S					S
SRR2469368	S	S
SRR2469370	S	S	S
SRR2469371	S	S	S
SRR2469373	R	S	R	S	S	S	R	R	R
SRR2469374	S	S	S
SRR2469376	S	S	S
SRR2469377	S	S	S
SRR2469378	S	R	S					S
SRR2469380	S	R	S					S
SRR3055248	S	S	S
SRR3055249	S	S	S
SRR3055250	S	S	S
SRR3055251	S	R	S					S
SRR3055252	R	R	S
