# Supplementary material for: Deep Amplicon Sequencing Reveals Culture-dependent Clonal Selection of Mycobacterium tuberculosis in Clinical Samples
Source: Genomics Proteomics Bioinformatics. 2024 Jun 13;22(6):qzae046. doi: 10.1093/gpbjnl/qzae046 (PMC11978391; doi:10.1093/gpbjnl/qzae046)
Supplement: qzae046_Supplementary_Data [file qzae046_supplementary_data.zip › Table S10-done.xls]

## Sheet: Table S10
Table S10 Comparing pDST with mDST based on RDM method in our panel region for MTBC_A data
Drug	Total	True positive	False negative	False positive	True negative	Recall	Precision	F1 Score	False positive rate	False negative rate	Sensitivity	Specificity	Accuracy	PPV	NPV
AK	112	5	1	0	106	0.833333	1	0.909091	0	0.166667	0.833333	1	0.991071	1	0.990654
CM	106	5	2	1	98	0.714286	0.833333	0.769231	0.010101	0.285714	0.714286	0.989899	0.971698	0.833333	0.98
EMB	1885	53	2	52	1778	0.963636	0.504762	0.6625	0.0284153	0.0363636	0.963636	0.971585	0.971353	0.504762	0.998876
LFX	271	20	0	4	247	1	0.833333	0.909091	0.0159363	0	1	0.984064	0.98524	0.833333	1
INH	1908	260	14	16	1618	0.948905	0.942029	0.945455	0.00979192	0.0510949	0.948905	0.990208	0.984277	0.942029	0.991422
KM	104	9	0	0	95	1	1	1	0	0	1	1	1	1	1
MFX	131	15	0	4	112	1	0.789474	0.882353	0.0344828	0	1	0.965517	0.969466	0.789474	1
RFP	1868	96	5	31	1736	0.950495	0.755906	0.842105	0.0175439	0.049505	0.950495	0.982456	0.980728	0.755906	0.997128
SM	477	56	17	7	397	0.767123	0.888889	0.823529	0.0173267	0.232877	0.767123	0.982673	0.949686	0.888889	0.958937
Total	6862	519	41	115	6187	0.926786	0.818612	0.869347	0.0182482	0.0732143	0.926786	0.981752	0.977266	0.818612	0.993417
