# Supplementary material for: Deep Amplicon Sequencing Reveals Culture-dependent Clonal Selection of Mycobacterium tuberculosis in Clinical Samples
Source: Genomics Proteomics Bioinformatics. 2024 Jun 13;22(6):qzae046. doi: 10.1093/gpbjnl/qzae046 (PMC11978391; doi:10.1093/gpbjnl/qzae046)
Supplement: qzae046_Supplementary_Data [file qzae046_supplementary_data.zip › Table S11-done.xls]

## Sheet: Table S11
Table S11 Comparing pDST with mDST based on Mykrobe software for MTBC_A data
Drug	Total	True positive	False negative	False positive	True negative	Recall	Precision	F1 Score	False positive rate	False negative rate	Sensitivity	Specificity	Accuracy	PPV	NPV
AK	112	6	0	1	105	1	0.857143	0.923077	0.00943396	0	1	0.990566	0.991071	0.857143	1
CM	106	5	2	2	97	0.714286	0.714286	0.714286	0.020202	0.285714	0.714286	0.979798	0.962264	0.714286	0.979798
EMB	1889	38	19	35	1797	0.666667	0.520548	0.584615	0.0191048	0.333333	0.666667	0.980895	0.971413	0.520548	0.989537
LFX	274	18	4	6	246	0.818182	0.75	0.782609	0.0238095	0.181818	0.818182	0.97619	0.963504	0.75	0.984
INH	1911	242	33	11	1625	0.88	0.956522	0.916667	0.00672372	0.12	0.88	0.993276	0.976975	0.956522	0.980097
KM	104	5	4	1	94	0.555556	0.833333	0.666667	0.0105263	0.444444	0.555556	0.989474	0.951923	0.833333	0.959184
MFX	131	15	0	5	111	1	0.75	0.857143	0.0431034	0	1	0.956897	0.961832	0.75	1
RFP	1870	91	11	15	1753	0.892157	0.858491	0.875	0.00848416	0.107843	0.892157	0.991516	0.986096	0.858491	0.993764
SM	477	41	32	0	404	0.561644	1	0.719298	0	0.438356	0.561644	1	0.932914	1	0.926606
Total	6874	461	105	76	6232	0.814488	0.858473	0.835902	0.0120482	0.185512	0.814488	0.987952	0.973669	0.858473	0.983431
