# Supplementary material for: Deep Amplicon Sequencing Reveals Culture-dependent Clonal Selection of Mycobacterium tuberculosis in Clinical Samples
Source: Genomics Proteomics Bioinformatics. 2024 Jun 13;22(6):qzae046. doi: 10.1093/gpbjnl/qzae046 (PMC11978391; doi:10.1093/gpbjnl/qzae046)
Supplement: qzae046_Supplementary_Data [file qzae046_supplementary_data.zip › Table S14-done.xls]

## Sheet: Table S14
Table S14 Comparing pDST with mDST based on RDM method in our panel region for MTBC_B data
Drug	Total	True positive	False negative	False positive	True negative	Recall	Precision	F1 Score	False positive rate	False negative rate	Sensitivity	Specificity	Accuracy	PPV	NPV
AK	682	52	7	2	621	0.881356	0.962963	0.920354	0.00321027	0.118644	0.881356	0.99679	0.986804	0.962963	0.988854
CM	685	44	11	10	620	0.8	0.814815	0.807339	0.015873	0.2	0.8	0.984127	0.969343	0.814815	0.982567
EMB	1585	184	10	80	1311	0.948454	0.69697	0.803493	0.0575126	0.0515464	0.948454	0.942487	0.943218	0.69697	0.99243
LFX	706	8	5	0	693	0.615385	1	0.761905	0	0.384615	0.615385	1	0.992918	1	0.992837
INH	1586	341	29	23	1193	0.921622	0.936813	0.929155	0.0189145	0.0783784	0.921622	0.981086	0.967213	0.936813	0.976268
KM	469	3	6	0	460	0.333333	1	0.5	0	0.666667	0.333333	1	0.987207	1	0.987124
MFX	487	5	4	0	478	0.555556	1	0.714286	0	0.444444	0.555556	1	0.991786	1	0.991701
RFP	1565	288	15	20	1242	0.950495	0.935065	0.942717	0.0158479	0.049505	0.950495	0.984152	0.977636	0.935065	0.988067
SM	1580	319	34	18	1209	0.903683	0.946588	0.924638	0.0146699	0.0963173	0.903683	0.98533	0.967089	0.946588	0.972647
Total	9345	1244	121	153	7827	0.911355	0.89048	0.900797	0.0191729	0.0886447	0.911355	0.980827	0.97068	0.89048	0.984776
