# Supplementary material for: Deep Amplicon Sequencing Reveals Culture-dependent Clonal Selection of Mycobacterium tuberculosis in Clinical Samples
Source: Genomics Proteomics Bioinformatics. 2024 Jun 13;22(6):qzae046. doi: 10.1093/gpbjnl/qzae046 (PMC11978391; doi:10.1093/gpbjnl/qzae046)
Supplement: qzae046_Supplementary_Data [file qzae046_supplementary_data.zip › Table S15-done.xls]

## Sheet: Table S15
Table S15 Comparing pDST with mDST based on Mykrobe software for MTBC_B data
Drug	Total	True positive	False negative	False positive	True negative	Recall	Precision	F1 Score	False positive rate	False negative rate	Sensitivity	Specificity	Accuracy	PPV	NPV
AK	682	53	6	6	617	0.898305	0.898305	0.898305	0.00963082	0.101695	0.898305	0.990369	0.982405	0.898305	0.990369
CM	685	46	9	13	617	0.836364	0.779661	0.807018	0.0206349	0.163636	0.836364	0.979365	0.967883	0.779661	0.985623
EMB	1585	139	55	59	1332	0.716495	0.70202	0.709184	0.0424155	0.283505	0.716495	0.957584	0.928076	0.70202	0.960346
LFX	706	8	5	0	693	0.615385	1	0.761905	0	0.384615	0.615385	1	0.992918	1	0.992837
INH	1586	312	58	17	1199	0.843243	0.948328	0.892704	0.0139803	0.156757	0.843243	0.98602	0.952711	0.948328	0.953858
KM	469	3	6	2	458	0.333333	0.6	0.428571	0.00434783	0.666667	0.333333	0.995652	0.982942	0.6	0.987069
MFX	487	5	4	0	478	0.555556	1	0.714286	0	0.444444	0.555556	1	0.991786	1	0.991701
RFP	1565	284	19	12	1250	0.937294	0.959459	0.948247	0.00950872	0.0627063	0.937294	0.990491	0.980192	0.959459	0.985028
SM	1580	278	75	9	1218	0.787535	0.968641	0.86875	0.00733496	0.212465	0.787535	0.992665	0.946835	0.968641	0.941995
Total	9345	1128	237	118	7862	0.826374	0.905297	0.864037	0.014787	0.173626	0.826374	0.985213	0.962012	0.905297	0.970737
