# Supplementary material for: Deep Amplicon Sequencing Reveals Culture-dependent Clonal Selection of Mycobacterium tuberculosis in Clinical Samples
Source: Genomics Proteomics Bioinformatics. 2024 Jun 13;22(6):qzae046. doi: 10.1093/gpbjnl/qzae046 (PMC11978391; doi:10.1093/gpbjnl/qzae046)
Supplement: qzae046_Supplementary_Data [file qzae046_supplementary_data.zip › Table S17-done.xls]

## Sheet: Table S17
Table S17 mDST based on RDM method in our panel region for WGS_110 data
Sample	INH	RFP	EMB	PZA	LFX	MFX	KM	AK	CM	SM	PAS	PTO	CFZ
SRR8651554	R	R	R	S	S	S	S	S	S	R	S	S	S
SRR8651555	R	R	R	R	R	R	S	S	S	S	S	S	S
SRR8651556	R	R	S	S	R	R	S	S	S	R	S	S	S
SRR8651557	R	R	S	S	S	S	S	S	S	S	S	S	S
SRR8651558	R	R	R	R	R	R	R	R	R	R	S	S	R
SRR8651559	R	R	R	S	R	R	S	S	S	R	S	S	S
SRR8651560	R	R	S	R	S	S	S	S	S	R	S	S	S
SRR8651561	R	R	S	S	S	S	S	S	S	S	S	S	S
SRR8651562	R	R	R	R	R	R	S	S	S	R	R	S	S
SRR8651563	S	S	S	S	S	S	S	S	S	S	S	S	S
SRR8651564	R	R	R	S	R	R	R	R	R	R	S	S	R
SRR8651565	S	S	S	S	S	S	S	S	S	S	S	S	S
SRR8651566	R	R	S	R	R	R	S	S	S	R	S	S	S
SRR8651567	R	R	R	R	S	S	S	S	S	R	S	S	S
SRR8651568	R	R	R	S	S	S	S	S	S	S	S	S	S
SRR8651569	R	R	S	S	S	S	S	S	S	S	S	S	S
SRR8651570	R	R	R	R	R	R	S	S	S	S	S	S	S
SRR8651571	R	R	R	R	R	R	S	S	S	R	S	R	S
SRR8651572	R	R	R	S	R	R	S	S	S	S	S	R	S
SRR8651573	R	R	S	S	S	S	S	S	S	R	S	S	S
SRR8651574	R	R	R	R	R	R	S	S	S	R	S	S	S
SRR8651575	S	S	S	S	S	S	S	S	S	S	S	S	S
SRR8651576	R	R	R	S	R	R	R	R	R	R	S	S	S
SRR8651577	R	R	R	R	R	R	R	R	R	R	S	S	S
SRR8651578	R	R	R	R	R	R	S	S	S	S	S	S	R
SRR8651579	R	R	R	R	R	R	S	S	S	R	S	S	S
SRR8651580	R	R	S	S	S	S	S	S	S	S	S	S	S
SRR8651581	R	R	R	R	R	R	S	S	S	S	S	R	R
SRR8651582	R	R	R	R	R	R	S	S	S	R	R	S	S
SRR8651583	R	R	R	R	R	R	R	R	R	R	S	S	S
SRR8651584	R	R	R	S	S	S	S	S	S	R	S	S	S
SRR8651585	S	R	R	R	S	S	S	S	S	S	S	S	S
SRR8651586	R	R	R	S	R	R	S	S	S	R	S	R	S
SRR8651587	S	R	S	S	R	R	S	S	S	S	S	S	S
SRR8651588	R	R	R	R	R	R	S	S	S	R	S	S	S
SRR8651589	R	R	R	R	R	R	S	S	S	S	S	S	S
SRR8651590	R	R	R	R	S	S	R	R	R	R	S	S	S
SRR8651591	R	R	S	R	S	S	S	S	S	S	S	S	S
SRR8651592	R	R	R	R	R	R	S	S	S	R	S	S	S
SRR8651593	R	R	R	S	R	R	S	S	S	R	S	R	S
SRR8651594	R	R	R	S	R	R	R	R	R	R	S	S	R
SRR8651595	R	R	R	S	S	S	S	S	S	R	S	S	S
SRR8651596	R	R	R	R	R	R	S	S	S	R	R	S	S
SRR8651597	R	R	R	R	R	R	S	S	S	R	R	S	S
SRR8651598	R	S	S	R	R	R	S	S	S	S	S	S	S
SRR8651599	R	R	R	R	R	R	S	S	S	R	S	S	S
SRR8651600	R	R	S	R	R	R	S	S	S	R	S	S	S
SRR8651601	R	R	R	R	S	S	S	S	S	R	S	S	S
SRR8651602	R	R	R	R	R	R	S	S	S	R	S	S	S
SRR8651603	R	R	R	S	R	R	S	S	S	R	S	S	S
SRR8651604	R	R	R	R	R	R	S	S	S	R	R	S	S
SRR8651605	R	S	S	S	S	S	S	S	S	S	S	S	S
SRR8651606	R	R	R	R	R	R	S	S	S	R	S	S	R
SRR8651607	R	R	R	S	R	R	S	S	S	R	S	S	R
SRR8651608	S	S	S	S	S	S	S	S	S	S	S	S	S
SRR8651609	R	R	R	R	R	R	S	S	S	R	S	S	R
SRR8651610	S	R	R	R	R	R	S	S	S	R	S	R	S
SRR8651611	R	R	R	R	R	R	S	S	S	S	S	S	S
SRR8651612	R	R	S	R	R	R	S	S	S	R	S	S	S
SRR8651613	S	R	S	S	R	R	S	S	S	S	S	S	S
SRR8651614	R	R	R	S	R	R	S	S	S	R	S	R	S
SRR8651615	R	R	R	R	R	R	S	S	S	S	S	S	S
SRR8651616	R	R	R	R	S	S	R	R	R	R	S	S	S
SRR8651617	R	R	R	R	R	R	S	S	S	R	S	S	S
SRR8651618	R	R	R	S	S	S	S	S	S	R	S	S	S
SRR8651619	R	R	S	S	S	S	S	S	S	S	S	S	S
SRR8651620	R	R	R	S	S	S	S	S	S	S	S	S	S
SRR8651621	R	R	R	R	R	R	S	S	S	S	S	S	S
SRR8651622	R	R	R	R	S	S	S	S	S	R	S	S	S
SRR8651623	R	R	S	S	S	S	S	S	S	S	S	S	S
SRR8651624	R	R	S	R	S	S	S	S	S	R	S	S	S
SRR8651625	R	R	R	R	S	S	S	S	S	S	S	S	S
SRR8651626	S	R	S	S	R	R	S	S	S	S	S	S	S
SRR8651627	R	R	R	S	S	S	S	S	S	R	S	S	S
SRR8651628	R	R	S	S	S	S	S	S	S	S	S	S	S
SRR8651629	R	R	S	S	S	S	S	S	S	R	S	S	S
SRR8651630	R	R	R	S	S	S	S	S	S	S	S	S	S
SRR8651631	R	R	R	S	S	S	S	S	S	S	S	S	S
SRR8651632	S	S	S	S	S	S	S	S	S	S	S	S	S
SRR8651633	R	R	R	R	S	S	S	S	S	S	S	S	S
SRR8651634	R	R	S	S	S	S	S	S	S	R	S	S	S
SRR8651635	S	S	S	S	S	S	S	S	S	S	S	S	S
SRR8651636	S	S	S	S	S	S	S	S	S	S	S	S	S
SRR8651637	R	R	R	R	R	R	S	S	S	R	S	S	S
SRR8651638	R	R	R	S	R	R	S	S	S	S	S	S	S
SRR8651639	S	S	S	S	S	S	S	S	S	R	S	S	S
SRR8651640	R	S	S	S	S	S	S	S	S	S	S	S	S
SRR8651641	R	R	R	R	R	R	S	S	S	R	S	S	R
SRR8651642	R	R	S	R	S	S	S	S	S	R	S	S	S
SRR8651643	R	R	R	R	S	S	S	S	S	S	S	S	S
SRR8651644	R	R	R	S	R	R	S	S	S	R	S	S	S
SRR8651645	R	R	S	R	R	R	S	S	S	R	S	S	S
SRR8651646	R	R	R	S	R	R	S	S	S	R	S	S	R
SRR8651647	R	R	R	R	S	S	R	S	S	S	S	S	S
SRR8651648	R	R	S	S	R	R	S	S	S	R	S	S	S
SRR8651649	R	R	S	R	R	R	S	S	S	R	S	S	S
SRR8651650	R	R	R	R	R	R	S	S	S	S	S	S	S
SRR8651651	S	S	S	S	S	S	S	S	S	S	S	S	S
SRR8651652	R	R	S	R	S	S	S	S	S	S	S	S	S
SRR8651653	R	R	R	R	R	R	S	S	S	R	S	S	R
SRR8651654	R	R	R	R	R	R	R	R	R	R	R	S	S
SRR8651655	R	R	R	R	R	R	S	S	S	S	S	S	S
SRR8651656	R	R	R	R	R	R	S	S	S	S	S	S	S
SRR8651657	R	R	R	S	S	S	S	S	S	S	S	S	S
SRR8651658	R	R	R	R	R	R	S	S	S	R	S	S	S
SRR8651659	R	R	R	R	S	S	S	S	S	R	S	S	S
SRR8651660	R	R	R	R	R	R	S	S	S	S	S	S	S
SRR8651661	R	R	R	S	R	R	S	S	S	R	S	S	R
SRR8651662	R	R	R	R	R	R	R	R	R	R	S	S	S
SRR8651663	R	R	R	R	R	R	S	S	S	R	S	S	S
