# Supplementary material for: Deep Amplicon Sequencing Reveals Culture-dependent Clonal Selection of Mycobacterium tuberculosis in Clinical Samples
Source: Genomics Proteomics Bioinformatics. 2024 Jun 13;22(6):qzae046. doi: 10.1093/gpbjnl/qzae046 (PMC11978391; doi:10.1093/gpbjnl/qzae046)
Supplement: qzae046_Supplementary_Data [file qzae046_supplementary_data.zip › Table S18-done.xls]

## Sheet: Table S18
Table S18 Comparing pDST with mDST based on RDM method in our panel region for WGS_110 data
Drug	Total	True positive	False negative	False positive	True negative	Recall	Precision	F1 Score	False positive rate	False negative rate	Sensitivity	Specificity	Accuracy	PPV	NPV
AK	110	10	1	0	99	0.909091	1	0.952381	0	0.0909091	0.909091	1	0.990909	1	0.99
CFZ	80	5	1	4	70	0.833333	0.555556	0.666667	0.0540541	0.166667	0.833333	0.945946	0.9375	0.555556	0.985915
CM	110	8	1	2	99	0.888889	0.8	0.842105	0.019802	0.111111	0.888889	0.980198	0.972727	0.8	0.99
EMB	110	56	2	17	35	0.965517	0.767123	0.854962	0.326923	0.0344828	0.965517	0.673077	0.827273	0.767123	0.945946
INH	110	96	5	0	9	0.950495	1	0.974619	0	0.049505	0.950495	1	0.954545	1	0.642857
KM	110	10	1	1	98	0.909091	0.909091	0.909091	0.010101	0.0909091	0.909091	0.989899	0.981818	0.909091	0.989899
LFX	110	61	4	2	43	0.938462	0.968254	0.953125	0.0444444	0.0615385	0.938462	0.955556	0.945455	0.968254	0.914894
MFX	110	37	1	26	46	0.973684	0.587302	0.732673	0.361111	0.0263158	0.973684	0.638889	0.754545	0.587302	0.978723
PAS	110	6	1	0	103	0.857143	1	0.923077	0	0.142857	0.857143	1	0.990909	1	0.990385
PTO	110	2	21	5	82	0.0869565	0.285714	0.133333	0.0574713	0.913043	0.0869565	0.942529	0.763636	0.285714	0.796117
PZA	110	53	12	7	38	0.815385	0.883333	0.848	0.155556	0.184615	0.815385	0.844444	0.827273	0.883333	0.76
RFP	110	98	2	0	10	0.98	1	0.989899	0	0.02	0.98	1	0.981818	1	0.833333
SM	110	62	7	1	40	0.898551	0.984127	0.939394	0.0243902	0.101449	0.898551	0.97561	0.927273	0.984127	0.851064
Total	1400	504	59	65	772	0.895204	0.885764	0.890459	0.0776583	0.104796	0.895204	0.922342	0.911429	0.885764	0.929001
Total12*	1320	499	58	61	702	0.895871	0.891071	0.893465	0.0799476	0.104129	0.895871	0.920052	0.909848	0.891071	0.923684
Note: Total12, all drugs except CFZ.
