# Supplementary material for: Deep Amplicon Sequencing Reveals Culture-dependent Clonal Selection of Mycobacterium tuberculosis in Clinical Samples
Source: Genomics Proteomics Bioinformatics. 2024 Jun 13;22(6):qzae046. doi: 10.1093/gpbjnl/qzae046 (PMC11978391; doi:10.1093/gpbjnl/qzae046)
Supplement: qzae046_Supplementary_Data [file qzae046_supplementary_data.zip › Table S19-done.xls]

## Sheet: Table S19
Table S19 Comparing pDST with mDST obtained from article for WGS_110 data
Drug	Total	True positive	False negative	False positive	True negative	Recall	Precision	F1 Score	False positive rate	False negative rate	Sensitivity	Specificity	Accuracy	PPV	NPV
AK	110	10	1	0	99	0.909091	1	0.952381	0	0.0909091	0.909091	1	0.990909	1	0.99
CFZ	80	4	2	3	71	0.666667	0.571429	0.615385	0.0405405	0.333333	0.666667	0.959459	0.9375	0.571429	0.972603
CM	110	8	1	2	99	0.888889	0.8	0.842105	0.019802	0.111111	0.888889	0.980198	0.972727	0.8	0.99
EMB	110	55	3	17	35	0.948276	0.763889	0.846154	0.326923	0.0517241	0.948276	0.673077	0.818182	0.763889	0.921053
INH	110	94	7	0	9	0.930693	1	0.964103	0	0.0693069	0.930693	1	0.936364	1	0.5625
KM	110	10	1	1	98	0.909091	0.909091	0.909091	0.010101	0.0909091	0.909091	0.989899	0.981818	0.909091	0.989899
LFX	110	59	6	2	43	0.907692	0.967213	0.936508	0.0444444	0.0923077	0.907692	0.955556	0.927273	0.967213	0.877551
MFX	110	34	4	23	49	0.894737	0.596491	0.715789	0.319444	0.105263	0.894737	0.680556	0.754545	0.596491	0.924528
PAS	110	6	1	1	102	0.857143	0.857143	0.857143	0.00970874	0.142857	0.857143	0.990291	0.981818	0.857143	0.990291
PTO	110	20	3	13	74	0.869565	0.606061	0.714286	0.149425	0.130435	0.869565	0.850575	0.854545	0.606061	0.961039
PZA	110	56	9	7	38	0.861538	0.888889	0.875	0.155556	0.138462	0.861538	0.844444	0.854545	0.888889	0.808511
RFP	110	99	1	0	10	0.99	1	0.994975	0	0.01	0.99	1	0.990909	1	0.909091
SM	110	59	10	2	39	0.855072	0.967213	0.907692	0.0487805	0.144928	0.855072	0.95122	0.890909	0.967213	0.795918
Total	1400	514	49	71	766	0.912966	0.878632	0.89547	0.0848268	0.0870337	0.912966	0.915173	0.914286	0.878632	0.939877
Total12*	1320	510	47	68	695	0.915619	0.882353	0.898678	0.0891219	0.0843806	0.915619	0.910878	0.912879	0.882353	0.936658
Note: Total12, all drugs except CFZ.
