# Supplementary material for: Deep Amplicon Sequencing Reveals Culture-dependent Clonal Selection of Mycobacterium tuberculosis in Clinical Samples
Source: Genomics Proteomics Bioinformatics. 2024 Jun 13;22(6):qzae046. doi: 10.1093/gpbjnl/qzae046 (PMC11978391; doi:10.1093/gpbjnl/qzae046)
Supplement: qzae046_Supplementary_Data [file qzae046_supplementary_data.zip › Table S20-done.xls]

## Sheet: Table S20
Table S20 mDST based on random forest models in our panel region for PATRIC data
Sample	AK	CM	EMB	ETO	FQs(LFX)	INH	KM	MFX	PAS	PTO	PZA	RFB	RFP	SM
1267355.3	S	S	S	S	S	S	S	S	S	S	S	R	R	S
1267356.3	R	R	R	R	R	R	R	R	S	S	R	S	R	R
1267357.3	S	S	R	S	S	R	S	S	S	S	R	R	R	R
1267358.3	S	S	S	S	S	S	S	S	S	S	S	S	S	S
1267359.3	S	S	S	S	S	R	S	S	S	S	S	S	R	S
1267360.3	S	S	R	S	S	R	S	S	S	S	R	R	R	R
1267361.3	S	S	R	S	S	R	S	S	S	S	S	S	R	S
1267362.3	S	S	R	R	S	R	S	S	S	S	R	R	R	R
1267363.3	S	S	S	S	S	R	S	S	S	S	S	S	S	R
1267364.3	S	S	R	R	S	R	S	S	S	S	R	R	R	R
1295720.3	R	R	R	R	R	R	R	R	S	S	R	S	R	R
1295721.3	R	R	R	R	R	R	R	R	S	S	R	S	R	R
1295723.3	R	R	R	R	R	R	R	R	S	S	R	S	R	R
1295724.3	R	R	R	R	R	R	R	R	S	S	R	S	R	R
1295725.3	R	R	R	R	R	R	R	R	S	S	R	S	R	R
1295726.3	S	S	R	R	R	R	S	R	S	S	R	R	R	R
1295727.3	S	S	R	R	R	R	S	R	S	S	R	R	R	R
1295739.3	S	S	R	R	S	R	S	S	S	S	R	S	R	R
1295740.3	R	R	R	R	R	R	R	R	S	S	R	S	R	R
1295742.3	R	R	R	R	R	R	R	R	S	S	R	S	R	R
1295744.3	R	R	R	R	R	R	R	R	S	S	R	S	R	R
1295745.3	R	R	R	R	R	R	R	R	S	S	R	S	R	R
1295746.3	R	R	R	R	R	R	R	R	S	S	R	S	R	R
1295747.3	R	R	R	R	R	R	R	R	S	S	R	S	R	R
1295751.3	S	S	R	R	R	R	R	R	S	S	S	R	R	S
1295753.3	S	S	R	R	R	R	S	S	R	R	R	R	R	R
1295756.3	R	R	R	R	R	R	R	R	S	S	R	S	R	R
1295757.3	R	R	R	R	R	R	R	R	S	S	R	S	R	R
1295758.3	S	S	R	R	R	R	S	S	S	S	S	R	R	R
1295759.3	R	R	R	R	R	R	R	R	S	S	R	S	R	R
1295760.3	R	R	R	R	R	R	R	R	S	S	R	S	R	R
1295763.3	S	S	R	R	S	R	S	S	S	S	S	R	R	R
1295764.3	R	R	R	R	R	R	R	R	S	S	R	S	R	R
1295765.3	R	R	R	R	R	R	R	R	S	S	R	S	R	R
1295766.3	R	R	R	R	R	R	R	R	S	S	R	S	R	R
1295767.3	R	R	R	R	R	R	R	R	S	S	R	S	R	R
1295769.3	R	R	R	R	R	R	R	R	S	S	R	S	R	R
1295771.3	R	R	R	S	R	R	R	S	S	S	R	S	R	R
1295772.3	R	R	R	R	R	R	R	R	S	S	R	S	R	R
1295773.3	R	R	R	R	R	R	R	R	S	S	R	S	R	R
1295774.3	R	R	R	R	R	R	R	R	S	S	R	S	R	R
1295775.3	S	S	R	R	R	R	S	S	S	S	S	R	R	R
1295776.3	R	R	R	R	R	R	R	R	S	S	R	S	R	R
1295781.3	S	S	R	R	S	R	S	S	S	S	R	S	R	R
1295782.3	S	S	R	S	S	R	S	S	S	S	R	R	R	R
1295790.3	S	S	R	S	S	R	S	S	S	S	R	R	R	R
1295791.3	S	S	R	S	S	R	S	S	S	S	R	R	R	R
1295792.3	S	S	R	R	S	R	S	S	S	S	R	R	R	R
1295795.3	S	S	R	S	R	R	S	R	S	S	S	S	R	S
1295796.3	S	S	R	S	S	R	S	S	S	S	R	R	R	R
1295797.3	S	S	S	S	S	S	S	S	S	S	S	S	S	S
1295798.3	S	S	R	R	R	R	S	R	S	S	R	S	R	S
1295799.3	R	R	R	R	R	R	R	R	S	S	S	R	R	S
1295800.3	S	S	S	S	S	S	S	S	S	S	S	S	S	S
1295801.3	S	S	R	R	R	R	S	R	R	S	R	S	R	S
1295802.3	S	S	S	S	R	S	S	R	S	S	S	S	S	S
1295803.3	S	S	S	R	S	R	S	S	S	S	S	S	S	R
1295804.3	S	S	S	S	S	S	S	S	S	S	S	S	S	S
1295805.3	S	S	R	R	R	R	S	R	S	S	S	R	R	S
1295806.3	S	S	S	S	S	S	S	S	S	S	S	S	S	S
1295807.3	S	S	S	S	S	S	S	S	S	S	S	S	S	S
1295808.3	S	S	S	S	R	S	S	R	S	S	S	S	S	S
1324218.3	S	S	R	R	S	R	S	S	S	S	S	R	R	R
1324219.3	S	S	S	S	S	S	S	S	S	S	S	S	S	S
1324220.3	S	S	S	S	S	S	S	S	S	S	S	S	R	S
1324221.3	R	R	R	R	R	R	R	R	S	S	R	S	R	R
1324222.3	S	S	S	R	S	R	S	S	S	S	S	S	S	R
1324223.3	S	S	R	R	S	R	S	S	S	S	R	R	R	R
1324224.3	S	S	S	S	S	S	S	S	S	S	S	S	S	S
1324225.3	S	S	R	S	S	R	S	S	S	S	S	R	R	S
1324226.3	S	S	S	S	S	R	S	S	S	S	S	S	S	R
1324227.3	S	S	S	S	S	R	S	S	S	S	S	S	S	S
1324228.3	S	S	R	R	S	R	S	S	S	S	R	R	R	R
1324229.3	S	S	R	S	S	R	S	S	S	S	S	S	R	R
1324230.3	S	S	R	R	S	R	S	S	S	S	R	R	R	R
1324231.3	R	R	R	R	S	R	R	S	S	S	R	S	R	R
1324232.3	S	S	R	R	S	R	S	S	S	S	S	R	R	R
1324233.3	S	S	R	S	S	R	S	S	S	S	R	S	S	R
1324234.4	S	S	R	S	S	R	S	S	S	S	R	R	R	R
1324235.3	S	S	R	S	R	R	S	R	S	S	R	S	R	S
1324236.3	S	S	S	S	S	R	S	S	S	S	S	S	R	S
1324237.3	R	R	R	R	R	R	R	R	S	S	R	S	R	R
1324238.3	S	S	S	S	S	S	S	S	S	S	S	S	S	S
1324239.3	S	S	R	R	S	R	S	S	S	S	R	S	R	R
1324240.3	S	S	R	S	S	R	S	S	S	S	R	S	R	R
1324241.3	S	S	R	S	S	R	S	S	S	S	S	S	R	S
1324242.3	S	S	R	R	S	R	S	S	S	S	S	R	R	S
1324243.3	R	R	R	R	R	R	R	R	S	S	R	S	R	R
1324244.3	S	S	S	S	S	R	S	S	S	S	S	S	S	S
1324245.3	S	S	R	R	S	R	S	S	S	S	S	R	R	R
1324246.3	S	S	S	S	S	S	S	S	S	S	S	S	S	R
1324247.3	S	S	S	S	S	R	S	S	S	S	S	S	S	S
1324248.3	S	S	R	R	S	R	S	S	S	S	S	R	R	R
1324249.3	S	S	R	S	S	R	S	S	S	S	S	R	R	R
1324250.3	R	R	R	R	R	R	R	R	S	S	R	S	R	R
1324251.3	S	S	R	R	S	R	S	S	S	S	S	R	R	R
1324252.3	S	S	R	S	S	R	S	S	S	S	R	R	R	R
1324253.3	S	S	R	S	S	R	S	S	S	S	S	R	R	R
1324254.3	S	S	R	S	S	R	S	S	S	S	R	R	R	R
1324255.3	S	S	R	S	S	R	S	S	S	S	S	R	R	R
1324256.3	S	S	S	S	S	R	S	S	S	S	S	S	S	R
1324257.3	S	S	S	S	S	S	S	S	S	S	S	S	S	S
1324258.3	S	S	R	R	S	R	S	S	S	S	R	S	R	R
1324259.3	S	S	S	S	S	R	S	S	S	S	S	S	S	S
1324260.3	S	S	R	R	S	R	S	S	S	S	R	R	R	R
1324262.3	R	R	R	R	S	R	R	S	S	S	R	S	R	R
1324263.3	S	S	S	S	S	S	S	S	S	S	S	S	S	S
1324264.3	S	S	S	S	S	S	S	S	S	S	S	S	S	S
1324265.3	S	S	R	S	S	R	S	S	S	S	R	R	R	S
1324266.3	S	S	R	S	S	R	S	S	S	S	R	R	R	S
1324267.3	S	S	R	S	S	R	S	S	S	S	R	R	R	R
1324268.3	S	S	S	S	S	S	S	S	S	S	S	S	S	S
1324270.3	S	S	S	S	S	R	S	S	S	S	S	S	S	S
1324271.3	S	S	R	S	S	R	S	S	S	S	S	R	R	R
1324272.3	R	R	R	S	S	R	R	S	S	S	R	S	R	R
1324273.3	S	S	R	S	S	R	S	S	S	S	S	S	R	S
1324274.3	S	S	R	S	S	R	S	S	S	S	R	R	R	R
1324275.3	S	S	S	S	S	R	S	S	S	S	R	S	S	S
1324276.3	S	S	S	S	S	S	S	S	S	S	S	S	S	S
1324277.3	S	S	S	S	S	S	S	S	S	S	S	R	R	S
1324278.3	R	R	R	R	S	R	R	S	S	S	R	S	R	R
1324279.3	S	S	R	R	S	R	S	S	S	S	R	R	R	R
1324280.3	S	S	R	R	S	R	S	S	S	S	R	R	R	R
1324281.3	S	S	R	R	S	R	S	S	S	S	R	S	R	R
1324282.3	S	S	R	R	S	R	S	S	S	S	R	S	R	R
1324283.3	S	S	R	R	S	R	S	S	S	S	R	R	R	R
1324284.3	R	R	R	R	R	R	R	R	S	S	R	S	R	R
1324285.3	S	S	S	S	S	S	S	S	S	S	S	S	S	S
1324286.3	S	S	R	S	S	S	S	S	S	S	S	R	R	S
1324287.3	S	S	S	S	S	S	S	S	S	S	S	S	S	S
1324288.3	S	S	S	S	S	S	S	S	S	S	S	S	S	S
1324289.3	S	S	S	S	S	S	S	S	S	S	S	S	S	S
1324290.3	S	S	S	S	S	S	S	S	S	S	S	S	S	S
1324291.3	S	S	S	S	S	S	S	S	S	S	S	S	S	S
1324292.3	S	S	S	S	S	S	S	S	S	S	S	S	S	S
1324293.3	S	S	S	S	S	S	S	S	S	S	S	S	S	S
1324294.3	S	S	S	S	S	S	S	S	S	S	S	S	S	S
1324295.3	S	S	S	S	S	S	S	S	S	S	S	S	S	S
1324296.3	S	S	S	S	S	S	S	S	S	S	S	S	S	S
1324297.3	S	S	S	S	S	S	S	S	S	S	S	S	S	S
1324298.3	S	S	S	S	S	S	S	S	S	S	S	S	S	S
1324299.3	S	S	S	S	S	S	S	S	S	S	S	S	S	S
1324300.3	S	S	S	S	S	S	S	S	S	S	S	S	S	S
1324301.3	S	S	S	S	S	S	S	S	S	S	S	S	S	S
1354101.3	S	S	S	S	S	R	S	S	S	S	S	S	R	R
1354102.3	S	S	R	S	S	R	S	S	S	S	R	R	R	R
1354103.3	S	S	R	S	S	R	S	S	S	S	S	S	R	S
1354104.3	S	S	S	S	S	S	S	S	S	S	S	S	S	S
1354105.3	S	S	R	S	S	R	S	S	S	S	R	R	R	R
1354106.3	S	S	R	S	S	R	S	S	S	S	R	S	R	R
1354107.3	S	S	R	S	S	R	S	S	S	S	R	S	R	R
1354108.3	S	S	S	R	S	R	S	S	S	S	S	S	S	S
1354109.3	S	S	R	R	S	R	S	S	S	S	S	S	R	R
1354110.3	S	S	R	R	S	R	S	S	S	S	R	R	R	R
1354111.3	S	S	S	S	S	R	S	S	S	S	S	R	R	R
1354112.3	S	S	R	S	S	R	S	S	S	S	R	S	R	R
1354113.3	S	S	R	S	S	R	S	S	S	S	R	S	R	R
1354114.3	S	S	S	S	S	R	S	S	S	S	S	R	R	R
1354115.3	S	S	S	S	S	R	S	S	S	S	R	S	R	R
1354116.3	S	S	S	S	S	R	S	S	S	S	S	R	R	R
1354117.3	S	S	R	S	S	R	S	S	S	S	S	R	R	S
1354119.3	S	S	R	S	S	R	S	S	S	S	S	R	R	R
1354120.3	S	S	R	S	S	R	S	S	S	S	S	R	R	R
1354121.3	S	S	R	S	S	R	S	S	S	S	S	S	R	R
1354122.3	S	S	R	S	S	R	S	S	S	S	R	S	R	R
1354123.3	S	S	R	S	R	R	S	R	S	S	R	S	R	R
1354124.3	S	S	S	S	R	R	S	R	S	S	R	S	R	R
1354125.3	S	S	R	S	S	R	S	S	S	S	S	R	R	R
1354126.3	S	S	R	S	S	R	S	S	S	S	S	S	R	R
1354127.3	S	S	R	R	S	R	S	S	S	S	S	R	R	R
1354128.3	S	S	R	S	S	R	S	S	S	S	S	R	R	S
1354129.3	S	S	S	S	S	R	S	S	S	S	R	S	R	R
1354130.3	S	S	R	S	S	R	S	S	S	S	R	S	R	R
1354131.3	S	S	R	S	R	R	S	R	S	S	R	S	R	R
1354132.3	S	S	S	S	S	S	S	S	S	S	S	S	S	S
1354133.3	S	S	S	S	S	S	S	S	S	S	S	S	S	S
1354134.3	S	S	R	S	S	R	S	S	S	S	S	R	R	R
1354135.3	S	S	S	S	S	R	S	S	S	S	S	S	S	R
1354136.3	S	S	R	R	S	R	S	S	S	S	R	R	R	R
1354137.3	S	S	S	S	S	S	S	S	S	S	S	S	S	S
1354138.3	S	S	S	S	S	S	S	S	S	S	S	S	S	S
1354139.3	S	S	S	S	S	S	S	S	S	S	S	S	S	S
1354140.3	S	S	S	S	S	S	S	S	S	S	S	S	S	S
1354141.3	S	S	S	S	S	S	S	S	S	S	S	S	S	S
1354142.3	S	S	S	S	S	R	S	S	S	S	S	S	S	S
1354143.3	S	S	S	S	S	S	S	S	S	S	S	S	S	S
1354144.3	S	S	S	S	S	S	S	S	S	S	S	S	S	S
1354145.3	S	S	S	S	S	S	S	S	S	S	S	S	S	S
1354146.3	S	S	S	S	S	S	S	S	S	S	S	S	S	S
1354147.3	S	S	S	S	S	S	S	S	S	S	S	S	R	S
1354148.3	S	S	S	S	S	S	S	S	S	S	S	S	S	S
1354149.3	S	S	S	S	S	S	S	S	S	S	S	S	S	S
1354150.3	S	S	S	S	S	S	S	S	S	S	S	S	S	S
1354151.3	S	S	S	S	S	R	S	S	S	S	S	S	S	R
1354152.3	S	S	S	S	S	S	S	S	S	S	S	S	S	S
1354153.3	S	S	S	S	S	S	S	S	S	S	S	S	S	S
1354154.3	S	S	S	S	S	S	S	S	S	S	S	S	S	S
1354155.3	S	S	S	S	S	S	S	S	S	S	S	S	S	S
1354156.3	S	S	S	S	S	S	S	S	S	S	S	S	S	S
1354157.3	S	S	S	S	S	S	S	S	S	S	S	S	S	S
1354158.3	S	S	S	S	S	R	S	S	S	S	S	S	S	S
1354159.3	S	S	S	S	S	S	S	S	S	S	S	S	S	S
1354160.3	S	S	S	S	S	S	S	S	S	S	S	S	S	S
1397853.3	R	R	R	R	R	R	R	S	S	S	R	R	R	S
1397854.3	R	R	R	R	R	R	R	R	S	S	R	R	R	R
1397855.3	R	R	R	R	R	R	R	R	S	S	R	R	R	R
1397856.3	R	R	R	R	R	R	R	R	S	S	R	S	R	R
1397857.3	R	R	R	R	R	R	R	R	S	S	R	S	R	R
1397858.3	R	R	R	R	R	R	R	R	S	S	R	S	R	R
1397859.3	R	R	R	R	R	R	R	R	S	S	R	S	R	R
1397860.3	R	R	R	R	R	R	R	R	S	S	R	S	R	R
1397861.3	R	R	R	R	R	R	R	R	S	S	R	S	R	R
1397862.3	R	R	R	R	R	R	R	R	S	S	R	S	R	R
1397863.3	S	S	R	S	R	R	S	S	S	S	R	R	R	R
1397864.3	S	S	R	S	R	R	S	S	S	S	R	R	R	R
1397865.3	S	S	R	R	S	R	S	S	S	S	S	R	R	R
1397866.3	R	R	R	R	R	R	R	R	S	S	R	S	R	R
1397867.3	R	R	R	R	R	R	R	R	S	S	R	S	R	R
1397868.3	S	S	R	S	R	R	S	R	S	S	R	S	R	S
1397869.3	S	S	R	R	R	R	R	R	S	S	S	R	R	S
1397871.3	R	R	R	R	R	R	R	R	S	S	R	S	R	R
1397872.3	R	R	R	R	R	R	R	R	S	S	R	S	R	R
1397873.3	S	S	R	R	R	R	S	R	S	S	S	R	R	S
1397874.3	R	R	R	R	R	R	R	R	S	S	R	S	R	R
1397875.3	R	R	R	R	R	R	R	R	S	S	R	S	R	R
1397876.3	R	R	R	R	R	R	R	R	S	S	R	S	R	R
1397877.3	R	R	R	R	R	R	R	S	S	S	R	R	R	S
1397878.3	R	R	R	R	R	R	R	R	S	S	R	S	R	R
1397879.3	S	S	R	R	S	R	S	S	S	S	S	R	R	R
1397880.3	S	S	R	S	S	R	S	S	S	S	R	S	R	R
1397881.3	R	R	R	R	S	R	R	S	S	S	S	R	R	S
1397882.3	S	S	R	S	S	R	S	S	S	S	R	R	R	R
1397883.3	S	S	R	S	S	R	S	S	S	S	R	R	R	R
1397884.3	R	R	R	R	S	R	R	S	S	S	S	R	R	S
1397885.3	S	S	R	R	S	R	S	S	S	S	S	R	R	R
1397886.3	S	S	R	R	S	R	S	S	S	S	R	R	R	R
1397887.3	S	S	S	R	S	R	S	S	S	S	S	R	R	S
1397888.3	S	S	R	S	S	R	S	S	S	S	R	R	R	R
1397889.3	S	S	S	S	S	S	S	S	S	S	S	S	S	S
1397890.3	S	S	S	S	S	S	S	S	S	S	S	S	S	S
1397891.3	S	S	S	S	S	S	S	S	S	S	S	S	S	S
1397892.3	S	S	S	S	S	S	S	S	S	S	S	S	S	S
1397893.3	S	S	S	S	S	S	S	S	S	S	S	S	S	S
1397894.3	S	S	S	S	S	S	S	S	S	S	S	S	S	S
1397895.3	S	S	S	S	S	S	S	S	S	S	S	S	S	S
1397896.3	S	S	S	S	S	S	S	S	S	S	S	S	S	S
1397897.3	S	S	S	S	S	R	S	S	S	S	S	S	S	S
1397899.3	S	S	S	S	S	S	S	S	S	S	S	S	S	S
1397900.3	S	S	S	S	S	S	S	S	S	S	S	S	S	S
1397901.3	S	S	S	S	S	S	S	S	S	S	S	S	S	S
1397902.3	S	S	S	S	S	S	S	S	S	S	S	S	S	S
1397903.3	S	S	S	S	S	S	S	S	S	S	S	S	S	S
1397904.3	S	S	S	S	S	S	S	S	S	S	S	S	S	S
1397905.3	S	S	R	R	S	R	S	S	S	S	S	R	R	R
1397906.3	S	S	S	S	S	S	S	S	S	S	S	S	S	S
1397907.3	S	S	R	R	S	R	S	S	S	S	S	S	R	R
1397908.3	S	S	S	S	S	R	S	S	S	S	R	S	S	R
1397909.3	S	S	S	S	S	R	S	S	S	S	S	S	S	S
1397910.3	S	S	R	S	S	R	S	S	S	S	R	S	R	R
1397911.3	S	S	S	S	S	S	S	S	S	S	S	S	S	S
1397912.3	S	S	S	S	S	S	S	S	S	S	S	S	S	S
1397913.3	S	S	S	S	S	R	S	S	S	S	S	S	S	R
1397914.3	S	S	S	S	S	R	S	S	S	S	R	S	S	S
1397915.3	S	S	R	S	S	R	S	S	S	S	R	R	R	R
1397916.3	S	S	R	S	S	R	S	S	S	S	R	R	R	R
1397917.3	S	S	R	R	S	R	S	S	S	S	S	R	R	S
1397918.3	S	S	R	S	S	R	S	S	S	S	R	R	R	R
1397919.3	S	S	R	R	S	R	S	S	S	S	S	R	R	R
1397920.3	R	R	R	R	S	R	R	S	S	S	R	S	R	R
1397921.3	S	S	R	R	S	R	S	S	S	S	S	R	R	S
1397922.3	S	S	R	R	S	R	S	S	S	S	R	S	R	R
1397923.3	S	S	R	S	R	R	S	R	S	S	S	S	R	R
1397924.3	S	S	R	S	R	R	S	R	S	S	R	R	R	S
1397925.3	S	S	R	S	R	R	S	S	S	S	R	R	R	R
1397926.3	S	S	R	R	R	R	S	R	S	S	R	S	R	R
1397927.3	S	S	R	S	R	R	S	R	S	S	S	S	R	R
1397928.3	S	S	R	R	R	R	S	R	S	S	S	R	R	S
1397929.3	S	S	R	S	S	R	S	S	S	S	R	R	R	R
1397930.3	S	S	R	R	R	R	S	R	S	S	R	S	R	R
1397931.3	S	S	R	R	R	R	S	R	S	S	S	R	R	R
1397932.3	S	S	R	R	R	R	S	R	S	S	R	S	R	R
1397933.3	S	S	R	S	R	R	S	R	S	S	S	R	R	R
1397934.3	S	S	R	S	R	R	S	R	S	S	R	R	R	R
1397935.3	S	S	R	S	R	R	S	S	S	S	R	R	R	R
1397936.3	S	S	R	S	R	R	S	S	S	S	R	R	R	R
1397937.3	S	S	R	R	R	R	S	R	S	S	S	R	R	R
1397938.3	S	S	S	S	S	S	S	S	S	S	S	S	S	S
1397939.3	S	S	S	S	S	S	S	S	S	S	S	S	S	S
1397940.3	S	S	S	S	S	S	S	S	S	S	S	S	S	S
1397941.3	S	S	S	S	S	S	S	S	S	S	S	S	S	S
1400870.3	S	S	R	R	R	R	S	R	S	S	R	R	R	S
1400871.3	S	S	R	R	R	R	S	R	S	S	R	R	R	S
1400872.3	R	R	R	S	S	R	R	S	S	S	S	S	R	R
1400873.3	R	R	R	S	S	R	R	S	R	S	R	R	R	S
1400874.3	R	R	R	R	R	R	R	R	R	S	R	R	R	R
1400875.3	R	R	R	R	S	R	R	S	S	S	S	S	R	S
1400877.3	S	S	R	S	S	R	S	S	S	S	R	R	R	R
1400879.3	S	S	R	S	S	R	S	S	S	S	R	R	R	S
1400880.3	R	R	R	R	R	R	R	S	S	S	R	R	R	S
1400881.3	R	R	R	S	R	R	R	S	S	S	R	S	R	R
1400882.3	R	R	R	R	R	R	R	R	R	S	R	R	R	R
1400883.3	R	R	R	S	S	R	R	S	R	S	R	R	R	S
1400884.3	S	S	R	S	R	R	S	S	S	S	R	R	R	S
1400885.3	S	S	S	R	R	R	S	R	S	S	S	R	R	S
1400886.3	S	S	R	S	R	R	S	R	S	S	R	R	R	R
1400887.3	R	R	R	S	R	R	R	S	S	S	S	R	R	R
1400888.3	R	R	R	S	R	S	R	R	R	S	R	S	R	S
1400889.3	R	R	S	S	R	R	R	R	S	S	R	S	S	S
1400891.3	R	R	R	R	S	R	R	S	S	S	R	S	R	R
1400893.3	S	S	S	S	S	S	S	S	S	S	S	S	S	S
1400894.3	S	S	S	S	S	S	S	S	S	S	S	S	S	S
1400895.3	S	S	S	S	S	S	S	S	S	S	S	S	S	S
1400897.3	S	S	S	S	S	S	S	S	S	S	S	S	S	S
1400898.3	S	S	S	S	S	R	S	S	S	S	S	S	R	S
1400899.3	S	S	S	S	S	S	S	S	S	S	S	S	S	S
1400902.3	S	S	S	S	S	S	S	S	S	S	S	S	S	S
1400904.3	S	S	S	S	S	S	S	S	S	S	S	S	S	S
1400907.3	S	S	S	S	S	S	S	S	S	S	S	S	S	S
1400908.3	S	S	S	S	S	S	S	S	S	S	S	S	S	S
1400909.3	S	S	S	S	S	S	S	S	S	S	S	S	S	S
1400911.3	S	S	S	S	S	S	S	S	S	S	S	S	S	S
1400912.3	S	S	S	S	S	R	S	S	S	S	S	S	R	S
1400914.3	R	R	R	R	S	R	R	S	S	S	R	R	R	R
1400915.3	S	S	R	S	R	R	S	R	S	S	R	R	R	S
1400916.3	R	R	R	S	S	R	R	S	R	S	R	S	R	S
1400918.3	R	R	R	S	R	R	R	R	S	S	R	R	R	R
1400920.3	R	R	R	S	R	R	R	R	S	S	R	S	R	R
1400921.3	S	S	S	S	S	S	S	S	S	S	S	S	S	S
1400922.3	S	S	S	S	S	R	S	S	S	S	S	S	S	S
1400923.3	R	R	S	S	S	R	R	S	S	S	R	S	R	R
1400924.3	R	R	R	S	S	R	R	S	R	S	R	S	R	S
1400925.3	S	S	R	S	R	R	S	R	R	S	S	S	R	S
1400926.3	S	S	R	S	R	R	R	R	R	S	S	R	R	R
1400927.3	S	S	S	S	S	S	S	S	S	S	S	S	S	S
1400928.3	R	R	R	S	R	S	R	S	S	S	R	R	R	R
1400929.3	S	S	S	S	S	S	S	S	S	S	S	S	S	S
1400930.3	S	S	R	R	R	R	S	R	S	S	R	R	R	S
1400931.3	S	S	S	S	S	R	S	S	S	S	S	R	R	S
1400932.3	R	R	R	S	R	R	R	R	S	S	R	R	R	R
1400933.3	R	R	R	R	R	R	R	R	S	S	R	S	R	R
1400934.4	S	S	R	S	S	R	S	S	S	S	S	R	R	S
1400935.3	R	R	R	S	R	R	R	R	R	S	R	R	R	S
1400936.3	S	S	S	S	S	S	S	S	S	S	S	S	S	S
1400937.3	S	S	S	S	R	R	R	S	R	S	S	R	R	S
1400938.3	S	S	R	R	R	R	S	R	S	S	R	R	R	S
1400939.3	S	S	R	S	R	R	S	R	S	S	S	R	R	R
1400940.3	S	S	R	R	R	R	R	R	S	S	R	R	R	R
1400941.3	R	R	R	S	R	R	R	S	R	S	R	R	R	S
1402583.3	S	S	S	S	S	S	S	S	S	S	S	S	S	S
1402584.3	S	S	R	R	R	R	S	R	R	S	R	S	R	S
1402585.3	S	S	S	S	R	S	S	R	S	S	S	S	S	S
1402586.3	S	S	S	S	R	S	S	R	S	S	S	S	S	S
1402587.3	S	S	S	S	R	S	S	R	S	S	S	S	S	S
1402588.3	S	S	S	S	S	S	S	S	S	S	S	S	S	S
1402589.3	S	S	S	S	S	S	S	S	S	S	S	S	S	S
1402590.3	S	S	S	S	S	S	S	S	S	S	S	S	S	S
1402591.3	S	S	S	S	S	S	S	S	S	S	S	S	S	S
1402592.3	S	S	S	S	S	S	S	S	S	S	S	S	S	S
1402593.3	S	S	S	S	S	S	S	S	S	S	S	S	S	S
1402595.3	S	S	S	S	S	S	S	S	S	S	S	S	S	S
1402596.3	S	S	S	S	S	S	S	S	S	S	S	S	S	S
1402597.3	S	S	S	S	S	S	S	S	S	S	S	S	S	S
1402598.3	S	S	S	S	S	S	S	S	S	S	S	S	S	S
1402599.3	S	S	S	S	S	S	S	S	S	S	S	S	S	S
1402600.3	S	S	S	S	S	S	S	S	S	S	S	S	S	S
1402601.3	S	S	S	S	S	S	S	S	S	S	S	S	S	S
1402602.3	S	S	S	S	S	S	S	S	S	S	S	S	S	S
1408904.4	S	S	S	S	S	S	S	S	S	S	S	R	R	S
1408905.4	S	S	S	S	S	R	S	S	S	S	S	R	R	S
1408906.4	S	S	R	S	S	R	S	S	S	S	R	R	R	S
1408907.4	S	S	S	R	S	R	S	S	S	S	S	S	S	S
1408909.4	R	R	S	S	S	S	R	S	S	S	S	S	S	S
1408911.4	S	S	S	S	S	S	S	S	S	S	S	S	S	S
1408912.4	S	S	R	S	S	R	S	S	S	S	S	S	R	S
1408913.4	S	S	S	S	S	R	S	S	S	S	S	R	R	R
1408914.4	S	S	S	S	S	S	S	S	S	S	S	S	S	S
1408915.4	S	S	S	S	S	S	S	S	S	S	S	S	S	S
1408916.4	S	S	R	S	S	R	S	S	S	S	S	R	R	S
1408918.4	R	R	S	S	S	S	R	S	S	S	S	S	S	S
1408919.4	S	S	R	S	S	R	S	S	S	S	R	R	R	S
1408920.4	S	S	S	S	S	S	S	S	S	S	S	R	R	S
1408921.4	S	S	S	S	S	R	S	S	S	S	R	R	R	R
1408922.4	S	S	S	S	S	S	S	S	S	S	S	S	S	S
1408923.4	S	S	S	S	S	S	S	S	S	S	S	S	S	S
1408924.4	S	S	S	S	S	S	S	S	S	S	S	S	S	S
1408925.4	S	S	S	S	R	S	S	S	S	S	S	S	S	S
1408926.4	S	S	R	S	S	R	S	S	S	S	R	S	R	S
1408927.4	S	S	S	S	S	R	S	S	S	S	S	S	R	S
1408928.4	S	S	S	S	S	S	S	S	S	S	S	S	S	S
1408929.4	S	S	S	S	S	S	S	S	S	S	S	S	S	S
1408930.4	S	S	S	S	S	S	S	S	S	S	S	R	R	S
1408931.4	S	S	S	S	S	R	S	S	S	S	S	S	S	S
1408932.4	S	S	R	S	S	R	S	S	S	S	R	R	R	S
1408933.4	S	S	R	S	S	R	S	S	S	S	R	R	R	S
1408934.4	S	S	S	S	S	S	S	S	S	S	S	S	S	S
1408935.4	S	S	R	S	S	R	S	S	S	S	R	R	R	S
1408936.4	S	S	R	S	S	R	S	S	S	S	S	R	R	S
1408937.4	S	S	S	S	S	S	S	S	S	S	S	S	S	S
1408938.4	S	S	S	S	S	S	S	S	S	S	S	S	S	S
1408939.4	S	S	R	S	S	R	S	S	S	S	R	R	R	S
1408940.4	S	S	S	S	S	S	S	S	S	S	S	S	S	S
1408941.4	S	S	S	S	S	R	S	S	S	S	S	S	S	S
1408942.4	S	S	S	S	S	R	S	S	S	S	S	S	S	S
1408943.4	S	S	S	R	S	R	S	S	S	S	S	S	S	S
1408944.4	S	S	S	S	S	R	S	S	S	S	S	S	S	S
1408945.4	S	S	S	R	S	R	S	S	S	S	S	R	R	S
1408946.4	S	S	S	S	S	S	S	S	S	S	S	S	S	S
1408947.4	S	S	S	S	S	S	R	S	S	S	S	R	R	R
1408948.4	S	S	S	S	S	S	S	S	S	S	S	S	S	R
1408949.4	R	R	R	S	S	R	R	S	S	S	S	S	S	S
1408950.4	S	S	R	S	R	R	S	R	S	S	R	R	R	R
1408951.4	S	R	S	S	S	S	R	S	S	S	S	S	S	S
1408952.4	R	R	R	S	S	R	R	S	S	S	S	S	S	S
1408953.4	S	S	R	S	S	R	S	S	S	S	S	S	R	S
1408954.4	R	R	S	S	S	S	R	S	S	S	S	S	S	S
1408955.4	S	S	S	S	S	R	S	S	S	S	S	S	S	R
1408956.4	S	S	S	S	S	S	S	S	S	S	S	S	S	S
1408957.4	S	S	S	S	S	S	S	S	S	S	S	S	S	S
1408958.4	S	S	S	S	S	S	S	S	S	S	S	S	S	S
1408959.4	S	S	S	S	S	S	S	S	S	S	S	S	S	S
1408960.4	S	S	R	S	S	R	S	S	S	S	S	R	R	S
1408962.4	S	S	S	S	S	S	S	S	S	S	S	S	S	S
1408963.4	S	S	R	S	R	R	S	R	S	S	R	R	R	R
1408964.4	R	R	R	S	S	R	R	S	S	S	S	S	S	S
1408965.4	S	S	R	S	R	R	S	S	S	S	S	R	R	S
1408967.4	S	S	S	S	S	S	S	S	S	S	S	R	R	S
1408968.4	S	S	S	S	S	S	S	S	S	S	S	S	S	S
1408969.4	S	S	S	S	S	S	S	S	S	S	S	S	S	S
1408970.4	S	S	S	S	S	S	S	S	S	S	S	S	S	S
1408971.4	S	S	S	S	S	R	S	S	S	S	S	S	S	S
1408972.3	S	S	R	S	R	R	S	S	S	S	S	R	R	S
1408973.4	S	S	S	S	S	R	S	S	S	S	S	S	S	S
1408974.4	S	S	S	S	S	S	S	S	S	S	S	R	R	S
1408975.4	S	S	S	S	S	S	S	S	R	S	S	S	S	S
1417008.3	R	R	R	S	R	R	R	R	R	S	R	R	R	S
1417009.3	R	R	R	S	S	R	R	S	S	S	R	S	R	S
1417010.3	S	S	R	S	R	S	S	R	S	S	R	R	R	S
1417011.3	R	R	R	S	R	R	R	R	R	S	R	R	R	S
1417012.3	S	S	S	S	S	S	S	S	S	S	S	R	R	S
1417013.3	R	R	R	S	R	R	R	R	R	S	R	R	R	S
1417014.3	S	S	R	S	R	R	S	R	S	S	R	S	R	S
1417015.3	S	S	R	S	R	S	S	S	S	S	S	R	R	S
1417016.3	S	S	R	S	R	R	S	R	S	S	R	R	R	R
1417017.3	R	R	R	S	R	R	R	R	S	S	R	R	R	S
1417018.3	R	R	R	R	R	R	R	R	S	S	S	R	R	S
1417019.3	R	R	R	S	R	R	R	R	R	S	R	R	R	S
1417020.3	S	S	S	S	S	S	S	S	S	S	S	S	S	S
1417021.3	S	S	S	S	S	S	S	S	S	S	S	S	S	S
1417023.3	R	R	R	R	R	R	R	R	S	R	S	S	R	R
1417026.3	R	R	R	S	R	R	R	S	R	S	R	R	R	S
1417027.3	R	R	R	S	R	R	R	R	R	S	R	R	R	S
1417028.3	R	R	R	S	S	R	R	S	R	S	R	R	R	S
1417029.3	R	R	R	S	R	R	R	R	S	S	R	S	R	S
1417030.3	S	S	R	R	R	R	S	R	S	S	S	R	R	S
1417031.3	S	S	R	R	R	R	R	R	S	S	S	R	R	S
1418250.3	S	S	S	S	S	S	S	S	S	S	S	S	S	S
1418251.3	S	S	R	S	S	R	S	S	S	S	R	R	R	R
1418252.3	R	R	R	R	R	R	R	R	S	S	R	R	R	R
1418253.3	S	S	S	S	S	R	S	S	S	S	S	S	R	S
1418254.3	R	R	S	S	R	R	R	S	S	S	S	R	R	S
1418255.3	S	S	S	S	S	S	S	S	S	S	S	S	S	S
1418256.3	S	S	S	S	S	S	S	S	S	S	S	S	S	S
1421917.3	R	R	R	S	S	R	R	S	S	S	R	S	R	R
1421918.3	R	R	R	S	S	R	R	S	S	S	R	S	R	R
1421919.3	R	R	R	S	S	R	R	S	S	S	R	S	R	R
1421920.3	R	R	R	S	S	R	R	S	S	S	R	S	R	R
1421921.3	S	S	R	S	S	R	S	S	S	S	S	S	R	R
1421922.3	S	S	R	S	R	R	S	R	S	S	S	S	R	R
1421923.3	S	S	S	S	S	R	S	S	S	S	S	R	R	S
1421924.3	S	S	S	S	S	S	S	S	S	S	S	S	S	S
1421925.3	R	R	R	S	S	R	R	S	S	S	R	S	R	R
1421926.3	R	R	R	S	R	R	R	R	S	S	R	S	R	R
1421927.3	R	R	R	S	S	R	R	S	S	S	R	S	R	R
1421928.3	R	R	R	S	S	R	R	S	S	S	R	S	R	R
1421929.3	R	R	R	S	R	R	R	R	S	S	R	S	R	R
1421930.3	R	R	R	S	S	R	R	S	S	S	R	S	R	R
1421931.3	R	R	R	S	R	R	R	R	S	S	R	S	R	R
1421932.3	R	R	R	S	R	R	R	R	S	S	R	S	R	R
1421933.3	R	R	R	S	S	R	R	S	S	S	R	S	R	R
1421934.3	R	R	R	S	R	R	R	R	S	S	R	S	R	R
1421935.3	R	R	R	S	S	R	R	S	S	S	R	S	R	R
1421936.3	R	R	R	S	R	R	R	R	S	S	R	S	R	R
1421937.3	R	R	R	S	R	R	R	R	S	S	R	S	R	R
1421938.3	R	R	R	S	R	R	R	R	S	S	R	S	R	R
1421939.3	R	R	R	S	R	R	R	R	S	S	R	S	R	R
1421940.3	R	R	R	S	R	R	R	R	S	S	R	S	R	R
1421941.3	S	S	R	S	S	R	S	S	S	S	R	R	R	R
1421942.3	R	R	R	R	R	R	R	R	S	S	R	S	R	R
1421943.3	R	R	R	R	R	R	R	S	S	S	R	R	R	R
1421944.3	S	S	R	R	S	R	S	S	S	S	R	R	R	R
1421945.3	R	R	R	S	S	R	R	S	S	S	R	S	R	R
1421946.3	R	R	R	S	R	R	R	R	S	S	R	S	R	R
1421947.3	R	R	R	S	R	R	R	R	S	S	R	S	R	R
1421948.3	R	R	R	S	R	R	R	R	S	S	R	S	R	R
1421949.3	R	R	R	S	R	R	R	R	S	S	R	S	R	R
1421950.3	R	R	R	S	R	R	R	R	S	S	R	S	R	R
1421951.3	R	R	R	S	S	R	R	S	S	S	R	S	R	R
1421952.3	R	R	R	S	S	R	R	S	S	S	R	S	R	R
1421953.3	R	R	R	S	R	R	R	R	S	S	R	S	R	R
1421954.3	R	R	R	S	R	R	R	R	S	S	R	S	R	R
1421955.3	S	S	R	S	S	R	S	S	S	S	R	R	R	S
1421956.3	S	S	R	S	S	R	S	S	S	S	R	R	R	S
1421957.3	R	R	R	S	S	R	R	S	S	S	R	S	R	R
1421958.3	R	R	R	S	R	R	R	R	S	S	R	S	R	R
1421959.3	R	R	R	S	S	R	R	S	S	S	R	S	R	R
1421960.3	R	R	R	S	R	R	R	R	S	S	R	S	R	R
1421961.3	R	R	R	S	R	R	R	R	S	S	R	S	R	R
1421962.3	R	R	R	S	S	R	R	S	S	S	R	S	R	R
1421964.3	S	S	R	S	S	R	S	S	S	S	R	S	R	R
1421965.3	R	R	R	S	S	R	R	S	S	S	R	S	R	R
1421966.3	R	R	R	S	S	R	R	S	S	S	R	S	R	R
1421967.3	R	R	R	S	R	R	R	R	S	S	R	S	R	R
1421968.3	R	R	R	S	S	R	R	S	S	S	R	S	R	R
1421969.3	S	S	R	R	S	R	S	S	S	S	S	R	R	R
1421970.3	S	S	R	R	S	R	S	S	S	S	S	R	R	R
1421971.3	S	S	R	S	S	R	S	S	S	S	S	S	R	R
1421972.3	S	S	R	S	R	R	S	R	S	S	S	S	R	R
1421973.3	S	S	R	S	S	R	S	S	S	S	R	R	R	S
1421974.3	S	S	R	S	S	R	S	S	S	S	R	R	R	S
1421975.3	S	S	S	S	S	R	S	S	S	S	S	R	R	R
1421976.3	S	S	S	S	S	R	S	S	S	S	S	R	R	R
1421977.3	S	S	R	S	S	R	S	S	S	S	R	R	R	R
1421978.3	S	S	R	S	S	R	S	S	S	S	R	R	R	R
1421979.3	R	R	R	R	S	R	R	S	S	S	R	S	R	R
1421980.3	R	R	R	R	S	R	R	S	S	S	R	S	R	R
1421982.3	S	S	R	S	S	R	S	S	S	S	R	R	R	R
1421983.3	S	S	R	S	S	R	S	S	S	S	R	R	R	R
1421984.3	R	R	R	S	R	R	R	R	S	S	R	R	R	R
1421985.3	S	S	R	S	S	R	S	S	S	S	R	S	R	S
1421986.3	S	S	R	S	S	R	S	S	S	S	S	S	R	S
1421987.3	S	S	R	R	S	R	S	S	S	S	S	R	R	R
1421988.3	S	S	R	R	S	R	S	S	S	S	S	R	R	R
1421989.3	S	S	R	R	R	R	S	R	S	S	S	R	R	R
1421990.3	S	S	R	R	S	R	S	S	S	S	S	R	R	R
1421991.3	R	R	R	R	S	R	R	S	S	S	R	S	S	R
1421992.3	S	S	R	S	S	R	S	S	S	S	R	S	S	R
1421993.3	S	S	R	S	S	R	S	S	S	S	R	R	R	R
1421994.3	S	S	R	S	S	R	S	S	S	S	R	R	R	R
1421995.3	S	S	R	S	S	R	S	S	S	S	S	S	R	S
1421996.3	S	S	R	S	S	R	S	S	S	S	S	S	R	R
1421997.3	S	S	R	R	S	R	S	S	S	S	S	R	R	S
1421998.3	R	R	R	R	S	R	R	S	S	S	S	R	R	S
1421999.3	S	S	S	S	S	R	S	S	S	S	R	R	R	R
1422000.3	R	R	R	R	S	R	R	S	S	S	S	R	R	S
1422001.3	S	S	R	R	S	R	S	S	S	S	S	R	R	S
1422002.3	R	R	R	R	S	R	R	S	S	S	S	R	R	S
1422003.3	S	S	R	S	S	R	S	S	S	S	R	S	R	R
1422004.3	S	S	R	S	S	R	S	S	S	S	R	S	R	R
1422005.3	S	S	R	S	S	R	S	S	S	S	R	R	R	R
1422006.3	S	S	R	S	S	R	S	S	S	S	R	R	R	R
1422007.3	R	R	R	R	S	R	R	S	S	S	S	R	R	S
1422008.3	S	S	R	R	S	R	S	S	S	S	S	R	R	S
1422009.3	S	S	R	R	S	R	S	S	S	S	S	R	R	R
1422010.3	S	S	R	R	S	R	S	S	S	S	S	R	R	R
1422011.3	S	S	S	S	S	R	S	S	S	S	R	S	R	R
1422012.3	S	S	R	S	S	R	S	S	S	S	R	R	R	R
1422013.3	S	S	R	S	S	R	S	S	S	S	R	R	R	S
1422014.3	S	S	R	S	S	R	S	S	S	S	R	S	R	R
1422015.3	S	S	R	S	S	R	S	S	S	S	R	S	R	R
1422016.3	S	S	R	R	S	R	S	S	S	S	S	R	R	S
1422017.3	S	S	R	R	S	R	S	S	S	S	S	R	R	S
1422018.3	S	S	R	S	S	R	S	S	S	S	R	R	R	R
1422019.3	S	S	R	S	S	R	S	S	S	S	R	R	R	R
1422020.3	R	R	R	R	R	R	R	R	S	S	S	R	R	S
1422021.3	S	S	R	R	S	R	S	S	S	S	S	R	R	S
1422022.3	S	S	R	S	S	R	S	S	S	S	R	R	R	R
1422023.3	S	S	R	S	S	R	S	S	S	S	R	R	R	R
1422024.3	R	R	R	R	S	R	R	S	S	S	R	S	R	R
1422025.3	R	R	R	R	S	R	R	S	S	S	R	S	R	R
1422026.3	S	S	R	S	S	R	S	S	S	S	R	R	R	R
1422027.3	S	S	R	S	S	R	S	S	S	S	R	R	R	R
1422029.3	S	S	R	S	S	R	S	S	S	S	R	S	R	R
1422030.3	R	R	R	S	S	R	R	S	S	S	R	R	R	R
1422033.3	S	S	S	S	S	R	S	S	S	S	S	R	R	S
1422034.3	S	S	S	S	S	R	S	S	S	S	S	R	R	S
1422035.3	S	S	R	S	S	R	S	S	S	S	R	R	R	S
1422036.3	S	S	S	S	S	R	S	S	S	S	S	R	R	S
1422037.3	S	S	R	S	S	R	S	S	S	S	R	R	R	R
1422038.3	S	S	R	S	S	R	S	S	S	S	R	R	R	R
1422039.3	S	S	R	S	S	R	S	S	S	S	R	R	R	R
1422040.3	S	S	R	S	S	R	S	S	S	S	R	R	R	R
1422041.3	S	S	R	S	S	R	S	S	S	S	R	R	R	R
1422042.3	R	R	R	R	S	R	R	S	S	S	R	S	R	R
1422043.3	R	R	R	R	R	R	R	R	S	S	R	S	R	R
1422044.3	R	R	R	R	R	R	R	R	S	S	R	S	R	R
1422045.3	S	S	R	S	S	R	S	S	S	S	S	R	R	S
1422046.3	S	S	R	S	S	R	S	S	S	S	R	R	R	S
1422047.3	S	S	R	R	S	R	S	S	S	S	R	S	R	R
1422048.3	S	S	R	R	S	R	S	S	S	S	R	S	R	R
1422049.3	S	S	S	S	S	R	S	S	S	S	R	S	R	R
1422050.3	S	S	S	S	S	R	S	S	S	S	R	S	R	R
1422051.3	R	R	R	R	R	R	R	R	S	S	S	R	R	S
1422052.3	S	S	R	R	S	R	S	S	S	S	S	R	R	S
1422053.3	S	S	R	S	R	R	S	R	S	S	S	R	R	S
1422054.3	S	S	R	S	S	R	S	S	S	S	S	R	R	S
1422055.3	S	S	R	R	S	R	S	S	S	S	S	R	R	R
1422056.3	R	R	R	R	S	R	R	S	S	S	S	R	R	R
1422057.3	S	S	R	S	S	R	S	S	S	S	R	R	R	R
1422058.3	S	S	R	R	S	R	S	S	S	S	R	R	R	R
1422059.3	S	S	R	S	S	R	S	S	S	S	R	S	R	R
1422060.3	S	S	R	S	S	R	S	S	S	S	R	S	R	R
1422061.3	S	S	R	S	S	R	S	S	S	S	R	R	R	R
1422062.3	R	R	R	S	S	R	R	S	S	S	R	R	R	R
1422063.3	S	S	R	S	S	R	S	S	S	S	S	S	R	S
1422064.3	S	S	R	S	S	R	S	S	S	S	S	S	R	S
1422065.3	S	S	R	S	S	R	S	S	S	S	R	R	R	R
1422066.3	S	S	R	S	S	R	S	S	S	S	R	R	R	R
1422067.3	S	S	R	S	S	R	S	S	S	S	R	S	R	R
1422068.3	S	S	R	S	S	R	S	S	S	S	R	S	R	R
1422069.3	S	S	R	S	S	R	S	S	S	S	R	S	R	R
1422070.3	S	S	R	S	S	R	S	S	S	S	R	S	R	R
1422071.3	S	S	S	S	S	R	S	S	S	S	R	S	R	R
1422072.3	S	S	R	S	S	R	S	S	S	S	R	S	R	R
1422073.3	S	S	R	S	S	R	S	S	S	S	R	R	R	R
1422074.3	S	S	R	S	S	R	S	S	S	S	R	R	R	R
1422075.3	S	S	S	S	S	R	S	S	S	S	S	R	R	R
1422076.3	S	S	S	S	S	R	S	S	S	S	S	R	R	R
1422077.3	S	S	R	S	S	R	S	S	S	S	R	R	R	S
1422078.3	S	S	R	S	S	R	S	S	S	S	R	R	R	S
1422079.3	S	S	R	S	S	R	S	S	S	S	S	R	R	R
1422080.3	S	S	R	S	S	R	S	S	S	S	S	R	R	R
1422081.3	S	S	S	S	S	S	S	S	S	S	S	R	R	R
1422082.3	S	S	S	S	S	S	S	S	S	S	S	R	R	S
1422083.3	S	S	R	S	S	R	S	S	S	S	S	S	R	S
1422084.3	S	S	R	S	S	R	S	S	S	S	S	S	R	S
1422085.3	S	S	R	S	S	R	S	S	S	S	R	S	R	S
1422087.3	S	S	R	S	S	R	S	S	S	S	R	R	R	R
1422088.3	S	S	R	S	S	R	S	S	S	S	R	R	R	R
1422089.3	S	S	R	S	S	R	S	S	S	S	R	R	R	R
1422090.3	S	S	R	S	S	R	S	S	S	S	R	R	R	R
1422091.3	S	S	R	S	S	R	S	S	S	S	S	R	R	R
1422092.3	S	S	R	S	S	R	S	S	S	S	S	R	R	R
1422093.3	S	S	R	S	S	R	S	S	S	S	S	R	R	S
1422094.3	S	S	R	S	S	R	S	S	S	S	S	R	R	S
1422095.3	R	R	R	R	R	R	R	R	S	S	R	S	R	R
1422096.3	R	R	R	R	R	R	R	R	S	S	R	S	R	R
1422097.3	S	S	R	S	S	R	S	S	S	S	R	R	R	R
1422098.3	S	S	R	S	S	R	S	S	S	S	R	R	R	R
1422100.3	R	R	R	S	S	R	R	S	S	S	R	S	R	R
1422103.3	R	R	R	S	S	R	R	S	S	S	R	S	R	R
1422104.3	S	S	R	S	S	R	S	S	S	S	S	R	R	R
1422105.3	S	S	R	S	S	R	S	S	S	S	S	R	R	R
1422106.3	R	R	R	S	R	R	R	R	S	S	R	S	R	R
1422107.3	R	R	R	S	S	R	R	S	S	S	R	S	R	R
1422108.3	R	R	R	S	R	R	R	R	S	S	R	S	R	R
1422109.3	S	S	S	S	S	R	S	S	S	S	R	S	R	S
1422110.3	S	S	R	S	S	R	S	S	S	S	S	S	R	R
1422111.3	R	R	R	S	R	R	R	R	S	S	R	S	R	R
1422112.3	S	S	R	S	S	R	S	S	S	S	R	R	R	S
1422113.3	S	S	S	S	S	R	S	S	S	S	R	R	R	R
1423425.3	S	S	S	R	S	R	S	S	S	S	S	S	S	S
1423426.3	S	S	S	S	S	S	S	S	S	S	S	S	S	S
1423427.3	S	S	S	S	S	S	S	S	S	S	S	R	R	S
1423428.3	S	S	R	S	S	R	S	S	S	S	S	S	R	S
1423429.3	S	S	S	S	S	S	S	S	S	S	S	S	S	S
1423430.3	S	S	S	S	S	S	S	S	S	S	S	R	R	S
1423431.3	S	S	S	R	S	R	S	S	S	S	S	R	R	S
1423432.3	S	S	S	S	S	S	S	S	S	S	R	S	S	S
1423435.3	S	S	R	S	S	R	R	S	S	S	R	R	R	R
1423436.3	S	S	R	S	S	R	S	S	S	S	R	R	R	R
1423437.3	S	S	R	S	S	R	R	S	S	S	S	R	R	R
1423438.3	S	S	S	R	R	R	S	R	S	S	S	S	R	S
1423439.3	S	S	S	S	S	R	S	S	S	S	S	R	R	R
1423440.3	S	S	S	S	S	R	S	S	S	S	S	R	R	S
1423441.3	S	S	S	S	R	R	S	R	S	S	S	S	R	S
1423442.3	R	R	R	S	S	R	R	S	S	S	S	S	S	R
1423443.3	S	S	R	S	S	R	R	S	S	S	R	R	R	R
1423444.3	S	S	S	S	S	S	S	S	S	S	S	S	S	S
1423445.3	S	S	S	S	S	R	S	S	S	S	S	R	R	S
1423446.3	S	S	S	S	R	R	S	R	S	S	S	S	R	S
1423447.3	S	S	S	S	S	R	S	S	S	S	S	R	R	S
1423448.3	S	S	R	S	S	R	S	S	S	S	S	S	R	R
1423449.3	S	S	R	S	S	R	S	S	S	S	S	R	R	R
1423450.3	S	S	R	R	R	R	S	R	S	S	S	R	R	R
1423451.3	S	S	R	S	S	R	S	S	S	S	S	R	R	S
1423452.3	S	S	S	S	S	S	S	S	S	S	S	S	S	S
1423453.3	S	S	R	R	R	R	S	R	S	S	S	R	R	R
1423454.3	S	S	R	S	S	R	S	S	S	S	S	R	R	R
1423455.3	S	S	R	S	S	R	S	S	S	S	S	R	R	R
1423456.3	S	S	S	R	S	R	S	S	S	S	S	S	S	S
1423457.3	S	S	R	S	S	R	S	S	S	S	S	R	R	R
1423458.3	S	S	R	S	S	R	S	S	S	S	S	R	R	R
1423459.3	S	S	S	S	S	S	S	S	S	S	S	S	S	S
1423460.3	S	S	R	S	S	R	S	S	S	S	S	R	R	R
1423461.3	S	S	R	S	S	R	S	S	S	S	S	S	R	S
1423462.3	S	S	S	R	S	R	S	S	S	S	S	R	R	R
1423463.3	S	S	R	S	S	R	S	S	S	S	S	R	R	S
1423464.3	S	S	R	S	S	R	S	S	S	S	S	R	R	R
1423465.3	S	S	S	S	S	R	S	S	S	S	S	R	R	R
1423467.3	S	S	S	S	S	R	S	S	S	S	S	R	R	S
1423468.3	S	S	S	S	S	R	S	S	S	S	S	R	R	S
1423469.3	S	S	S	S	S	R	S	S	S	S	S	R	R	R
1423470.3	R	R	S	R	R	R	R	S	S	S	R	R	R	S
1423471.3	S	S	R	S	S	R	S	S	S	S	S	R	R	R
1423472.3	S	S	S	S	S	R	S	S	S	S	S	R	R	R
1423473.3	S	S	R	S	S	R	S	S	S	S	S	R	R	R
1423474.3	R	R	R	S	S	R	R	S	S	S	S	R	R	R
1423475.3	S	S	S	S	S	R	S	S	S	S	S	S	S	R
1423476.3	S	S	R	S	S	R	S	S	S	S	S	S	R	R
1423477.3	S	S	S	S	S	R	S	S	S	S	S	S	R	S
1423478.3	S	S	S	S	S	R	S	S	S	S	S	R	R	R
1423479.3	S	S	S	S	S	S	S	S	S	S	S	S	S	S
1423480.3	S	S	R	S	S	R	S	S	S	S	S	R	R	R
1423481.3	S	S	R	S	S	R	S	S	S	S	S	S	R	R
1423482.3	S	S	S	S	S	R	S	S	S	S	S	R	R	R
1423483.3	S	S	S	S	S	R	S	S	S	S	S	R	R	R
1423484.3	S	S	R	S	S	R	S	S	S	S	R	S	R	R
1423485.3	S	S	S	S	S	R	S	S	S	S	S	S	R	S
1423486.3	S	S	R	S	S	R	R	S	S	S	S	R	R	R
1423487.3	S	S	R	R	S	R	S	S	S	S	S	R	R	R
1423488.3	R	R	R	R	S	R	R	S	S	S	R	S	R	R
1423489.3	S	S	R	S	S	R	S	S	S	S	R	R	R	R
1423490.3	S	S	R	S	S	R	S	S	S	S	S	R	R	S
1423492.3	S	S	R	S	S	R	S	S	S	S	R	R	R	R
1423493.3	S	S	S	S	S	R	S	S	S	S	S	S	S	S
1423494.3	S	S	S	S	S	R	S	S	S	S	S	S	S	S
1423495.3	R	R	R	R	S	R	R	S	S	S	R	R	R	S
1423496.3	S	S	S	S	S	S	S	S	S	S	S	S	S	S
1423497.3	S	S	S	S	S	R	S	S	S	S	R	R	R	R
1423498.3	S	S	S	S	S	R	S	S	S	S	R	R	R	R
1423499.3	S	S	S	S	S	R	S	S	S	S	R	R	R	R
1423500.3	S	S	R	S	S	R	S	S	S	S	S	R	R	R
1423501.3	S	S	R	S	S	R	S	S	S	S	S	R	R	R
1423502.3	S	S	R	S	S	R	S	S	S	S	R	R	R	S
1423503.3	S	S	S	S	S	R	S	S	S	S	S	R	R	S
1423504.3	S	S	R	R	S	R	S	S	S	S	S	R	R	R
1423505.3	S	S	S	R	S	R	S	S	S	S	S	R	R	S
1423506.3	S	S	R	R	S	R	S	S	S	S	S	R	R	R
1423507.3	R	R	R	S	S	R	R	S	S	S	R	R	R	R
1423508.3	S	S	S	R	S	R	S	S	S	S	S	R	R	S
1423509.3	S	S	S	S	S	R	S	S	S	S	S	S	R	R
1423510.3	S	S	R	S	S	R	S	S	S	S	S	R	R	R
1423511.3	S	S	R	S	S	R	S	S	S	S	R	R	R	S
1423512.3	S	S	S	S	S	R	S	S	S	S	S	R	R	R
1423513.3	S	S	S	S	S	S	S	S	S	S	S	S	S	R
1423514.3	S	S	R	S	S	R	S	S	S	S	S	R	R	R
1423515.3	S	S	R	S	R	R	S	R	S	S	S	S	R	R
1423516.3	S	S	R	S	S	R	S	S	S	S	S	S	R	R
1423517.3	S	S	S	S	S	R	S	S	S	S	S	R	R	R
1423518.3	S	S	S	S	S	S	S	S	S	S	S	S	S	S
1423519.3	S	S	R	S	S	R	S	S	S	S	S	R	R	R
1423520.3	S	S	S	R	S	R	S	S	S	S	R	R	R	R
1423521.3	S	S	R	S	S	R	S	S	S	S	S	R	R	R
1423522.3	S	S	S	S	S	R	S	S	S	S	S	S	R	R
1423523.3	R	R	R	S	S	R	R	S	S	S	R	R	R	R
1423524.3	S	S	R	S	S	R	S	S	S	S	R	R	R	S
1423526.3	S	S	R	R	S	R	S	S	S	S	S	R	R	R
1423527.3	S	S	R	S	S	R	S	S	S	S	R	R	R	S
1423528.3	S	S	S	S	S	R	S	S	S	S	S	R	R	S
1423529.3	S	S	R	S	S	R	S	S	S	S	S	R	R	S
1423530.3	S	S	R	S	S	R	S	S	S	S	S	R	R	R
1423531.3	S	S	R	R	S	R	S	S	S	S	S	R	R	R
1423532.3	S	S	R	S	S	R	S	S	S	S	R	R	R	R
1423533.3	S	S	S	S	S	S	S	S	S	S	S	S	S	R
1423534.3	S	S	S	R	S	R	S	S	S	S	S	S	R	R
1423535.3	S	S	R	S	S	R	S	S	S	S	S	R	R	R
1423536.3	S	S	S	S	S	R	S	S	S	S	R	R	R	S
1423537.3	S	S	R	S	S	R	S	S	S	S	R	R	R	R
1423538.3	R	R	S	S	S	R	R	S	S	S	R	R	R	R
1423539.3	S	S	S	S	S	R	S	S	S	S	S	S	R	R
1423540.3	S	S	R	R	S	R	S	S	S	S	R	R	R	S
1423541.3	S	S	S	S	S	R	S	S	S	S	R	R	R	S
1423542.3	S	S	S	R	S	R	S	S	S	S	S	R	R	S
1423543.3	S	S	R	S	S	R	S	S	S	S	R	R	R	R
1423544.3	S	S	R	S	S	R	S	S	S	S	S	S	R	R
1423545.3	S	S	S	S	S	R	S	S	S	S	R	R	R	S
1423546.3	S	S	R	S	S	R	S	S	S	S	R	R	R	R
1423547.3	S	S	S	S	S	R	S	S	S	S	R	R	R	R
1423548.3	S	S	R	R	R	R	S	R	S	R	S	R	R	R
1423549.3	R	R	R	S	S	R	R	S	S	S	S	R	R	R
1423551.3	R	R	S	S	S	R	R	S	R	S	R	R	R	S
1423552.3	S	S	R	S	S	R	S	S	S	S	R	R	R	R
1423553.3	S	S	S	S	S	S	S	S	S	S	S	S	S	S
1423554.3	S	S	R	R	R	R	S	S	S	S	R	R	R	R
1423555.3	S	S	S	S	S	R	S	S	S	S	R	R	R	S
1423556.3	S	S	R	S	S	R	S	S	S	S	S	R	R	R
1423557.3	S	S	R	S	S	R	S	S	S	S	S	R	R	R
1423558.3	S	S	R	S	S	R	S	S	S	S	R	R	R	S
1423559.3	R	R	R	R	R	R	R	R	S	S	S	R	R	R
1423560.3	S	S	R	S	S	R	S	S	S	S	S	R	R	S
1423561.3	S	S	S	S	S	R	S	S	S	S	S	R	R	R
1423562.3	S	S	R	R	S	R	S	S	S	S	S	R	R	R
1423563.3	S	S	R	S	S	R	S	S	S	S	R	S	R	S
1423564.3	S	S	R	S	S	R	S	S	S	S	R	R	R	R
1423565.3	S	S	R	R	S	R	S	S	S	S	S	R	R	R
1423566.3	R	R	R	R	R	R	R	R	S	S	R	R	R	R
1423567.3	S	S	S	S	S	R	S	S	S	S	S	R	R	S
1423569.3	S	S	S	S	S	S	S	S	S	S	S	S	S	S
1423570.3	S	S	R	R	S	R	S	S	S	S	S	R	R	R
1423571.3	R	R	R	S	R	R	R	R	S	S	R	R	R	R
1423572.3	S	S	S	S	S	S	S	S	S	S	S	S	S	S
1423573.3	S	S	R	S	R	R	S	R	S	S	R	S	S	R
1423574.3	S	S	R	R	S	R	S	S	S	S	S	S	R	S
1423575.3	R	R	R	R	R	R	R	R	S	S	R	R	R	R
1427177.3	R	R	R	S	R	R	R	R	S	S	R	R	R	R
1427178.3	S	S	R	S	S	R	S	S	S	S	R	R	R	R
1427179.3	S	S	R	S	S	R	R	S	R	S	R	R	R	R
1427180.3	R	R	R	S	S	R	R	S	S	S	R	R	R	R
1427181.3	S	S	S	S	S	S	S	S	S	S	S	S	S	S
1427182.3	S	S	R	S	R	R	S	R	R	S	R	R	R	R
1427183.3	S	S	S	S	S	S	S	S	S	S	S	S	S	S
1427185.3	S	S	R	S	R	R	S	R	R	S	R	R	R	R
1427186.3	S	S	R	S	S	R	S	S	S	S	S	R	R	R
1427187.3	S	S	R	S	S	R	R	S	R	S	R	R	R	R
1427188.3	S	S	S	S	S	S	S	S	S	S	S	S	S	S
1427189.3	S	S	R	S	S	R	R	S	S	S	R	R	R	R
1427190.3	S	S	S	S	S	S	S	S	S	S	S	S	S	S
1427191.3	R	R	R	S	S	R	R	S	S	S	R	R	R	R
1427192.3	R	R	R	S	R	R	R	R	S	S	R	R	R	R
1427193.3	S	S	R	R	S	R	R	S	S	S	R	R	R	R
1427194.3	S	S	R	S	S	R	R	S	S	S	R	R	R	R
1427195.3	S	S	R	R	S	R	R	S	S	S	R	R	R	R
1427196.3	S	S	S	S	S	S	S	S	S	S	S	S	S	S
1427197.3	S	S	R	S	S	R	S	S	S	S	R	R	R	R
1427199.3	S	S	R	R	R	R	R	R	S	S	R	R	R	R
1427200.3	S	S	R	R	R	R	R	R	S	S	S	R	R	R
1427202.3	R	R	R	S	R	R	R	S	S	S	R	R	R	R
1427203.3	S	S	R	S	S	R	R	S	R	S	R	R	R	R
1427204.3	R	R	R	S	S	R	R	S	S	S	R	R	R	R
1427205.3	S	S	R	S	R	R	S	R	S	S	R	R	R	R
1427206.3	S	S	R	S	S	R	S	S	S	S	R	R	R	R
1427207.3	R	R	R	R	R	R	R	R	S	S	R	R	R	R
1427208.3	R	R	R	R	R	R	R	S	S	S	R	R	R	R
1427209.3	R	R	R	S	R	R	R	S	S	S	R	R	R	R
1427210.3	R	R	R	R	R	R	R	R	S	S	S	R	R	R
1427211.3	R	R	R	S	R	R	R	S	S	S	R	R	R	R
1427212.3	S	S	S	S	S	S	S	S	S	S	S	S	S	S
1427213.3	R	R	R	S	R	R	R	R	S	S	R	R	R	R
1427214.3	R	R	R	S	R	R	R	R	S	S	R	R	R	R
1427215.3	R	R	R	S	R	R	R	R	S	S	R	R	R	R
1427216.3	R	R	R	R	R	R	R	R	S	S	R	R	R	R
1427217.3	S	S	R	S	R	R	S	S	S	S	R	R	R	R
1427218.3	S	S	R	S	R	R	R	R	S	S	R	R	R	R
1427219.3	S	S	S	S	S	S	S	S	S	S	S	S	S	S
1427221.3	S	S	R	S	R	R	S	R	S	S	R	R	R	R
1427222.3	S	S	R	R	S	R	S	S	S	S	S	R	R	R
1427223.3	R	R	R	S	S	R	R	S	S	R	S	R	R	R
1427224.3	S	S	R	S	S	R	R	S	S	S	R	R	R	R
1427225.3	S	S	S	S	S	S	S	S	S	S	S	S	S	S
1427226.3	S	S	R	S	S	R	R	S	S	S	R	R	R	R
1427227.3	R	R	R	S	R	R	R	R	S	S	R	R	R	R
1427228.3	S	S	S	S	S	S	S	S	S	S	S	S	S	S
1427229.3	R	R	R	S	R	R	R	S	S	S	R	R	R	R
1427230.3	S	S	R	S	S	R	R	S	R	S	R	R	R	R
1427231.3	R	R	R	S	R	R	R	R	S	S	R	R	R	R
1427232.3	R	R	R	S	S	R	R	S	S	S	R	R	R	R
1427233.3	S	S	S	S	S	S	S	S	S	S	S	S	S	S
1427235.3	R	R	R	S	R	R	R	R	S	S	R	R	R	R
1427236.3	S	S	R	S	R	R	S	R	S	S	R	R	R	R
1427237.3	R	R	R	S	R	R	R	S	S	S	R	R	R	R
1427238.3	S	S	S	R	S	R	S	S	S	S	S	S	S	S
1427239.3	S	S	R	S	R	R	S	R	S	S	R	R	R	R
1427240.3	S	S	R	S	S	R	S	S	S	S	R	R	R	R
1427241.3	R	R	R	S	R	R	R	R	S	S	R	R	R	R
1427242.3	S	S	S	S	S	S	S	S	S	S	S	S	S	S
1427243.3	S	S	R	R	S	R	S	S	S	S	R	R	R	R
1427244.3	S	S	R	R	R	R	R	R	S	S	R	R	R	R
1427245.3	S	S	S	S	S	S	S	S	S	S	S	S	S	S
1427246.3	R	R	R	S	R	R	R	R	S	S	R	R	R	R
1427248.3	S	S	R	S	R	R	R	R	S	S	R	R	R	R
1427249.3	S	S	S	S	S	S	S	S	S	S	S	S	S	S
1427250.3	R	R	R	S	R	R	R	R	S	S	R	R	R	R
1427251.3	R	R	R	R	R	R	R	R	S	S	R	S	R	S
1427252.3	R	R	R	S	R	R	R	R	S	S	R	R	R	R
1427253.3	R	R	R	S	R	R	R	R	S	S	R	R	R	R
1427254.3	R	R	R	R	R	R	R	S	S	S	R	R	R	R
1427255.3	R	R	R	R	R	R	R	R	S	S	R	R	R	R
1427256.3	R	R	R	S	R	R	R	R	S	S	R	R	R	R
1427257.3	R	R	S	R	S	R	R	S	S	S	S	R	R	R
1427258.3	R	R	R	S	R	R	R	S	S	S	R	R	R	R
1427259.3	S	S	R	S	R	R	S	S	S	S	R	R	R	R
1427260.3	R	R	R	S	R	R	R	S	S	S	R	R	R	R
1427261.3	R	R	R	R	R	R	R	S	S	S	S	S	R	R
1427262.3	S	S	R	R	S	R	R	S	S	S	R	R	R	R
1427264.3	S	S	S	S	S	S	S	S	S	S	S	S	S	S
1427265.3	R	R	R	S	R	R	R	R	S	S	R	R	R	R
1427266.3	S	S	R	R	R	R	R	R	S	S	R	R	R	R
1427268.3	R	R	R	R	R	R	R	R	S	S	R	R	R	R
1427269.3	S	S	S	S	S	S	S	S	S	S	S	S	S	S
1427270.3	S	S	R	R	R	R	R	S	S	S	R	R	R	R
1427271.3	S	S	S	S	S	S	S	S	S	S	S	S	S	S
1427272.3	R	R	R	S	R	R	R	S	S	S	R	R	R	R
1427273.3	R	R	R	S	R	R	R	R	S	S	R	R	R	R
1427274.3	S	S	S	S	S	S	S	S	S	S	S	S	S	S
1427275.3	S	S	R	S	S	R	S	S	S	S	R	R	R	R
1427276.3	S	S	S	S	S	S	S	S	S	S	S	S	S	S
1427277.3	S	S	S	S	S	S	S	S	S	S	S	S	S	S
1427278.3	R	R	R	R	R	R	R	R	S	S	R	R	R	R
1427279.3	S	S	S	S	S	S	S	S	S	S	S	S	S	S
1427280.3	R	R	R	S	R	R	R	R	R	S	R	R	R	R
1427281.3	R	R	R	R	R	R	R	R	S	S	R	S	R	S
1427282.3	S	S	R	S	R	R	S	R	S	S	R	R	R	R
1427283.3	R	R	R	S	R	R	R	R	S	S	R	R	R	R
1427285.3	S	S	R	S	S	R	R	S	S	S	R	R	R	R
1427286.3	S	S	S	S	S	S	S	S	S	S	S	S	S	S
1427287.3	S	S	R	S	R	R	R	R	S	S	R	R	R	R
1427288.3	S	S	S	S	S	S	S	S	S	S	S	S	S	S
1427289.3	S	S	R	R	R	R	R	R	S	S	R	R	R	R
1427290.3	S	S	S	S	S	S	S	S	S	S	S	S	S	S
1427291.3	S	S	R	R	S	R	R	S	S	S	R	R	R	R
1427292.3	S	S	S	S	S	S	S	S	S	S	S	S	S	S
1427293.3	R	R	R	S	R	R	R	R	S	S	R	R	R	R
1427294.3	R	R	R	S	R	R	R	R	S	S	R	R	R	R
1427295.3	S	S	R	S	R	R	S	R	R	S	R	R	R	R
1427297.3	S	S	R	R	S	R	R	S	S	S	R	R	R	R
1427298.3	S	S	R	R	R	R	R	R	S	S	R	R	R	R
1427299.3	R	R	R	S	R	R	R	S	S	S	R	R	R	R
1427300.3	S	S	R	S	S	R	S	S	S	S	R	R	R	R
1427301.3	S	S	R	R	S	R	R	S	S	S	R	R	R	R
1427302.3	S	S	R	S	S	R	S	S	S	S	R	R	R	R
1427303.3	R	R	R	S	R	R	R	S	S	S	R	R	R	R
1427304.3	S	S	R	R	S	R	S	S	S	S	S	S	R	R
1427305.3	S	S	R	R	R	R	R	R	S	S	R	R	R	R
1427306.3	R	R	R	S	R	R	R	R	S	S	R	R	R	R
1427307.3	S	S	S	S	S	S	S	S	S	S	S	S	S	S
1427308.3	R	R	R	S	R	R	R	R	S	S	R	R	R	R
1427309.3	S	S	S	S	S	S	S	S	S	S	S	S	S	S
1427310.3	S	S	S	S	S	S	S	S	S	S	S	S	S	S
1427311.3	R	R	R	S	R	R	R	R	S	S	R	R	R	R
1427312.3	R	R	R	S	R	R	R	S	S	S	R	R	R	R
1427313.3	S	S	R	R	S	R	R	S	S	S	R	R	R	R
1427314.3	R	R	R	S	R	R	R	R	S	S	R	R	R	R
1427315.3	S	S	R	R	S	R	R	S	S	S	R	R	R	R
1427316.3	S	S	R	R	R	R	R	R	S	S	R	R	R	R
1427317.3	S	S	S	S	S	S	S	S	S	S	S	S	S	S
1427318.3	S	S	R	S	R	R	S	R	S	S	R	R	R	R
1427319.3	R	R	R	S	S	R	R	S	S	S	S	R	R	R
1427320.3	R	R	R	S	S	R	R	S	S	S	S	R	R	R
1427321.3	S	S	R	R	S	R	S	S	S	S	S	S	R	S
1427322.3	R	R	R	R	R	R	R	R	S	S	R	R	R	R
1427323.3	S	S	R	S	R	R	R	S	S	S	R	R	R	R
1427324.3	S	S	S	S	S	S	S	S	S	S	S	S	S	S
1427325.3	S	S	S	S	S	S	S	S	S	S	S	S	S	S
1427329.3	R	R	R	S	S	R	R	S	S	S	R	R	R	R
1427330.3	S	S	S	S	S	S	S	S	S	S	S	S	S	S
1438832.3	S	S	S	R	S	R	S	S	S	S	S	S	S	S
1438833.3	R	R	R	S	S	R	R	S	S	S	R	R	R	R
1438834.3	S	S	S	S	S	R	S	S	S	S	S	R	R	S
1438835.3	S	S	R	S	S	R	S	S	S	S	S	R	R	S
1438836.3	S	S	R	S	S	R	S	S	S	S	R	R	R	R
1438837.3	S	S	R	S	S	R	S	S	S	S	S	S	R	R
1438838.3	S	S	R	S	S	R	S	S	S	S	R	S	R	R
1438839.3	S	S	S	S	S	S	S	S	S	S	S	S	S	S
1438840.3	S	S	R	S	S	R	S	S	S	S	S	R	R	S
1438841.3	S	S	S	S	S	S	S	S	S	S	S	S	S	S
1438842.3	S	S	R	S	S	R	S	S	S	S	S	R	R	R
1438843.3	S	S	S	S	S	R	S	S	S	S	R	R	R	R
1438844.3	R	R	R	S	S	R	R	S	S	S	S	R	R	S
1438845.3	S	S	R	S	R	R	S	R	S	S	R	S	R	R
1438846.3	S	S	R	S	S	R	S	S	S	S	R	S	R	R
1438847.3	S	S	R	R	R	R	S	S	S	S	R	R	R	S
1438848.3	S	S	R	S	S	R	S	S	S	S	R	S	R	R
1438849.3	R	R	R	S	S	R	R	S	S	S	S	R	R	S
1438850.3	R	R	R	R	R	R	R	R	S	S	R	R	R	S
1438851.3	R	R	R	S	S	S	R	S	S	S	R	R	R	S
1438852.3	R	R	R	S	S	R	R	S	S	S	R	S	R	R
1438853.3	S	S	S	R	S	R	S	S	S	R	R	S	R	R
1438854.3	S	S	R	R	R	R	S	R	S	S	R	R	R	S
1438856.3	S	S	R	S	S	R	S	S	S	S	R	R	R	S
1438858.3	S	S	R	S	S	R	S	S	S	S	R	S	R	R
1438859.3	R	R	R	S	S	R	R	S	S	S	R	S	R	R
1438860.3	S	S	R	R	S	R	S	S	S	S	R	R	R	S
1438861.3	R	R	R	R	R	R	R	S	S	S	R	R	R	S
1438862.3	S	S	R	S	S	R	S	S	S	S	S	R	R	S
1438863.3	R	R	R	S	S	S	R	S	S	S	R	R	R	S
1438864.3	R	R	R	S	S	R	R	S	S	S	R	S	R	R
1438865.3	S	S	R	S	S	R	S	S	S	S	S	R	R	S
1438866.3	S	S	R	S	S	R	S	S	S	S	R	S	S	S
1438867.3	S	S	R	R	R	R	S	S	S	S	S	R	R	R
1438868.3	S	S	R	S	R	R	S	S	S	S	S	R	R	R
1438869.3	R	R	R	R	S	R	R	S	S	S	R	R	R	R
1438870.3	S	S	R	S	R	R	S	S	S	S	S	R	R	R
1438871.3	S	S	R	R	S	R	R	S	S	S	R	R	R	S
1438872.3	S	S	R	S	R	R	S	R	S	S	R	S	R	S
1438873.3	R	R	R	S	S	R	R	S	S	S	S	R	R	R
1438874.3	S	S	R	S	R	R	R	R	S	S	R	R	R	R
1438877.3	R	R	S	S	S	S	R	S	S	S	S	S	S	S
1438878.3	S	S	R	S	R	R	S	S	S	S	S	R	R	S
1438879.3	S	S	S	S	S	S	S	S	S	S	S	S	S	S
1438881.3	S	S	S	S	S	S	S	S	S	S	S	S	S	S
1438884.3	S	S	R	S	S	R	S	S	S	S	R	R	R	R
1438887.3	S	S	S	R	S	R	S	S	S	S	S	S	S	S
1438890.3	S	S	S	S	S	S	S	S	S	S	S	S	S	S
1438892.3	S	S	S	S	S	S	S	S	S	S	S	S	S	S
1447434.3	S	S	R	R	S	R	R	S	S	S	S	R	R	R
1447435.3	S	S	S	S	S	S	S	S	S	S	S	S	S	S
1447436.3	S	S	S	S	S	S	S	S	S	S	S	S	S	S
1447437.3	S	S	S	S	S	R	S	S	S	S	S	S	S	R
1447440.3	S	S	R	S	S	R	S	S	S	S	S	R	R	R
1447441.3	S	S	R	R	S	R	R	S	S	S	S	R	R	R
1447443.3	S	S	R	S	S	R	S	S	S	S	R	R	R	R
1447444.3	S	S	R	R	S	R	R	S	S	S	S	R	R	R
1447446.3	S	S	R	S	S	R	S	S	S	S	R	R	R	R
1447447.3	S	S	S	S	S	S	S	S	S	S	S	S	S	S
1447448.3	S	S	R	R	S	R	R	S	S	S	S	R	R	R
1447449.3	S	S	R	R	S	R	R	S	S	S	S	R	R	R
1447450.3	S	S	S	S	S	S	S	S	S	S	S	S	S	S
1447451.3	S	S	R	R	S	R	R	S	S	S	S	R	R	R
1447452.3	S	S	S	S	S	S	S	S	S	S	S	S	S	R
1447453.3	S	S	R	R	S	R	R	S	S	S	S	R	R	R
1447454.3	S	S	R	R	S	R	S	S	S	S	S	R	R	R
1447456.3	S	S	S	S	S	S	S	S	S	S	S	S	S	S
1447457.3	S	S	R	S	S	R	S	S	R	S	R	R	R	R
1447458.3	S	S	R	S	S	R	S	S	S	S	S	S	S	R
1447459.3	S	S	S	S	S	S	S	S	S	S	S	S	S	S
1447460.3	S	S	R	R	S	R	R	S	S	S	R	R	R	R
1447461.3	S	S	R	S	S	R	R	S	S	S	S	R	R	R
1447463.3	S	S	R	R	S	R	R	S	S	S	S	R	R	R
1447464.3	S	S	S	S	S	S	S	S	S	S	S	S	S	S
1447465.3	S	S	R	R	S	R	R	S	S	S	R	R	R	R
1447466.3	S	S	S	S	S	S	S	S	S	S	S	S	S	S
1447467.3	S	S	S	S	S	S	S	S	S	S	S	S	S	S
1447468.3	S	S	R	S	S	R	S	S	S	S	R	S	R	R
1447470.3	S	S	S	S	S	S	S	S	S	S	S	S	S	S
1447471.3	S	S	R	S	S	R	S	S	S	S	R	R	R	R
1447472.3	S	S	R	S	S	R	S	S	S	S	S	R	R	R
1447473.3	S	S	S	S	S	R	S	S	S	S	S	S	S	S
1447474.3	S	S	R	R	S	R	R	S	S	S	S	R	R	R
1447475.3	S	S	R	R	S	R	R	S	S	S	S	R	R	R
1447476.3	S	S	R	S	S	R	S	S	S	S	R	R	R	R
1447477.3	S	S	S	S	S	S	S	S	S	S	S	S	S	S
1447480.3	S	S	R	S	S	R	S	S	S	S	R	R	R	R
1447482.3	S	S	S	S	S	S	S	S	S	S	S	S	S	S
1447484.3	S	S	R	R	S	R	R	S	S	S	S	R	R	R
1447485.3	S	S	S	S	S	S	S	S	S	S	S	S	S	S
1447486.3	S	S	R	R	S	R	R	S	S	S	S	R	R	R
1447488.3	S	S	R	R	S	R	R	S	S	S	S	R	R	R
1447489.3	S	S	R	R	S	R	R	S	S	S	R	R	R	R
1447492.3	S	S	R	R	S	R	S	S	S	S	S	R	R	R
1447493.3	S	S	R	S	S	R	S	S	S	S	S	R	R	R
1447495.3	S	S	R	S	S	R	S	S	S	S	S	S	S	R
1447496.3	S	S	R	R	S	R	R	S	S	S	S	R	R	R
1447500.3	S	S	S	S	S	S	S	S	S	S	S	S	S	S
1447501.3	S	S	R	R	S	R	S	S	S	S	R	R	R	R
1447502.3	S	S	R	S	S	R	S	S	R	S	R	R	R	R
1447503.3	S	S	S	S	S	R	S	S	S	S	S	S	S	S
1447504.3	S	S	R	S	S	R	S	S	S	S	R	R	R	R
1447505.3	S	S	R	R	S	R	R	S	S	S	S	R	R	R
1447506.3	S	S	R	R	S	R	R	S	S	S	S	R	R	R
1447507.3	S	S	S	R	S	R	R	S	S	S	S	S	R	R
1447508.3	S	S	S	S	S	S	S	S	S	S	S	S	S	S
1447509.3	S	S	S	S	S	S	S	S	S	S	S	S	S	S
1447513.3	S	S	S	S	S	S	S	S	S	S	S	S	S	S
1447514.3	S	S	R	S	S	R	S	S	S	S	S	R	R	R
1447516.3	S	S	S	S	S	S	S	S	S	S	S	S	S	S
1447517.3	S	S	S	S	S	S	S	S	S	S	S	S	S	S
1447518.3	S	S	R	R	S	R	R	S	S	S	S	R	R	R
1447519.3	S	S	S	S	S	R	S	S	S	S	S	S	S	R
1447520.3	S	S	R	R	S	R	R	S	S	S	S	R	R	R
1447521.3	S	S	S	S	S	S	S	S	S	S	S	S	S	S
1447522.3	S	S	S	S	S	S	S	S	S	S	S	S	S	S
1447523.3	S	S	R	R	S	R	R	S	S	S	S	R	R	R
1447524.3	S	S	R	R	S	R	R	S	S	S	R	R	R	R
1447525.3	S	S	R	S	S	R	R	S	S	S	S	R	R	R
1447526.3	S	S	R	R	S	R	R	S	S	S	S	R	R	R
1448390.3	S	S	S	S	S	S	S	S	S	S	S	S	S	S
1448392.3	S	S	S	S	S	S	S	S	S	S	S	S	S	S
1448393.3	S	S	S	S	S	S	S	S	S	S	S	S	S	S
1448394.3	S	S	S	S	S	R	S	S	S	S	S	S	S	R
1448395.3	S	S	S	S	S	R	S	S	S	S	S	S	S	R
1448396.3	S	S	S	S	S	S	S	S	S	S	S	S	S	S
1448397.3	S	S	S	S	S	S	S	S	S	S	S	S	S	S
1448398.3	S	S	S	S	S	S	S	S	S	S	S	S	S	S
1448399.3	S	S	S	S	S	S	S	S	S	S	S	S	S	S
1448400.3	S	S	S	S	S	S	S	S	S	S	S	S	S	S
1448401.3	S	S	S	S	S	S	S	S	S	S	S	S	S	S
1448402.3	S	S	S	S	S	S	S	S	S	S	S	S	S	S
1448403.3	S	S	S	S	S	S	S	S	S	S	S	S	S	S
1448404.3	S	S	S	S	S	S	S	S	S	S	S	S	S	S
1448405.3	S	S	S	S	S	S	S	S	S	S	S	S	S	S
1448406.3	S	S	S	S	S	S	S	S	S	S	S	S	S	S
1448407.3	S	S	S	S	S	S	S	S	S	S	S	S	S	S
1448409.3	S	S	S	S	S	S	S	S	S	S	S	S	S	S
1448410.3	S	S	S	S	S	S	S	S	S	S	S	S	S	S
1448411.3	S	S	S	S	S	S	S	S	S	S	S	S	S	S
1448412.3	S	S	S	S	S	S	S	S	S	S	S	S	S	S
1448414.3	S	S	S	S	S	S	S	S	S	S	S	S	S	S
1448417.3	S	S	S	S	S	S	S	S	S	S	S	S	S	S
1448421.3	S	S	S	S	S	S	S	S	S	S	S	S	S	S
1448426.3	S	S	S	S	S	S	S	S	S	S	S	S	S	S
1448427.3	S	S	S	S	S	S	S	S	S	S	S	S	S	S
1448428.3	S	S	S	S	S	S	S	S	S	S	S	S	S	S
1448430.3	S	S	S	S	S	S	S	S	S	S	S	S	S	S
1448431.3	S	S	S	S	S	S	S	S	S	S	S	S	S	S
1448432.3	S	S	S	S	S	S	S	S	S	S	S	S	S	S
1448433.3	S	S	S	S	S	S	S	S	S	S	S	S	S	S
1448434.3	S	S	S	S	S	S	S	S	S	S	S	S	S	S
1448435.3	S	S	S	S	S	R	S	S	S	S	S	S	S	S
1448436.3	S	S	S	S	S	S	S	S	S	S	S	S	S	S
1448437.3	S	S	S	S	S	S	S	S	S	S	S	S	S	S
1448439.3	S	S	S	S	S	S	S	S	S	S	S	S	S	S
1448440.3	S	S	S	S	S	S	S	S	S	S	S	S	S	S
1448442.3	S	S	S	S	S	S	S	S	S	S	S	S	S	S
1448443.3	S	S	S	S	S	S	S	S	S	S	S	S	S	S
1448445.3	S	S	S	S	S	S	S	S	S	S	S	S	S	S
1448446.3	S	S	S	S	S	S	S	S	S	S	S	S	S	S
1448447.3	S	S	S	S	S	S	S	S	S	S	S	S	S	S
1448448.3	S	S	S	S	S	S	S	S	S	S	S	S	S	S
1448449.3	S	S	S	S	S	S	S	S	S	S	S	S	S	S
1448450.3	S	S	S	S	S	S	S	S	S	S	S	S	S	S
1448452.3	S	S	S	S	S	S	S	S	S	S	S	S	S	S
1448453.3	S	S	S	S	S	S	S	S	S	S	S	S	S	S
1448454.3	S	S	S	S	S	S	S	S	S	S	S	S	S	S
1448455.3	S	S	S	S	S	S	S	S	S	S	R	S	S	S
1448456.3	S	S	S	S	S	S	S	S	S	S	S	S	S	S
1448458.3	S	S	S	S	S	S	S	S	S	S	S	S	S	S
1448459.3	S	S	S	S	S	S	S	S	S	S	S	S	S	S
1448460.3	S	S	S	S	S	S	S	S	S	S	S	S	S	S
1448461.3	S	S	S	S	S	S	S	S	S	S	S	S	S	S
1448462.3	S	S	R	R	R	R	S	R	S	S	R	R	R	R
1448463.3	S	S	R	S	R	R	S	S	S	S	R	S	R	R
1448464.3	S	S	R	R	S	R	S	S	S	S	R	S	R	R
1448465.3	S	S	R	R	R	R	S	R	S	S	R	R	R	R
1448466.3	S	S	R	R	R	R	S	R	S	S	R	R	R	R
1448467.3	S	S	R	R	R	R	S	R	S	S	R	R	R	R
1448468.3	S	S	R	R	R	R	S	R	S	S	S	R	R	S
1448469.3	S	S	R	R	R	R	S	S	S	S	R	S	R	R
1448470.3	S	S	R	R	R	R	S	R	S	S	R	S	R	R
1448471.3	S	S	R	S	R	R	S	R	S	S	R	S	R	S
1448472.3	S	S	R	S	R	R	S	R	S	S	R	R	R	R
1448473.3	S	S	R	R	R	R	S	R	S	S	R	S	R	R
1448474.3	S	S	R	R	R	R	S	R	R	S	R	R	R	R
1448475.3	S	S	R	R	R	R	S	R	S	S	S	R	R	S
1448476.3	S	S	R	R	R	R	S	R	S	S	R	S	R	R
1448477.3	S	S	R	R	R	R	S	R	S	S	R	R	R	R
1448478.3	S	S	R	R	R	R	S	R	S	S	R	S	R	R
1448479.3	S	S	R	R	R	R	S	R	S	S	R	S	R	R
1448480.3	S	S	R	R	S	R	S	S	S	S	R	R	R	R
1448481.3	S	S	R	R	S	R	S	S	S	S	R	S	R	R
1448482.3	S	S	R	R	S	R	S	S	S	S	R	S	R	R
1448483.3	S	S	R	R	R	R	S	S	S	S	R	S	R	R
1448484.3	S	S	R	S	S	R	S	S	S	S	R	S	R	R
1448485.3	S	S	S	S	S	R	S	S	S	S	R	S	R	S
1448488.3	S	S	R	S	S	R	S	S	S	S	R	R	R	R
1448490.3	S	S	R	S	S	R	S	S	S	S	S	S	R	S
1448491.3	S	S	S	S	S	R	S	S	S	S	S	R	R	R
1448492.3	S	S	R	R	S	R	S	S	S	S	S	R	R	R
1448495.3	S	S	R	S	R	R	S	S	S	S	R	R	R	R
1448497.3	S	S	R	R	R	R	R	R	S	S	S	R	R	S
1448498.3	S	S	R	S	S	R	S	S	S	S	R	S	R	R
1448501.3	S	S	S	S	S	R	S	S	S	S	S	R	R	R
1448505.3	S	S	R	R	S	R	S	S	S	S	S	R	R	R
1448506.3	S	S	R	S	S	R	S	S	S	S	R	R	R	R
1448508.3	S	S	R	S	S	R	S	S	S	S	R	R	R	R
1448509.3	S	S	R	R	S	R	S	S	S	S	S	R	R	R
1448512.3	S	S	R	S	S	R	S	S	S	S	R	R	R	R
1448513.3	S	S	S	S	S	S	S	S	S	S	S	S	S	S
1448514.3	S	S	R	R	S	R	S	S	S	S	R	R	R	R
1448516.3	S	S	R	R	S	R	S	S	S	S	R	R	R	R
1448517.3	S	S	S	S	S	R	S	S	S	S	S	S	R	S
1448519.3	S	S	R	R	S	R	S	S	S	S	S	R	R	R
1448522.3	R	R	R	R	R	R	R	R	S	S	R	S	R	R
1448523.3	R	R	R	R	R	R	R	R	S	S	R	S	R	R
1448524.3	R	R	S	S	S	R	R	S	S	S	R	S	R	R
1448526.3	S	S	S	S	S	R	S	S	S	S	S	R	R	R
1448527.3	S	S	R	R	S	R	S	S	S	S	S	R	R	R
1448529.3	S	S	S	S	S	R	S	S	S	S	S	S	R	S
1448530.3	S	S	R	S	R	R	S	S	S	S	R	R	R	R
1448532.3	S	S	R	R	R	R	R	R	S	S	S	R	R	S
1448533.3	S	S	S	S	S	S	S	S	S	S	S	R	R	S
1448534.4	S	S	R	S	S	R	S	S	S	S	R	S	R	R
1448535.3	S	S	S	S	S	S	S	S	S	S	S	S	S	S
1448537.3	S	S	S	S	S	S	S	S	S	S	S	S	S	S
1448538.3	S	S	S	S	S	R	S	S	S	S	S	R	R	R
1448544.3	S	S	R	S	S	R	S	S	S	S	R	R	R	R
1448545.3	S	S	R	R	R	R	S	R	S	S	R	R	R	R
1448546.3	R	R	R	R	R	R	R	R	S	S	R	S	R	R
1448547.3	S	S	R	S	S	R	S	S	S	S	R	R	R	R
1448548.3	S	S	S	S	S	S	S	S	S	S	S	S	S	S
1448550.3	S	S	R	R	S	R	S	S	S	S	R	R	R	R
1448551.3	S	S	R	S	S	R	S	S	S	S	R	S	R	R
1448552.3	S	S	S	S	S	R	S	S	S	S	S	S	R	S
1448554.3	S	S	R	S	S	R	S	S	S	S	R	S	R	R
1448555.3	S	S	R	R	S	R	S	S	S	S	S	R	R	R
1448559.3	S	S	R	S	R	R	S	R	S	S	R	R	R	R
1448560.3	S	S	R	R	S	R	S	S	S	S	R	R	R	R
1448561.3	R	R	S	S	S	R	R	S	S	S	S	S	S	S
1448562.3	S	S	R	R	S	R	S	S	S	S	R	R	R	R
1448563.3	S	S	S	S	S	S	S	S	S	S	S	R	R	S
1448564.3	S	S	R	R	S	R	S	S	S	S	R	S	R	R
1448565.3	S	S	R	R	S	R	S	S	S	S	R	S	R	R
1448566.4	S	S	R	R	S	R	S	S	S	S	R	S	R	R
1448567.3	S	S	R	S	S	R	S	S	S	S	S	R	R	S
1448568.3	S	S	R	R	S	R	S	S	S	S	R	S	R	R
1448569.3	R	R	R	S	R	R	R	S	S	S	S	S	R	S
1448570.3	R	R	R	R	R	R	R	R	S	S	R	S	R	R
1448571.3	R	R	R	R	R	R	R	R	S	S	R	S	R	R
1448572.3	R	R	R	S	R	R	R	R	S	S	R	S	R	R
1448573.3	R	R	R	R	R	R	R	R	S	S	R	S	R	R
1448574.3	R	R	R	R	R	R	R	R	S	S	R	S	R	R
1448575.3	R	R	R	R	R	R	R	R	S	S	R	S	R	R
1448576.3	S	S	R	S	R	R	R	S	S	S	S	S	R	S
1448577.3	R	R	R	S	R	R	R	R	S	S	R	S	R	R
1448579.3	R	R	R	R	R	R	R	R	S	S	R	S	R	R
1448580.3	S	S	R	R	R	R	S	S	S	S	S	R	R	R
1448582.3	S	S	R	R	R	R	S	R	S	S	R	R	R	R
1448584.3	R	R	R	R	R	R	R	R	S	S	R	S	R	R
1448585.3	R	R	R	R	R	R	R	R	S	S	R	S	R	R
1448586.3	R	R	R	R	R	R	R	R	S	S	R	S	R	R
1448587.3	R	R	R	S	S	R	R	S	S	S	R	S	R	R
1448588.3	S	S	R	S	S	R	S	S	S	S	S	R	R	R
1448589.3	R	R	R	R	R	R	R	R	S	S	R	S	R	R
1448590.3	S	S	R	R	S	R	S	S	S	S	R	S	R	R
1448591.3	R	R	R	S	S	R	R	S	S	S	R	S	R	R
1448592.3	R	R	R	R	R	R	R	R	S	S	R	S	R	R
1448593.3	S	S	R	S	S	R	S	S	S	S	S	S	R	R
1448594.3	S	S	R	S	S	R	S	S	S	S	S	S	R	R
1448595.3	R	R	R	R	R	R	R	R	S	S	R	S	R	R
1448596.3	S	S	R	S	S	R	S	S	S	S	R	S	R	R
1448597.3	S	S	S	S	S	S	S	S	S	S	S	S	R	S
1448598.3	S	S	R	R	S	R	S	S	S	S	R	S	R	R
1448599.3	S	S	R	R	S	R	S	S	S	S	R	S	R	R
1448600.3	S	S	S	S	S	S	S	S	S	S	S	S	R	S
1448601.3	S	S	S	S	S	S	S	S	S	S	S	S	S	S
1448602.3	S	S	R	R	S	R	S	S	S	S	S	R	R	R
1448604.3	S	S	R	S	S	R	S	S	S	S	S	S	R	S
1448605.3	S	S	S	S	S	S	S	S	S	S	S	R	R	S
1448606.3	S	S	R	R	S	R	S	S	S	S	R	S	R	R
1448607.3	S	S	R	R	S	R	S	S	S	S	R	S	S	R
1448608.3	S	S	S	S	S	R	S	S	S	S	S	S	R	S
1448609.3	R	R	R	R	R	R	R	R	S	S	R	S	R	R
1448610.3	S	S	S	S	S	S	S	S	S	S	S	S	S	S
1448611.3	S	S	S	S	S	S	S	S	S	S	S	S	S	S
1448612.3	S	S	S	S	S	S	S	S	S	S	S	S	S	S
1448613.3	S	S	S	S	S	S	S	S	S	S	S	S	S	S
1448614.3	S	S	S	S	S	S	S	S	S	S	S	S	S	S
1448615.3	S	S	S	S	S	S	S	S	S	S	S	S	S	S
1448616.3	S	S	S	S	S	S	S	S	S	S	S	S	S	S
1448617.3	S	S	S	S	S	S	S	S	S	S	S	S	S	S
1448618.3	S	S	S	S	S	R	S	S	S	S	S	S	S	S
1448619.3	S	S	S	S	S	S	S	S	S	S	S	S	S	S
1448620.3	S	S	S	S	S	S	S	S	S	S	S	S	S	S
1448621.3	S	S	S	S	S	S	S	S	S	S	S	S	S	S
1448622.3	S	S	S	S	S	R	S	S	S	S	S	S	S	S
1448623.3	S	S	S	S	S	S	S	S	S	S	S	S	S	S
1448624.3	S	S	S	S	S	S	S	S	S	S	S	S	S	S
1448625.3	S	S	S	S	S	S	S	S	S	S	S	S	S	S
1448626.3	S	S	S	S	S	S	S	S	S	S	S	S	S	S
1448627.3	S	S	S	S	S	R	S	S	S	S	S	S	S	S
1448628.3	S	S	S	S	S	S	S	S	S	S	S	S	S	S
1448629.3	S	S	S	R	S	R	S	S	S	S	S	S	S	S
1448630.3	S	S	S	S	S	S	S	S	S	S	S	S	S	S
1448631.3	S	S	S	S	S	S	S	S	S	S	S	S	S	R
1448632.3	S	S	S	S	S	S	S	S	S	S	S	S	S	S
1448633.3	S	S	S	S	S	S	S	S	S	S	S	S	S	S
1448634.3	S	S	S	S	S	S	S	S	S	S	S	S	S	S
1448635.3	S	S	S	S	S	S	S	S	S	S	S	S	S	S
1448636.3	S	S	S	S	S	S	S	S	S	S	S	S	S	S
1448637.7	S	S	S	R	S	R	S	S	S	S	S	R	R	S
1448638.3	S	S	S	S	S	S	S	S	S	S	S	S	S	S
1448639.3	S	S	S	S	S	S	S	S	S	S	S	S	S	S
1448640.3	S	S	S	S	S	S	S	S	S	S	S	S	S	S
1448641.3	S	S	S	S	S	R	S	S	S	S	S	S	R	R
1448642.3	S	S	S	S	S	S	S	S	S	S	S	S	S	S
1448643.3	S	S	S	S	S	S	S	S	S	S	S	S	S	S
1448644.3	S	S	S	S	S	S	S	S	S	S	S	S	S	S
1448645.3	S	S	S	S	S	S	S	S	S	S	S	S	S	R
1448646.3	S	S	S	S	S	R	S	S	S	S	S	S	R	R
1448647.3	S	S	S	S	S	S	S	S	S	S	S	S	S	S
1448648.3	S	S	S	S	S	S	S	S	S	S	S	S	S	S
1448649.3	S	S	S	S	S	S	S	S	S	S	S	S	S	S
1448650.3	S	S	S	S	S	S	S	S	S	S	S	S	S	S
1448651.3	S	S	S	S	S	S	S	S	S	S	S	S	S	S
1448652.3	S	S	S	S	S	S	S	S	S	S	S	S	S	S
1448653.3	S	S	S	S	S	S	S	S	S	S	S	S	S	S
1448654.3	S	S	S	S	S	S	S	S	S	S	S	S	S	S
1448655.3	S	S	S	S	S	S	S	S	S	S	S	S	S	S
1448656.3	S	S	S	S	S	S	S	S	S	S	S	S	S	S
1448657.3	S	S	S	S	S	S	S	S	S	S	S	S	S	S
1448659.3	S	S	S	S	S	S	S	S	S	S	S	S	S	S
1448660.3	S	S	S	S	S	S	S	S	S	S	S	S	S	S
1448661.3	S	S	S	S	S	R	S	S	S	S	S	S	S	S
1448662.3	S	S	S	S	S	R	S	S	S	S	S	S	S	S
1448663.3	S	S	S	S	S	S	S	S	S	S	S	S	S	S
1448664.3	S	S	S	S	S	S	S	S	S	S	S	S	S	S
1448665.3	S	S	S	S	S	S	S	S	S	S	S	S	S	S
1448666.3	S	S	S	S	S	S	S	S	S	S	S	S	S	S
1448667.3	S	S	S	S	S	S	S	S	S	S	S	S	S	S
1448668.3	S	S	S	S	S	S	S	S	S	S	S	S	S	S
1448669.3	S	S	S	S	S	S	S	S	S	S	S	S	S	S
1448670.3	S	S	S	S	S	R	S	S	S	S	S	S	S	S
1448671.3	S	S	S	S	S	S	S	S	S	S	S	S	S	S
1448672.3	S	S	S	S	S	S	S	S	S	S	S	S	S	S
1448673.3	S	S	S	S	S	R	S	S	S	S	S	S	S	S
1448674.3	S	S	S	S	S	S	S	S	S	S	S	S	S	S
1448675.3	S	S	S	S	S	S	S	S	S	S	R	S	S	S
1448676.3	S	S	S	S	S	S	S	S	S	S	S	S	S	S
1448677.3	S	S	S	S	S	S	S	S	S	S	S	S	S	S
1448678.3	S	S	S	S	S	S	S	S	S	S	S	S	S	S
1448679.3	S	S	S	S	S	S	S	S	S	S	S	S	S	S
1448680.3	S	S	S	R	S	R	S	S	S	S	S	S	R	R
1448681.3	S	S	S	S	S	S	S	S	S	S	S	S	S	S
1448682.3	S	S	S	S	S	S	S	S	S	S	S	S	S	S
1448683.3	S	S	S	S	S	S	S	S	S	S	S	S	S	S
1448684.3	S	S	S	S	S	S	S	S	S	S	S	S	S	S
1448685.3	S	S	S	S	S	S	S	S	S	S	S	S	S	S
1448686.3	S	S	S	S	S	S	S	S	S	S	S	S	S	S
1448687.3	S	S	S	S	S	R	S	S	S	S	S	S	S	S
1448688.3	S	S	S	S	S	S	S	S	S	S	S	S	S	S
1448689.3	S	S	R	S	S	R	S	S	S	S	S	S	S	S
1448690.3	S	S	S	S	S	R	S	S	S	S	S	S	S	S
1448691.3	S	S	S	S	S	S	S	S	S	S	S	S	S	R
1448692.3	S	S	S	S	S	S	S	S	S	S	S	S	S	S
1448693.3	S	S	S	S	S	R	S	S	S	S	S	S	S	S
1448694.3	S	S	R	S	S	R	S	S	S	S	S	S	S	S
1448695.3	S	S	S	S	S	S	S	S	S	S	S	R	R	S
1448696.3	S	S	S	S	S	S	S	S	S	S	S	S	S	S
1448697.3	S	S	S	S	S	S	S	S	S	S	S	S	S	S
1448698.3	S	S	S	S	S	S	S	S	S	S	S	S	S	S
1448699.3	S	S	S	S	S	S	S	S	S	S	S	S	S	S
1448700.3	S	S	S	S	S	S	S	S	S	S	S	S	S	S
1448701.3	S	S	S	S	S	S	S	S	S	S	S	S	S	S
1448702.3	S	S	S	S	S	S	S	S	S	S	S	R	R	S
1448703.3	S	S	S	S	S	S	S	S	S	S	S	S	S	S
1448704.3	S	S	S	S	S	S	S	S	S	S	S	S	S	S
1448705.3	S	S	S	S	S	S	S	S	S	S	S	S	S	S
1448706.3	S	S	S	S	S	S	S	S	S	S	S	S	S	S
1448707.3	S	S	S	S	S	S	S	S	S	S	S	S	S	S
1448708.3	S	S	S	S	S	S	S	S	S	S	S	S	S	S
1448709.3	S	S	S	S	S	S	S	S	S	S	S	S	S	S
1448710.3	S	S	S	S	S	S	S	S	S	S	S	S	S	R
1448711.3	S	S	S	S	S	S	S	S	S	S	S	S	S	S
1448712.3	S	S	S	S	S	S	S	S	S	S	S	S	S	S
1448713.3	S	S	S	S	S	S	S	S	S	S	S	S	S	S
1448714.3	S	S	S	S	S	S	S	S	S	S	S	S	S	S
1448715.3	S	S	S	S	S	S	S	S	S	S	S	S	R	S
1448716.3	S	S	S	S	S	R	S	S	S	S	S	R	R	S
1448717.3	S	S	S	S	S	S	S	S	S	S	S	S	S	S
1448718.3	S	S	S	S	S	S	S	S	S	S	S	S	S	S
1448719.3	S	S	S	S	S	S	S	S	S	S	S	S	S	S
1448720.3	S	S	S	S	S	S	S	S	S	S	S	S	S	S
1448721.3	S	S	S	S	S	S	S	S	S	S	S	S	S	S
1448722.3	S	S	S	S	S	S	S	S	S	S	S	S	S	S
1448723.3	S	S	S	S	S	S	S	S	S	S	S	S	S	S
1448724.3	S	S	S	S	S	S	S	S	S	S	S	S	S	S
1448725.3	S	S	S	S	S	S	S	S	S	S	S	S	S	S
1448726.3	S	S	S	S	S	S	S	S	S	S	S	S	S	S
1448727.3	S	S	S	S	S	S	S	S	S	S	S	S	S	S
1448728.3	S	S	S	S	S	S	S	S	S	S	S	S	S	S
1448729.3	S	S	S	S	S	S	S	S	S	S	S	S	S	S
1448730.3	S	S	S	S	S	S	S	S	S	S	S	S	S	S
1448731.3	S	S	S	S	S	S	S	S	S	S	R	S	S	S
1448732.3	S	S	S	S	S	S	S	S	S	S	S	S	S	S
1448733.3	S	S	S	S	S	S	S	S	S	S	S	S	S	S
1448734.3	S	S	S	S	S	S	S	S	S	S	S	S	S	S
1448735.3	S	S	S	S	S	R	S	S	S	S	S	S	S	R
1448736.3	S	S	S	S	S	S	S	S	S	S	S	S	S	S
1448737.3	S	S	S	S	S	S	S	S	S	S	S	S	S	S
1448738.3	S	S	S	S	S	S	S	S	S	S	S	S	S	S
1448739.3	S	S	S	S	S	S	S	S	S	S	S	S	S	S
1448740.3	S	S	S	S	S	S	S	S	S	S	S	S	S	S
1448742.3	S	S	S	S	S	S	S	S	S	S	S	S	S	S
1448743.3	S	S	S	S	S	S	S	S	S	S	S	S	R	S
1448744.3	S	S	S	S	S	S	S	S	S	S	S	S	R	S
1448745.3	S	S	S	S	S	S	S	S	S	S	S	S	S	S
1448746.3	S	S	S	S	S	S	S	S	S	S	S	S	S	S
1448747.3	S	S	S	S	S	S	S	S	S	S	S	S	S	S
1448748.3	S	S	S	S	S	S	S	S	S	S	S	S	S	S
1448749.3	S	S	S	S	S	R	S	S	S	S	S	S	R	R
1448750.3	S	S	S	S	S	R	S	S	S	S	S	S	R	R
1448751.3	S	S	S	S	S	S	S	S	S	S	S	S	S	S
1448752.3	S	S	S	S	S	S	S	S	S	S	S	S	S	S
1448753.3	S	S	S	S	S	R	S	S	S	S	S	S	S	S
1448754.3	S	S	S	S	S	S	S	S	S	S	S	S	S	S
1448755.3	S	S	S	S	S	S	S	S	S	S	S	S	S	S
1448756.3	S	S	S	S	S	S	S	S	S	S	S	S	S	S
1448757.3	S	S	S	S	S	S	S	S	S	S	S	S	S	S
1448758.3	S	S	S	S	S	S	S	S	S	S	S	S	S	S
1448759.3	S	S	S	S	S	S	S	S	S	S	S	S	S	S
1448760.3	S	S	S	S	S	S	S	S	S	S	S	S	S	S
1448761.3	S	S	S	S	S	S	S	S	S	S	S	S	S	S
1448762.3	S	S	S	S	S	S	S	S	S	S	S	S	S	S
1448763.3	S	S	S	S	S	R	S	S	S	S	S	S	S	R
1448764.3	S	S	S	R	S	R	S	S	S	S	S	S	S	R
1448765.3	S	S	S	S	S	S	S	S	S	S	S	S	S	S
1448766.3	S	S	S	S	S	S	S	S	S	S	S	S	S	S
1448767.3	S	S	S	S	S	S	S	S	S	S	S	S	S	S
1448768.3	S	S	S	S	S	S	S	S	S	S	S	S	S	S
1448769.3	S	S	S	S	S	S	S	S	S	S	S	S	S	S
1448770.3	S	S	S	S	S	S	S	S	S	S	S	S	S	S
1448771.3	S	S	S	S	S	S	S	S	S	S	S	S	S	S
1448772.3	S	S	S	S	S	S	S	S	S	S	S	S	S	S
1448773.3	S	S	S	S	S	S	S	S	S	S	S	S	S	S
1448774.3	S	S	S	S	S	S	S	S	S	S	S	S	S	S
1448775.3	S	S	S	S	S	S	S	S	S	S	S	S	S	S
1448776.3	S	S	S	S	S	S	S	S	S	S	S	S	S	S
1448777.3	S	S	S	S	S	S	S	S	S	S	S	S	S	S
1448778.3	S	S	S	S	S	S	S	S	S	S	S	S	S	S
1448779.3	S	S	S	S	S	S	S	S	S	S	S	S	S	S
1448780.3	S	S	S	S	S	R	S	S	S	S	S	R	R	S
1448781.3	S	S	S	S	S	R	S	S	S	S	S	R	R	S
1448783.3	S	S	S	S	S	R	S	S	S	S	S	S	S	S
1448784.3	S	S	S	S	S	S	S	S	S	S	S	S	R	S
1448785.3	S	S	S	S	S	S	S	S	S	S	S	S	R	S
1448786.3	S	S	S	S	S	S	S	S	S	S	S	S	S	S
1448787.3	S	S	S	S	S	S	S	S	S	S	S	S	S	S
1448788.3	S	S	S	S	S	S	S	S	S	S	S	S	S	S
1448789.3	S	S	S	S	S	S	S	S	S	S	S	S	S	S
1448790.3	S	S	S	S	S	S	S	S	S	S	S	S	S	S
1448791.3	S	S	S	S	S	S	S	S	S	S	S	S	S	S
1448792.3	S	S	S	S	S	S	S	S	S	S	S	S	S	S
1448794.3	S	S	S	S	S	S	S	S	S	S	S	S	S	S
1448795.3	S	S	S	S	S	S	S	S	S	S	S	S	S	S
1448796.3	S	S	S	S	S	S	S	S	S	S	S	S	S	S
1448797.3	S	S	S	S	S	S	S	S	S	S	S	S	S	S
1448798.3	S	S	S	S	S	S	S	S	S	S	S	S	S	S
1448799.3	S	S	S	S	S	S	S	S	S	S	S	S	S	S
1448800.3	S	S	S	S	S	S	S	S	S	S	S	S	S	S
1448801.3	S	S	S	S	S	R	S	S	R	S	S	S	S	R
1448802.3	S	S	S	R	S	R	S	S	S	S	S	S	S	S
1448803.3	S	S	S	S	S	S	S	S	S	S	S	S	S	S
1448804.3	S	S	S	S	S	S	S	S	S	S	S	S	S	S
1448805.3	S	S	S	S	S	S	S	S	S	S	S	S	S	S
1448806.3	S	S	S	S	S	S	S	S	S	S	S	S	S	S
1448807.3	S	S	S	S	S	R	S	S	S	S	S	S	S	S
1448808.3	S	S	S	S	S	S	S	S	S	S	S	S	S	S
1448810.3	S	S	S	R	S	R	S	S	S	S	S	S	S	S
1448811.3	S	S	S	S	S	S	S	S	S	S	S	S	S	S
1448812.3	S	S	S	S	S	R	S	S	S	S	S	R	R	S
1448813.3	S	S	S	S	S	R	S	S	S	S	S	S	S	S
1448814.3	S	S	S	S	S	S	S	S	S	S	S	S	S	S
1448815.3	S	S	S	S	S	S	S	S	S	S	S	S	S	S
1448816.3	S	S	S	S	S	S	S	S	S	S	S	S	S	S
1448817.3	S	S	S	S	S	S	S	S	S	S	S	S	S	S
1448818.3	S	S	S	S	S	S	S	S	S	S	S	S	S	S
1448819.3	S	S	S	S	S	S	S	S	S	S	S	S	S	S
1448821.3	S	S	S	S	S	S	S	S	S	S	S	S	S	S
1448822.3	S	S	S	S	S	S	S	S	S	S	S	S	S	S
1448823.3	S	S	S	S	S	S	S	S	S	S	S	S	S	S
1448824.3	S	S	S	S	S	S	S	S	S	S	S	S	S	S
1448825.3	S	S	S	S	S	S	S	S	S	S	S	S	S	S
1448826.3	S	S	S	S	S	S	S	S	S	S	S	S	S	S
1448827.3	S	S	S	R	S	R	S	S	S	S	S	S	R	S
1448828.3	S	S	S	S	S	S	S	S	S	S	S	S	S	S
1448829.3	S	S	R	S	S	S	S	S	S	S	S	S	S	S
1448830.3	S	S	S	S	S	S	S	S	S	S	S	S	S	S
1448831.3	S	S	S	S	S	S	S	S	S	S	S	S	S	S
1448833.3	S	S	R	S	S	R	S	S	S	S	S	S	R	S
1448834.3	S	S	S	S	S	R	S	S	S	S	S	S	S	S
1448835.3	S	S	S	S	S	S	S	S	S	S	S	S	S	S
1448836.3	S	S	S	S	S	S	S	S	S	S	S	S	S	R
1448837.3	S	S	S	S	S	S	S	S	S	S	S	S	S	S
1448838.3	S	S	R	S	S	R	S	S	S	S	S	S	S	S
1455263.3	S	S	R	S	S	R	S	S	S	S	S	R	R	R
1455264.3	R	R	R	S	R	R	R	R	S	S	R	S	R	S
1455266.3	R	R	R	S	R	R	R	R	S	S	R	S	R	R
1455268.3	S	S	R	S	R	R	R	R	S	S	R	R	R	R
1455269.3	S	S	R	S	R	R	R	R	S	S	R	R	R	R
1455270.3	S	S	R	S	R	R	R	R	S	S	R	R	R	R
1455272.3	R	R	R	R	S	R	R	S	S	S	R	R	R	R
1455273.3	S	S	S	S	S	S	S	S	S	S	S	S	S	S
1455274.3	S	S	R	S	S	R	S	S	S	S	R	R	R	R
1455275.3	S	S	R	S	R	R	R	S	S	S	R	R	R	R
1455276.3	R	R	R	R	S	R	R	S	S	S	R	R	R	R
1455278.3	R	R	R	S	R	R	R	R	S	S	R	S	R	R
1455283.3	S	S	R	S	R	R	R	R	S	S	R	R	R	R
1455284.3	S	S	R	S	R	R	R	R	S	S	R	R	R	R
1455285.3	S	S	R	S	R	R	R	R	S	S	R	R	R	R
1455286.3	S	S	R	S	R	R	R	R	S	S	R	R	R	R
1455287.3	S	S	R	S	R	R	R	R	S	S	R	R	R	R
1455288.3	R	R	R	R	R	R	R	R	S	S	R	R	R	R
1455289.3	R	R	R	R	R	R	R	R	S	S	R	R	R	R
1455290.3	R	R	R	R	R	R	R	R	S	S	R	R	R	R
1455291.3	S	S	S	S	S	R	S	S	S	S	R	R	R	R
1455292.3	R	R	R	S	R	R	R	R	S	S	R	R	R	R
1455293.3	S	S	R	S	R	R	R	R	S	S	R	R	R	R
1455294.3	R	R	R	S	R	R	R	R	S	S	R	S	R	S
1455295.3	R	R	R	R	R	R	R	R	S	S	R	R	R	R
1455302.3	S	S	R	S	S	R	S	S	S	S	R	S	R	R
1455305.3	R	R	R	R	S	R	R	S	S	S	R	R	R	R
1455307.3	R	R	R	S	S	S	R	S	S	S	R	R	R	R
1455308.3	R	R	R	R	S	R	R	S	S	S	R	R	R	R
1455311.3	S	S	R	S	S	R	S	S	S	S	R	R	R	R
1455312.3	R	R	R	S	R	R	R	R	S	S	R	R	R	R
1733.1000	S	S	R	S	S	R	S	S	S	S	S	R	R	R
1733.10000	S	S	S	S	S	S	S	S	S	S	S	S	S	S
1733.10001	S	S	R	R	S	R	S	S	S	S	S	R	R	R
1733.10002	S	S	S	S	S	S	S	S	S	S	S	S	S	S
1733.10003	S	S	S	S	S	S	S	S	S	S	S	S	S	S
1733.10004	S	S	S	S	S	S	S	S	S	S	S	S	S	S
1733.10005	S	S	S	S	S	S	S	S	S	S	S	S	S	S
1733.10006	S	S	S	S	S	S	S	S	S	S	S	S	S	S
1733.10007	S	S	S	S	S	S	S	S	S	S	S	S	S	S
1733.10008	S	S	S	S	S	S	S	S	S	S	S	S	S	S
1733.10009	S	S	S	S	S	S	S	S	S	S	S	S	S	S
1733.1001	S	S	S	S	S	S	S	S	S	S	S	S	S	S
1733.10010	S	S	S	S	S	S	S	S	S	S	S	S	S	S
1733.10011	S	S	S	S	S	S	S	S	S	S	S	S	S	S
1733.10012	S	S	S	S	S	S	S	S	S	S	S	S	S	S
1733.10013	S	S	S	S	S	S	S	S	S	S	S	S	S	S
1733.10014	S	S	S	S	S	S	S	S	S	S	S	S	S	S
1733.10015	S	S	S	S	S	S	S	S	S	S	S	S	S	S
1733.10016	S	S	S	S	S	S	S	S	S	S	S	S	S	S
1733.10017	S	S	S	S	S	S	S	S	S	S	S	S	S	S
1733.10018	S	S	S	S	S	S	S	S	S	S	S	S	S	S
1733.10019	S	S	S	S	S	S	S	S	S	S	S	S	S	S
1733.1002	S	S	S	S	S	R	R	S	S	S	S	R	R	R
1733.10020	S	S	S	S	S	S	S	S	S	S	S	S	S	S
1733.10021	S	S	S	S	S	S	S	S	S	S	S	S	S	S
1733.10022	S	S	S	S	S	S	S	S	S	S	S	S	S	S
1733.10023	S	S	S	S	S	S	S	S	S	S	S	S	S	S
1733.10024	S	S	S	S	S	S	S	S	S	S	S	S	S	S
1733.10025	S	S	S	S	S	S	S	S	S	S	S	S	S	S
1733.10026	S	S	S	S	S	S	S	S	S	S	S	S	S	S
1733.10027	S	S	S	S	S	S	S	S	S	S	S	S	S	S
1733.10028	S	S	S	S	S	S	S	S	S	S	S	S	S	S
1733.10029	S	S	S	S	S	S	S	S	S	S	S	S	S	S
1733.1003	R	R	R	S	S	R	R	S	S	S	S	R	R	R
1733.10030	S	S	S	S	S	S	S	S	S	S	S	S	S	S
1733.10031	S	S	S	S	S	S	S	S	S	S	S	S	S	S
1733.10032	S	S	S	S	S	S	S	S	S	S	S	S	S	S
1733.10033	S	S	S	S	S	S	S	S	S	S	S	S	S	S
1733.10034	S	S	S	S	S	R	S	S	S	S	S	S	S	S
1733.10035	S	S	S	S	S	S	S	S	S	S	S	S	S	S
1733.10036	S	S	S	S	S	S	S	S	S	S	S	S	S	S
1733.10037	S	S	R	R	S	R	S	S	S	S	S	R	R	R
1733.10038	S	S	S	S	S	S	S	S	S	S	S	S	S	S
1733.10039	S	S	S	S	S	S	S	S	S	S	S	S	S	S
1733.1004	S	S	R	S	S	R	S	S	S	S	S	R	R	R
1733.10040	S	S	S	S	S	S	S	S	S	S	S	S	S	S
1733.10041	S	S	S	S	S	R	S	S	S	S	S	S	S	S
1733.10042	S	S	S	R	S	R	S	S	S	S	S	S	S	S
1733.10043	S	S	S	S	S	S	S	S	S	S	S	S	S	S
1733.10044	S	S	S	S	S	R	S	S	S	S	S	S	S	S
1733.10045	S	S	S	S	S	S	S	S	S	S	S	S	S	S
1733.10046	S	S	S	S	S	S	S	S	S	S	S	S	S	S
1733.10047	S	S	S	S	S	S	S	S	S	S	S	S	S	S
1733.10048	S	S	S	S	S	S	S	S	S	S	S	S	S	S
1733.10049	S	S	S	S	S	S	S	S	S	S	S	S	S	S
1733.1005	S	S	R	S	S	R	S	S	S	S	S	S	S	S
1733.10050	S	S	S	S	S	S	S	S	S	S	S	S	S	S
1733.10051	S	S	S	S	S	S	S	S	S	S	S	S	S	S
1733.10052	S	S	S	S	S	S	S	S	S	S	S	S	S	S
1733.10053	S	S	S	S	S	S	S	S	S	S	S	S	S	S
1733.10054	S	S	S	S	S	S	S	S	S	S	S	S	S	S
1733.10055	S	S	S	S	S	R	S	S	S	S	S	S	S	R
1733.10056	S	S	S	S	S	S	S	S	S	S	S	S	S	S
1733.10057	S	S	S	S	S	S	S	S	S	S	S	S	S	S
1733.10058	S	S	S	S	S	S	S	S	S	S	S	S	S	S
1733.10059	S	S	S	S	S	S	S	S	S	S	S	S	S	S
1733.1006	S	S	R	S	S	R	S	S	S	S	S	R	R	R
1733.10060	S	S	S	S	S	S	S	S	S	S	S	S	S	S
1733.10061	S	S	S	S	S	S	S	S	S	S	S	S	S	S
1733.10062	S	S	S	S	S	S	S	S	S	S	S	S	S	S
1733.10063	S	S	S	S	S	S	S	S	S	S	S	S	S	S
1733.10064	S	S	S	S	S	S	S	S	S	S	S	S	S	S
1733.10065	S	S	S	S	S	S	S	S	S	S	S	S	S	S
1733.10066	S	S	S	S	S	S	S	S	S	S	S	S	S	S
1733.10067	S	S	S	S	S	S	S	S	S	S	S	S	S	S
1733.10068	S	S	S	S	S	S	S	S	S	S	S	S	S	S
1733.10069	S	S	S	S	S	S	S	S	S	S	S	S	S	S
1733.1007	S	S	S	S	S	S	S	S	S	S	S	S	S	S
1733.10070	S	S	S	S	S	S	S	S	S	S	S	S	S	S
1733.10071	S	S	S	S	S	S	S	S	S	S	S	S	S	S
1733.10072	S	S	S	S	S	S	S	S	S	S	S	S	S	S
1733.10073	S	S	S	S	S	S	S	S	S	S	S	S	S	S
1733.10074	S	S	S	S	S	R	S	S	S	S	R	R	R	R
1733.10075	S	S	S	S	S	S	S	S	S	S	S	S	S	S
1733.10076	S	S	S	R	S	R	S	S	S	S	S	S	S	S
1733.10077	S	S	S	S	S	S	S	S	S	S	S	S	S	S
1733.10078	S	S	S	S	S	S	S	S	S	S	S	S	S	S
1733.10079	S	S	S	S	S	S	S	S	S	S	S	S	S	S
1733.1008	S	S	R	S	R	R	S	R	R	S	R	R	R	R
1733.10080	S	S	S	S	S	S	S	S	S	S	S	S	S	S
1733.10081	S	S	S	S	S	S	S	S	S	S	S	S	S	S
1733.10082	S	S	S	S	S	S	S	S	S	S	S	S	S	S
1733.10083	S	S	S	S	S	S	S	S	S	S	S	S	S	S
1733.10084	S	S	S	S	S	S	S	S	S	S	S	S	S	S
1733.10085	S	S	S	S	S	S	S	S	S	S	S	S	S	S
1733.10086	S	S	S	S	S	S	S	S	S	S	S	S	S	S
1733.10087	S	S	S	R	S	R	S	S	S	S	S	S	S	S
1733.10088	S	S	S	S	S	S	S	S	S	S	S	S	S	S
1733.10089	S	S	S	R	S	R	S	S	S	S	S	S	S	S
1733.1009	S	S	S	S	S	S	S	S	S	S	S	S	S	S
1733.10090	S	S	S	S	S	S	S	S	S	S	S	S	S	S
1733.10091	S	S	R	R	S	R	S	S	S	S	S	S	S	R
1733.10092	S	S	S	S	S	S	S	S	S	S	S	S	S	S
1733.10093	S	S	S	S	S	S	S	S	S	S	S	S	S	S
1733.10094	S	S	S	S	S	S	S	S	S	S	S	S	S	S
1733.10095	S	S	S	S	S	S	S	S	S	S	S	S	S	S
1733.10096	S	S	S	S	S	R	S	S	S	S	S	S	S	S
1733.10097	S	S	S	S	S	S	S	S	S	S	S	S	S	S
1733.10098	S	S	S	S	S	S	S	S	S	S	S	S	S	S
1733.10099	S	S	R	R	S	R	S	S	S	S	S	R	R	R
1733.1010	S	S	R	S	S	R	R	S	S	S	S	R	R	R
1733.10100	S	S	S	S	S	S	S	S	S	S	S	S	S	S
1733.10101	S	S	S	S	S	S	S	S	S	S	S	S	S	S
1733.10102	S	S	S	S	S	S	S	S	S	S	S	S	S	S
1733.10103	S	S	S	S	S	S	S	S	S	S	S	S	S	S
1733.10104	S	S	S	S	S	S	S	S	S	S	S	S	S	S
1733.10105	S	S	S	S	S	S	S	S	S	S	S	S	S	S
1733.10106	S	S	S	S	S	S	S	S	S	S	S	S	S	S
1733.10107	S	S	S	S	S	S	S	S	S	S	S	S	S	S
1733.10108	S	S	S	S	S	S	S	S	S	S	S	S	S	S
1733.10109	S	S	S	S	S	S	S	S	S	S	S	S	S	R
1733.1011	S	S	R	S	S	R	R	S	S	S	R	R	R	R
1733.10110	S	S	S	S	S	S	S	S	S	S	S	S	S	S
1733.10111	S	S	S	S	S	S	S	S	S	S	S	S	S	S
1733.10112	S	S	S	S	S	S	S	S	S	S	S	S	S	S
1733.10113	S	S	S	S	S	S	S	S	S	S	S	S	S	S
1733.10114	S	S	S	S	S	S	S	S	S	S	S	S	S	S
1733.10115	S	S	S	S	R	S	S	S	S	S	S	S	S	S
1733.10116	S	S	S	S	R	S	S	S	S	S	S	S	S	S
1733.10117	S	S	S	S	S	S	S	S	S	S	S	S	S	S
1733.10118	S	S	S	S	S	S	S	S	S	S	S	S	S	S
1733.10119	S	S	S	S	S	S	S	S	S	S	S	S	S	S
1733.1012	S	S	R	S	S	R	S	S	S	S	S	S	S	R
1733.10120	S	S	S	S	S	S	S	S	S	S	S	S	S	S
1733.10121	S	S	S	S	S	S	S	S	S	S	S	S	R	S
1733.10122	S	S	S	S	S	S	S	S	S	S	S	S	S	S
1733.10123	S	S	S	S	R	S	S	S	S	S	S	S	S	S
1733.10124	S	S	S	S	S	S	S	S	S	S	S	S	S	S
1733.10125	S	S	S	S	S	S	S	S	S	S	S	S	S	S
1733.10126	S	S	S	S	S	S	S	S	S	S	S	S	S	S
1733.10127	S	S	S	S	S	S	S	S	S	S	S	S	S	S
1733.10128	S	S	S	S	S	S	S	S	S	S	S	S	S	S
1733.10129	S	S	S	S	S	S	S	S	S	S	S	S	S	S
1733.1013	R	R	R	S	R	R	R	R	S	S	S	R	R	R
1733.10130	S	S	S	S	S	S	S	S	S	S	S	S	S	S
1733.10131	S	S	S	S	S	S	S	S	S	S	S	S	S	S
1733.10132	S	S	R	S	S	R	S	S	S	S	R	R	R	R
1733.10133	S	S	S	S	S	S	S	S	S	S	S	S	S	R
1733.10134	S	S	S	S	S	S	S	S	S	S	S	S	S	S
1733.10135	S	S	S	S	S	S	S	S	S	S	S	S	R	S
1733.10136	S	S	S	S	S	S	S	S	S	S	S	S	S	S
1733.10137	S	S	S	S	S	S	S	S	S	S	S	S	S	S
1733.10138	S	S	S	S	S	S	S	S	S	S	S	S	S	S
1733.10139	S	S	S	S	S	S	S	S	S	S	S	S	S	S
1733.1014	S	S	R	S	S	R	S	S	S	S	S	R	R	R
1733.10140	S	S	S	S	S	S	S	S	S	S	S	S	R	S
1733.10141	S	S	S	S	S	S	S	S	S	S	S	S	S	S
1733.10142	S	S	S	S	S	S	S	S	S	S	S	S	S	S
1733.10143	S	S	S	S	S	S	S	S	S	S	S	S	S	S
1733.10144	S	S	S	S	S	S	S	S	S	S	S	S	S	S
1733.10145	S	S	S	S	S	S	S	S	S	S	S	S	S	S
1733.10146	S	S	S	S	S	S	S	S	S	S	S	S	S	R
1733.10147	S	S	S	S	S	S	S	S	S	S	S	S	S	S
1733.10148	S	S	S	S	S	S	S	S	S	S	S	S	S	S
1733.10149	S	S	S	S	S	S	S	S	S	S	S	S	S	S
1733.1015	S	S	R	S	S	R	S	S	S	S	S	R	R	R
1733.10150	S	S	S	S	S	R	S	S	S	S	S	S	S	S
1733.10151	S	S	S	S	S	S	S	S	S	S	S	S	S	S
1733.10152	S	S	S	S	S	S	S	S	S	S	S	S	R	S
1733.10153	S	S	S	S	S	S	S	S	S	S	S	S	S	R
1733.10154	S	S	S	S	S	S	S	S	S	S	S	S	R	S
1733.10155	S	S	S	S	S	S	S	S	S	S	S	S	S	S
1733.10156	S	S	S	S	S	S	S	S	S	S	S	S	S	S
1733.10157	S	S	S	S	S	S	S	S	S	S	S	S	S	S
1733.10158	S	S	R	R	S	R	S	S	S	S	S	R	R	R
1733.10159	S	S	S	S	S	S	S	S	S	S	S	S	S	S
1733.1016	S	S	R	R	R	R	R	R	S	S	S	R	R	R
1733.10160	S	S	S	S	S	S	S	S	S	S	S	S	S	S
1733.10161	S	S	S	S	S	S	S	S	S	S	S	S	S	S
1733.10162	S	S	S	S	S	S	S	S	S	S	S	S	S	S
1733.10163	S	S	S	S	S	S	S	S	S	S	S	S	S	S
1733.10164	S	S	S	S	S	S	S	S	S	S	S	S	S	S
1733.10165	S	S	S	S	S	S	S	S	S	S	S	S	S	S
1733.10166	S	S	S	S	S	S	S	S	S	S	S	S	S	S
1733.10167	S	S	S	S	S	S	S	S	S	S	S	S	S	R
1733.10168	S	S	S	S	S	S	S	S	S	S	S	S	S	S
1733.10169	S	S	S	S	S	S	S	S	S	S	S	S	S	S
1733.1017	S	S	S	S	S	S	S	S	S	S	S	S	S	S
1733.10170	S	S	S	S	S	S	S	S	S	S	S	S	S	S
1733.10171	S	S	S	S	S	S	S	S	S	S	S	S	S	S
1733.10172	S	S	S	S	S	S	S	S	S	S	S	S	S	S
1733.10173	S	S	S	S	S	S	S	S	S	S	S	S	S	S
1733.10174	S	S	S	S	S	S	S	S	S	S	S	S	S	S
1733.10175	S	S	S	S	S	S	S	S	S	S	S	S	S	R
1733.10176	S	S	S	S	S	S	S	S	S	S	S	S	S	S
1733.10177	S	S	S	S	S	S	S	S	S	S	S	S	S	S
1733.10178	S	S	S	S	S	S	S	S	S	S	S	S	S	S
1733.10179	S	S	S	S	S	S	S	S	S	S	S	S	S	S
1733.1018	S	S	S	S	S	S	S	S	S	S	S	S	S	S
1733.10180	S	S	S	S	S	S	S	S	S	S	S	S	S	S
1733.10181	S	S	S	S	S	S	S	S	S	S	S	S	S	S
1733.10182	S	S	S	S	S	S	S	S	S	S	S	S	S	S
1733.10183	S	S	S	S	S	S	S	S	S	S	S	S	S	S
1733.10184	S	S	S	S	S	S	S	S	S	S	S	S	S	S
1733.10185	S	S	S	S	S	S	S	S	S	S	S	S	R	S
1733.10186	S	S	S	S	S	S	S	S	S	S	S	S	S	S
1733.10187	S	S	S	S	S	S	S	S	S	S	S	S	S	S
1733.10188	S	S	S	S	S	S	S	S	S	S	S	S	S	S
1733.10189	S	S	S	S	S	S	S	S	S	S	S	S	S	S
1733.1019	S	S	S	R	S	R	S	S	S	S	S	R	R	S
1733.10190	S	S	S	S	S	S	S	S	S	S	S	S	S	S
1733.10191	S	S	S	S	S	S	S	S	S	S	S	S	S	S
1733.10192	S	S	S	S	S	S	S	S	S	S	S	S	S	S
1733.10193	S	S	S	S	S	S	S	S	S	S	S	S	R	S
1733.10194	S	S	S	S	S	S	S	S	S	S	S	S	S	S
1733.10195	S	S	S	S	S	S	S	S	S	S	S	S	S	S
1733.10196	S	S	S	S	S	S	S	S	S	S	S	S	S	S
1733.10197	S	S	S	S	S	R	S	S	S	S	S	S	S	R
1733.10198	S	S	S	S	S	S	S	S	S	S	S	S	S	S
1733.10199	S	S	S	S	S	S	S	S	S	S	S	S	S	S
1733.1020	S	S	S	S	S	S	S	S	S	S	S	S	S	R
1733.10200	S	S	S	S	S	S	S	S	S	S	S	S	S	S
1733.10201	S	S	S	S	S	S	S	S	S	S	S	S	S	S
1733.10202	S	S	S	S	S	S	S	S	S	S	S	S	S	R
1733.10203	S	S	S	S	S	S	S	S	S	S	S	S	S	S
1733.10204	S	S	S	S	S	S	S	S	S	S	S	S	S	S
1733.10205	S	S	S	S	S	S	S	S	S	S	S	S	S	S
1733.10206	S	S	S	S	S	S	S	S	S	S	S	S	R	S
1733.10207	S	S	S	S	S	R	S	S	S	S	S	S	S	R
1733.10208	S	S	S	S	S	S	S	S	S	S	S	S	S	S
1733.10209	S	S	S	S	S	S	S	S	S	S	S	S	S	S
1733.1021	S	R	R	R	S	R	S	S	S	S	S	R	R	R
1733.10210	S	S	S	S	S	S	S	S	S	S	S	S	S	S
1733.10211	S	S	S	S	S	S	S	S	S	S	S	S	S	S
1733.10212	S	S	S	S	S	S	S	S	S	S	S	S	S	S
1733.10213	S	S	S	S	S	S	S	S	S	S	S	S	S	S
1733.10214	S	S	S	S	S	S	S	S	S	S	S	S	S	S
1733.10215	S	S	S	S	S	S	S	S	S	S	S	S	S	S
1733.10216	S	S	S	S	S	S	S	S	S	S	S	S	S	S
1733.10217	S	S	S	S	S	S	S	S	S	S	S	S	S	S
1733.10218	S	S	S	S	S	S	S	S	S	S	S	S	S	S
1733.10219	S	S	S	S	S	S	S	S	S	S	S	S	R	S
1733.1022	S	S	S	S	S	S	S	S	S	S	S	S	S	S
1733.10220	S	S	S	S	S	S	S	S	S	S	S	S	S	S
1733.10221	S	S	S	S	S	S	S	S	S	S	S	S	S	S
1733.10222	S	S	S	S	S	R	S	S	S	S	S	S	S	S
1733.10223	S	S	S	S	S	S	S	S	S	S	S	S	S	S
1733.10224	S	S	S	S	R	S	S	R	S	S	S	S	S	S
1733.10225	S	S	S	S	R	S	S	R	S	S	S	S	S	S
1733.10226	S	S	S	S	S	S	S	S	S	S	S	S	S	S
1733.10227	S	S	S	S	S	S	S	S	S	S	S	S	S	S
1733.10228	S	S	S	S	S	S	S	S	S	S	S	S	S	S
1733.10229	S	S	S	S	S	S	S	S	S	S	S	S	S	S
1733.1023	S	S	S	S	S	S	S	S	S	S	S	S	S	S
1733.10230	S	S	S	S	S	S	S	S	S	S	S	S	S	S
1733.10231	S	S	S	S	S	S	S	S	S	S	S	S	S	S
1733.10232	S	S	S	S	S	R	S	S	S	S	S	S	S	R
1733.10233	S	S	S	S	S	S	S	S	S	S	S	S	S	S
1733.10234	S	S	S	S	S	S	S	S	S	S	S	S	S	S
1733.10235	S	S	S	S	S	R	S	S	S	S	S	S	R	S
1733.10236	S	S	S	S	S	S	S	S	S	S	S	S	S	S
1733.10237	S	S	S	S	S	S	S	S	S	S	S	S	S	S
1733.10238	S	S	S	S	S	S	S	S	S	S	S	S	S	S
1733.10239	S	S	S	S	S	S	S	S	S	S	S	S	S	S
1733.1024	S	S	R	R	S	R	S	S	S	S	S	S	S	S
1733.10240	S	S	S	S	S	S	S	S	S	S	S	S	S	S
1733.10241	S	S	S	S	S	S	S	S	S	S	S	S	S	S
1733.10242	S	S	S	S	S	S	S	S	S	S	S	S	S	S
1733.10243	S	S	S	S	S	S	S	S	S	S	S	S	S	S
1733.10244	S	S	S	S	S	S	S	S	S	S	S	S	S	S
1733.10245	S	S	S	S	S	S	S	S	S	S	S	S	S	S
1733.10246	S	S	S	S	S	S	S	S	S	S	S	S	S	S
1733.10247	S	S	S	S	S	S	S	S	S	S	S	S	S	S
1733.10248	S	S	S	S	S	S	S	S	S	S	S	S	S	S
1733.10249	S	S	S	S	S	S	S	S	S	S	S	S	S	S
1733.1025	S	S	S	S	S	S	S	S	S	S	S	S	S	S
1733.10250	S	S	S	S	S	S	S	S	S	S	S	S	S	S
1733.10251	S	S	S	S	S	S	S	S	S	S	S	S	S	S
1733.10252	S	S	S	S	S	S	S	S	S	S	S	S	S	S
1733.10253	S	S	R	S	S	S	S	S	S	S	S	S	S	S
1733.10254	S	S	S	S	S	S	S	S	S	S	S	S	S	S
1733.10255	S	S	S	S	S	S	S	S	S	S	S	S	S	S
1733.10256	S	S	S	S	S	S	S	S	S	S	S	S	S	S
1733.10257	S	S	S	S	S	S	S	S	S	S	S	S	S	S
1733.10258	S	S	R	S	S	S	S	S	S	S	S	S	S	S
1733.10259	S	S	S	S	R	S	S	R	S	S	S	S	S	S
1733.1026	S	S	S	S	S	S	S	S	S	S	S	R	R	S
1733.10260	S	S	S	S	S	S	S	S	S	S	S	S	S	S
1733.10261	S	S	S	S	S	S	S	S	S	S	S	S	S	S
1733.10262	S	S	S	S	S	S	S	S	S	S	S	S	S	S
1733.10263	S	S	S	S	S	S	S	S	S	S	S	S	S	S
1733.10264	S	S	S	S	S	S	S	S	S	S	S	S	S	S
1733.10265	S	S	S	S	S	S	S	S	S	S	S	S	S	S
1733.10266	S	S	S	S	S	S	S	S	S	S	S	S	S	S
1733.10267	S	S	S	S	S	S	S	S	S	S	S	S	S	S
1733.10268	S	S	S	S	S	S	S	S	S	S	S	S	S	S
1733.10269	S	S	S	S	S	S	S	S	S	S	S	S	S	S
1733.1027	S	S	S	S	S	S	S	S	S	S	S	S	S	S
1733.10270	S	S	S	S	S	S	S	S	S	S	S	S	S	S
1733.10271	S	S	S	S	S	S	S	S	S	S	S	S	S	S
1733.10272	S	S	S	S	S	S	S	S	S	S	S	S	S	S
1733.10273	S	S	S	S	S	S	S	S	S	S	S	S	S	S
1733.10274	S	S	S	S	S	S	S	S	S	S	S	S	S	S
1733.10275	S	S	S	S	S	S	S	S	S	S	S	S	S	S
1733.10276	S	S	R	S	S	R	S	S	S	S	S	S	S	R
1733.10277	S	S	S	S	S	S	S	S	S	S	S	S	S	S
1733.10278	S	S	S	S	S	S	S	S	S	S	S	S	S	S
1733.10279	S	S	S	S	S	S	S	S	S	S	S	S	S	S
1733.1028	S	S	R	S	S	R	S	S	S	S	S	R	R	R
1733.10280	S	S	S	S	S	R	S	S	S	S	S	S	S	S
1733.10281	S	S	R	R	S	R	S	S	S	S	S	R	R	R
1733.10282	S	S	S	R	S	R	S	S	S	S	S	S	S	S
1733.10283	S	S	S	S	S	S	S	S	S	S	S	S	S	S
1733.10284	S	S	S	S	S	S	S	S	S	S	S	S	S	S
1733.10285	S	S	S	S	S	S	S	S	S	S	S	S	S	S
1733.10286	S	S	S	S	S	S	S	S	S	S	S	S	S	S
1733.10287	S	S	S	S	S	R	S	S	S	S	S	S	S	R
1733.10288	S	S	S	S	S	S	S	S	S	S	S	S	S	S
1733.10289	S	S	S	S	S	S	S	S	S	S	S	S	S	S
1733.1029	S	S	S	S	S	S	S	S	S	S	S	S	S	S
1733.10290	S	S	S	S	S	S	S	S	S	S	S	S	S	S
1733.10291	S	S	S	S	S	S	S	S	S	S	S	S	S	S
1733.10292	S	S	S	S	S	S	S	S	S	S	S	S	S	S
1733.10293	S	S	S	S	S	S	S	S	S	S	S	S	S	S
1733.10294	S	S	S	S	S	S	S	S	S	S	S	S	S	S
1733.10295	S	S	S	S	S	S	S	S	S	S	S	S	S	S
1733.10296	S	S	S	S	S	S	S	S	S	S	S	S	S	S
1733.10297	S	S	S	S	S	S	S	S	S	S	S	S	S	S
1733.10298	S	S	S	S	S	S	S	S	S	S	S	S	S	S
1733.10299	S	S	S	S	S	S	S	S	S	S	S	S	S	S
1733.1030	S	S	S	S	S	S	S	S	S	S	S	S	S	S
1733.10300	S	S	R	S	S	S	S	S	S	S	S	S	S	R
1733.10301	S	S	S	S	S	S	S	S	S	S	S	S	S	S
1733.10302	S	S	S	S	S	R	S	S	S	S	S	S	R	R
1733.10303	S	S	S	S	S	S	S	S	S	S	S	S	S	S
1733.10304	S	S	S	S	S	S	S	S	S	S	S	S	S	S
1733.10305	S	S	S	S	S	S	S	S	S	S	S	S	S	S
1733.10306	S	S	S	S	S	S	S	S	S	S	S	S	S	S
1733.10307	S	S	S	S	R	S	S	R	S	S	S	S	S	S
1733.10308	S	S	S	S	S	S	S	S	S	S	S	S	S	S
1733.10309	S	S	S	S	S	S	S	S	S	S	S	S	S	S
1733.1031	S	S	S	S	S	S	S	S	S	S	S	S	S	S
1733.10310	S	S	S	S	S	S	S	S	S	S	S	S	S	S
1733.10311	S	S	S	S	S	S	S	S	S	S	S	S	S	S
1733.10312	S	S	S	S	S	S	S	S	S	S	S	S	S	S
1733.10313	S	S	S	S	S	S	S	S	S	S	S	S	S	S
1733.10314	S	S	S	S	S	S	S	S	S	S	S	S	S	S
1733.10315	S	S	S	S	S	S	S	S	S	S	S	S	S	S
1733.10316	S	S	S	S	S	S	S	S	S	S	S	S	S	S
1733.10317	S	S	S	S	S	S	S	S	S	S	S	S	S	S
1733.10318	S	S	S	S	S	S	S	S	S	S	S	S	S	S
1733.10319	S	S	S	S	S	S	S	S	S	S	S	S	S	S
1733.1032	S	S	S	S	S	R	S	S	S	S	S	R	R	R
1733.10320	S	S	S	S	S	S	S	S	S	S	S	S	S	S
1733.10321	S	S	S	S	S	S	S	S	S	S	S	S	S	S
1733.10322	S	S	S	S	S	S	S	S	S	S	S	S	S	S
1733.10323	S	S	S	S	S	S	S	S	S	S	S	S	S	S
1733.10324	S	S	S	S	S	S	S	S	S	S	S	S	S	S
1733.10325	S	S	S	S	S	S	S	S	S	S	S	S	S	S
1733.10326	S	S	S	S	S	S	S	S	S	S	S	S	S	S
1733.10327	S	S	S	S	S	S	S	S	S	S	S	S	S	S
1733.10328	S	S	S	S	S	S	S	S	S	S	S	S	S	S
1733.10329	S	S	S	S	S	S	S	S	S	S	S	S	S	S
1733.1033	S	S	R	S	S	R	S	S	S	S	S	R	R	R
1733.10330	S	S	S	S	S	S	S	S	S	S	S	S	S	S
1733.10331	S	S	S	S	S	S	S	S	S	S	S	S	S	S
1733.10332	S	S	S	S	S	S	S	S	S	S	S	S	S	S
1733.10333	S	S	S	S	S	R	S	S	S	S	S	S	S	S
1733.10334	S	S	S	S	S	S	S	S	S	S	S	S	S	S
1733.10335	S	S	S	S	S	S	S	S	S	S	S	S	S	S
1733.10336	S	S	S	S	S	S	S	S	S	S	S	S	S	S
1733.10337	S	S	S	S	R	S	S	R	S	S	S	S	S	S
1733.10338	S	S	S	S	R	S	S	R	S	S	S	S	S	S
1733.10339	S	S	S	S	S	S	S	S	S	S	S	S	S	S
1733.1034	S	S	S	S	S	S	S	S	S	S	S	S	S	S
1733.10340	S	S	S	S	S	S	S	S	S	S	S	S	S	S
1733.10341	R	R	R	R	S	R	R	S	S	S	R	R	R	S
1733.10342	S	S	S	S	S	S	S	S	S	S	S	S	S	S
1733.10343	S	S	S	S	S	S	S	S	S	S	S	R	S	S
1733.10344	S	S	S	S	S	S	S	S	S	S	S	S	S	S
1733.10345	S	S	S	S	S	S	S	S	S	S	S	S	S	S
1733.10346	S	S	S	S	S	S	S	S	S	S	S	S	S	S
1733.10347	S	S	S	S	S	S	S	S	S	S	S	S	S	S
1733.10348	S	S	S	S	S	S	S	S	S	S	S	S	S	S
1733.10349	S	S	S	S	S	S	S	S	S	S	S	S	S	S
1733.1035	S	S	R	S	S	R	R	S	S	S	S	R	R	R
1733.10350	S	S	S	S	S	S	S	S	S	S	S	S	S	S
1733.10351	S	S	S	S	S	S	S	S	S	S	S	S	S	S
1733.10352	S	S	S	S	S	S	S	S	S	S	S	S	S	S
1733.10353	S	S	S	S	S	S	S	S	S	S	S	S	S	S
1733.10354	S	S	S	S	S	S	S	S	S	S	S	S	S	S
1733.10355	S	S	S	S	S	S	S	S	S	S	S	S	S	S
1733.10356	S	S	S	S	S	S	S	S	S	S	S	S	S	S
1733.10357	S	S	S	S	S	S	S	S	S	S	S	S	S	S
1733.10358	S	S	S	S	S	S	S	S	S	S	S	S	S	S
1733.10359	S	S	S	S	S	S	S	S	S	S	S	S	S	S
1733.1036	S	S	R	S	S	R	S	S	S	S	S	R	R	R
1733.10360	S	S	S	S	S	S	S	S	S	S	S	S	S	S
1733.10361	S	S	S	R	S	R	S	S	S	S	S	S	S	R
1733.10362	S	S	S	S	S	S	S	S	S	S	S	S	S	S
1733.10363	S	S	S	S	S	S	S	S	S	S	S	S	S	S
1733.10364	S	S	S	S	S	S	S	S	S	S	S	S	S	S
1733.10365	S	S	S	S	S	S	S	S	S	S	S	S	S	S
1733.10366	S	S	S	S	S	R	S	S	S	S	S	S	S	R
1733.10367	S	S	S	S	S	S	S	S	S	S	S	S	S	S
1733.10368	S	S	S	S	S	S	S	S	S	S	S	S	S	S
1733.10369	S	S	S	S	S	S	S	S	S	S	S	S	S	S
1733.1037	R	R	S	S	S	R	R	S	S	R	S	R	R	R
1733.10370	S	S	S	S	S	S	S	S	S	S	S	S	S	S
1733.10371	S	S	S	S	S	S	S	S	S	S	S	S	S	S
1733.10372	S	S	S	S	S	S	S	S	S	S	S	S	S	S
1733.10373	S	S	S	S	S	S	S	S	S	S	S	S	S	S
1733.10374	S	S	S	S	S	S	S	S	S	S	S	S	S	S
1733.10375	S	S	S	S	S	S	S	S	S	S	S	S	S	S
1733.10376	S	S	S	S	S	S	S	S	S	S	S	S	S	R
1733.10377	S	S	S	S	S	S	S	S	S	S	S	S	S	S
1733.10378	S	S	S	S	S	R	S	S	S	S	S	S	S	R
1733.10379	R	R	R	R	S	R	R	S	S	S	R	R	R	S
1733.1038	S	S	R	S	S	R	R	S	S	S	R	R	R	R
1733.10380	S	S	S	S	S	S	S	S	S	S	S	S	S	S
1733.10381	S	S	S	S	S	S	S	S	S	S	S	S	S	S
1733.10382	S	S	S	S	S	S	S	S	S	S	S	S	S	S
1733.10383	S	S	S	S	R	S	R	R	S	S	R	S	S	S
1733.10384	S	S	S	S	S	S	S	S	S	S	S	S	S	S
1733.10385	S	S	S	S	S	S	S	S	S	S	S	S	S	S
1733.10386	S	S	S	S	S	S	S	S	S	S	S	S	R	S
1733.10387	S	S	S	S	S	S	S	S	S	S	S	S	S	S
1733.10388	S	S	S	S	S	S	S	S	S	S	S	S	S	S
1733.10389	S	S	S	S	S	S	S	S	S	S	S	S	S	S
1733.1039	S	S	S	S	S	S	S	S	S	S	S	S	S	S
1733.10390	S	S	S	S	S	S	S	S	S	S	S	S	S	S
1733.10391	S	S	S	S	S	S	S	S	S	S	S	S	S	R
1733.10392	S	S	R	S	S	R	S	S	S	S	R	S	R	R
1733.10393	S	S	S	S	S	S	S	S	S	S	S	S	S	S
1733.10394	S	S	S	S	S	S	S	S	S	S	S	S	S	S
1733.10395	S	S	S	S	S	S	S	S	S	S	S	S	S	S
1733.10396	S	S	S	S	S	S	S	S	S	S	S	S	S	S
1733.10397	S	S	S	S	S	S	S	S	S	S	S	S	S	S
1733.10398	S	S	S	S	S	S	S	S	S	S	S	S	S	S
1733.10399	S	S	S	S	S	S	S	S	S	S	S	S	S	S
1733.1040	S	S	S	S	S	S	S	S	S	S	S	S	S	S
1733.10400	S	S	S	S	S	R	S	S	S	S	S	S	S	R
1733.10401	S	R	S	S	S	S	R	S	S	S	S	S	S	S
1733.10402	S	S	S	S	S	S	S	S	S	S	S	S	S	S
1733.10403	S	S	S	S	S	S	S	S	S	S	S	S	R	S
1733.10404	S	S	S	R	S	R	S	S	S	S	S	S	S	S
1733.10405	S	S	S	S	S	R	S	S	S	S	S	S	S	S
1733.10406	S	S	S	S	S	S	S	S	S	S	S	S	S	S
1733.10407	S	S	S	S	S	S	S	S	S	S	S	S	S	S
1733.10408	S	S	S	S	S	S	S	S	S	S	S	S	S	S
1733.10409	S	S	S	S	S	S	S	S	S	S	S	S	S	S
1733.1041	S	S	R	S	S	R	S	S	S	S	S	R	R	R
1733.10410	S	S	S	S	S	S	S	S	S	S	S	S	S	S
1733.10411	S	S	S	S	S	S	S	S	S	S	S	S	S	S
1733.10412	S	S	S	S	S	S	S	S	S	S	S	S	S	S
1733.10413	S	S	S	S	S	S	S	S	S	S	S	S	S	S
1733.10414	S	S	S	S	S	R	S	S	S	S	S	S	S	S
1733.10415	S	S	S	S	S	S	S	S	S	S	S	S	S	S
1733.10416	S	S	S	S	S	S	S	S	S	S	S	S	S	S
1733.10417	S	S	S	S	S	S	S	S	S	S	S	S	S	S
1733.10418	S	S	S	S	S	R	S	S	S	S	S	S	S	S
1733.10419	S	S	S	S	S	S	S	S	S	S	S	S	S	S
1733.1042	S	S	S	S	S	R	S	S	S	S	R	R	R	R
1733.10420	S	S	S	R	S	R	S	S	S	S	S	S	S	S
1733.10421	S	S	S	S	S	S	S	S	S	S	S	R	R	S
1733.10422	S	S	S	S	S	S	S	S	S	S	S	S	S	S
1733.10423	S	S	S	S	S	S	S	S	S	S	S	S	S	S
1733.10424	S	S	S	S	S	S	S	S	S	S	S	S	S	S
1733.10425	S	S	S	S	S	S	S	S	S	S	S	S	S	S
1733.10426	S	S	S	S	S	R	S	S	S	S	S	S	S	S
1733.10427	S	S	S	S	S	S	S	S	S	S	S	S	S	S
1733.10428	S	S	S	S	S	R	S	S	S	S	S	S	S	S
1733.10429	S	S	S	S	S	S	S	S	S	S	S	S	S	S
1733.1043	S	S	S	S	S	S	S	S	S	S	S	S	S	S
1733.10430	S	S	S	S	S	S	S	S	S	S	S	S	S	S
1733.10431	S	S	S	S	S	S	S	S	S	S	S	S	S	S
1733.10432	S	S	S	S	S	S	S	S	S	S	S	S	S	S
1733.10433	S	S	S	S	S	S	S	S	S	S	S	S	S	S
1733.10434	S	S	S	S	S	S	S	S	S	S	S	S	S	S
1733.10435	S	S	S	S	S	S	S	S	S	S	S	S	S	S
1733.10436	S	R	S	S	S	S	R	S	S	S	S	S	S	S
1733.10437	S	S	S	S	S	S	S	S	S	S	S	S	S	S
1733.10438	S	S	S	S	S	S	S	S	S	S	S	S	S	S
1733.10439	S	S	S	S	S	S	S	S	S	S	S	S	S	S
1733.1044	S	S	R	S	S	R	S	S	S	S	S	R	R	R
1733.10440	S	S	S	S	S	S	S	S	S	S	S	S	S	S
1733.10441	S	S	S	S	S	S	S	S	S	S	S	S	S	S
1733.10442	S	S	S	S	S	S	S	S	S	S	S	S	S	S
1733.10443	S	S	S	S	S	S	S	S	S	S	S	S	S	S
1733.10444	S	S	S	S	S	S	S	S	S	S	S	S	S	S
1733.10445	S	S	S	S	S	S	S	S	S	S	S	S	S	S
1733.10446	S	S	S	S	S	S	S	S	S	S	S	S	S	S
1733.10447	S	S	S	S	R	S	S	R	S	S	S	S	S	S
1733.10448	S	S	S	S	S	S	S	S	S	S	S	S	S	S
1733.10449	S	S	S	S	S	S	S	S	S	S	S	S	S	S
1733.1045	S	S	S	S	S	S	S	S	S	S	S	S	S	S
1733.10450	S	S	S	S	S	S	S	S	S	S	S	S	S	S
1733.10451	S	S	S	S	S	S	S	S	S	S	S	S	S	S
1733.10452	S	S	S	S	S	S	S	S	S	S	S	S	S	S
1733.10453	S	S	S	S	S	R	S	S	S	S	S	S	S	S
1733.10454	S	S	S	S	S	S	S	S	S	S	S	S	S	S
1733.10455	S	S	S	S	S	S	S	S	S	S	S	S	S	S
1733.10456	S	S	S	S	S	S	S	S	S	S	S	S	S	S
1733.10457	S	S	S	S	S	S	S	S	S	S	S	S	S	S
1733.10458	S	S	S	S	S	S	S	S	S	S	S	S	S	S
1733.10459	S	S	S	S	S	S	S	S	S	S	S	S	S	S
1733.1046	S	S	R	R	S	R	S	S	S	S	R	R	R	R
1733.10460	S	S	S	S	S	S	S	S	S	S	S	S	S	S
1733.10461	S	S	S	S	S	S	S	S	S	S	S	S	S	S
1733.10462	S	S	S	S	S	S	S	S	S	S	S	S	S	S
1733.10463	S	S	S	S	S	S	S	S	S	S	S	S	S	S
1733.10464	S	S	S	S	S	S	S	S	S	S	S	S	S	S
1733.10465	S	S	S	S	S	S	S	S	S	S	S	S	S	S
1733.10466	S	S	S	S	S	S	S	S	S	S	S	S	S	S
1733.10467	S	S	S	S	S	S	S	S	S	S	S	S	S	S
1733.10468	S	S	S	S	S	S	S	S	S	S	S	S	S	S
1733.10469	S	S	S	S	S	S	S	S	S	S	S	S	S	S
1733.1047	S	S	R	S	S	R	S	S	S	S	S	R	R	R
1733.10470	S	S	S	S	S	S	S	S	S	S	S	S	S	S
1733.10471	S	S	S	S	S	S	S	S	S	S	S	S	S	S
1733.10472	S	S	S	S	S	S	S	S	S	S	S	S	S	S
1733.10473	S	S	S	S	S	S	S	S	S	S	S	S	S	S
1733.10474	S	S	S	S	S	S	S	S	S	S	S	S	S	S
1733.10475	S	S	S	S	S	S	S	S	S	S	S	S	S	S
[truncated: 17,386 more rows]
