# Supplementary material for: Deep Amplicon Sequencing Reveals Culture-dependent Clonal Selection of Mycobacterium tuberculosis in Clinical Samples
Source: Genomics Proteomics Bioinformatics. 2024 Jun 13;22(6):qzae046. doi: 10.1093/gpbjnl/qzae046 (PMC11978391; doi:10.1093/gpbjnl/qzae046)
Supplement: qzae046_Supplementary_Data [file qzae046_supplementary_data.zip › Table S21-done.xls]

## Sheet: Table S21
Table S21 Comparing pDST with mDST based on random forest models in our panel region for PATRIC data
Drug	Total	True positive	False negative	False positive	True negative	Recall	Precision	F1 Score	False positive rate	False negative rate	Sensitivity	Specificity	Accuracy	PPV	NPV
AK	1630	347	72	14	1197	0.8282	0.9612	0.8897	0.0116	0.1718	0.8282	0.9884	0.9472	0.9612	0.9433
CM	1570	321	71	59	1119	0.8189	0.8447	0.8316	0.0501	0.1811	0.8189	0.9499	0.9172	0.8447	0.9403
EMB	17102	2504	182	1022	13394	0.9322	0.7102	0.8062	0.0709	0.0678	0.9322	0.9291	0.9296	0.7102	0.9866
ETO	987	260	132	79	516	0.6633	0.767	0.7114	0.1328	0.3367	0.6633	0.8672	0.7862	0.767	0.7963
FQs	1741	524	68	51	1098	0.8851	0.9113	0.898	0.0444	0.1149	0.8851	0.9556	0.9316	0.9113	0.9417
INH	18742	5402	386	280	12674	0.9333	0.9507	0.9419	0.0216	0.0667	0.9333	0.9784	0.9645	0.9507	0.9704
KM	1737	443	64	36	1194	0.8738	0.9248	0.8986	0.0293	0.1262	0.8738	0.9707	0.9424	0.9248	0.9491
MFX	878	100	29	52	697	0.7752	0.6579	0.7117	0.0694	0.2248	0.7752	0.9306	0.9077	0.6579	0.9601
PZA	12277	1370	363	186	10358	0.7905	0.8805	0.8331	0.0176	0.2095	0.7905	0.9824	0.9553	0.8805	0.9661
RFB	161	62	10	10	79	0.8611	0.8611	0.8611	0.1124	0.1389	0.8611	0.8876	0.8758	0.8611	0.8876
RFP	19173	4630	264	196	14083	0.9461	0.9594	0.9527	0.0137	0.0539	0.9461	0.9863	0.976	0.9594	0.9816
SM	5702	1217	216	128	4141	0.8493	0.9048	0.8762	0.03	0.1507	0.8493	0.97	0.9397	0.9048	0.9504
PAS	278	20	41	1	216	0.3279	0.9524	0.4878	0.0046	0.6721	0.3279	0.9954	0.8489	0.9524	0.8405
PTO	54	3	4	0	47	0.4286	1	0.6	0	0.5714	0.4286	1	0.9259	1	0.9216
Total	82032	17203	1902	2114	60813	0.9004	0.8906	0.8955	0.0336	0.0996	0.9004	0.9664	0.951	0.8906	0.9697
