# Supplementary material for: Deep Amplicon Sequencing Reveals Culture-dependent Clonal Selection of Mycobacterium tuberculosis in Clinical Samples
Source: Genomics Proteomics Bioinformatics. 2024 Jun 13;22(6):qzae046. doi: 10.1093/gpbjnl/qzae046 (PMC11978391; doi:10.1093/gpbjnl/qzae046)
Supplement: qzae046_Supplementary_Data [file qzae046_supplementary_data.zip › Table S23-done.xls]

## Sheet: Table S23
Table S23 Comparing pDST with mDST based on random forest models in our panel region for MTBC_A data
Drug	Total	True positive	False negative	False positive	True negative	Recall	Precision	F1 Score	False positive rate	False negative rate	Sensitivity	Specificity	Accuracy	PPV	NPV
AK	112	5	1	0	106	0.833333	1	0.909091	0	0.166667	0.833333	1	0.991071	1	0.990654
CM	106	5	2	0	99	0.714286	1	0.833333	0	0.285714	0.714286	1	0.981132	1	0.980198
EMB	1885	52	3	54	1776	0.961538	0.485437	0.645161	0.0294118	0.0384615	0.961538	0.970588	0.969761	0.490566	0.998314
LFX	271	20	0	4	247	1	0.833333	0.909091	0.0159363	0	1	0.984064	0.98524	0.833333	1
INH	1908	253	21	15	1619	0.925094	0.95	0.937381	0.00807453	0.0749064	0.925094	0.991925	0.981132	0.94403	0.987195
KM	104	9	0	0	95	1	1	1	0	0	1	1	1	1	1
MFX	131	11	4	4	112	0.733333	0.733333	0.733333	0.0344828	0.266667	0.733333	0.965517	0.938931	0.733333	0.965517
RFP	1868	96	5	33	1734	0.949495	0.746032	0.835556	0.018412	0.0505051	0.949495	0.981588	0.979657	0.744186	0.997125
SM	477	60	13	5	399	0.833333	0.909091	0.869565	0.0129534	0.166667	0.833333	0.987047	0.962264	0.923077	0.968447
Total	6862	511	49	115	6187	0.9125	0.816294	0.86172	0.0182482	0.0875	0.9125	0.981752	0.9761	0.816294	0.992142
