# Supplementary material for: Deep Amplicon Sequencing Reveals Culture-dependent Clonal Selection of Mycobacterium tuberculosis in Clinical Samples
Source: Genomics Proteomics Bioinformatics. 2024 Jun 13;22(6):qzae046. doi: 10.1093/gpbjnl/qzae046 (PMC11978391; doi:10.1093/gpbjnl/qzae046)
Supplement: qzae046_Supplementary_Data [file qzae046_supplementary_data.zip › Table S24-done.xls]

## Sheet: Table S24
Table S24 mDST based on random forest models in our panel region for MTBC_B data
Sample	RFP	INH	EMB	KM	CM	AK	SM	MFX	LFX
10108-01	R	R	S	R	R	R	R	S	S
10118-05	S	S	S	S	S	S	S	S	S
1049-02	R	R	R	S	S	S	R	S	S
10527-05	R	R	R	R	R	R	R	S	S
10529-05	R	R	R	R	R	R	R	S	S
10530-05	R	R	R	R	S	S	R	S	S
10531-05	R	R	R	R	S	S	R	S	S
10532-05	R	R	R	R	S	S	R	S	S
10533-05	R	R	R	R	R	R	R	S	S
10536-05	R	R	R	R	S	S	R	S	S
10539-05	R	R	R	R	R	R	R	S	S
10540-05	R	R	R	R	S	S	R	S	S
10564-01	R	R	R	S	S	S	R	S	S
1062-02	R	R	R	S	S	S	R	S	S
10730-04	R	R	R	S	S	S	R	S	S
10732-04	R	R	R	R	S	S	R	S	S
10735-04	R	R	R	R	S	S	R	S	S
10736-04	R	R	R	S	S	S	R	S	S
10738-04	R	R	R	R	R	R	R	S	S
11361-03	S	S	R	R	S	S	R	S	S
11362-03	R	R	R	S	R	S	R	S	S
11365-03	R	R	R	R	S	S	R	S	S
11366-03	R	R	R	S	S	S	R	S	S
11372-03	R	R	R	S	S	S	R	S	S
116-04	R	R	R	R	R	R	R	S	S
117-04	R	R	R	S	S	S	R	S	S
118-04	R	R	R	S	S	S	R	S	S
120-04	R	R	R	S	S	S	R	S	S
121-04	R	R	R	S	S	S	R	S	S
1238-02	S	S	S	S	S	S	R	S	S
129-11	S	S	S	S	S	S	S	S	S
1301-05	R	R	R	S	S	S	R	S	S
1310-05	R	R	S	R	R	R	R	S	S
1311-05	R	R	R	R	S	S	R	S	S
1312-05	R	R	R	S	S	S	R	S	S
1313-05	R	R	S	S	S	S	S	S	S
1314-05	R	R	R	R	R	R	R	S	S
1315-05	R	R	R	S	S	S	R	S	S
1319-05	R	R	R	R	S	S	R	S	S
1600-06	R	R	R	S	S	S	R	S	S
1601-06	R	R	R	S	S	S	R	S	S
1602-06	R	R	R	S	S	S	R	S	S
1603-06	R	R	R	R	S	S	R	S	S
2106-06	R	R	R	R	S	S	R	S	S
2117-06	R	R	R	R	S	S	R	S	S
2120-06	R	R	R	R	R	R	R	S	S
2123-06	R	R	S	S	S	S	S	S	S
2126-06	R	R	R	R	R	R	R	R	R
2129-06	R	R	R	R	S	S	R	S	S
2295-04	R	R	R	S	S	S	R	S	S
2296-04	R	R	R	S	S	S	R	S	S
2299-04	R	R	R	S	S	S	R	S	S
2300-04	R	R	S	S	S	S	R	S	S
2303-04	R	R	R	S	S	S	R	S	S
238-02	R	R	R	R	S	S	R	S	S
2381-05	R	R	R	R	S	S	R	S	S
2383-05	R	R	R	S	S	S	R	S	S
2384-05	R	R	R	R	R	R	R	S	S
2386-05	R	R	S	R	S	S	R	S	S
2389-05	R	R	R	S	S	S	R	S	S
2391-05	R	R	R	S	S	S	R	S	S
2391-06	R	R	R	S	S	S	R	S	S
2392-05	R	R	R	S	S	S	R	S	S
2393-05	R	R	R	R	R	R	R	S	S
2394-06	R	R	R	S	S	S	R	S	S
2396-05	R	R	S	S	S	S	S	S	S
2397-06	R	R	R	R	R	R	R	S	S
2398-06	R	R	R	R	S	S	R	S	S
2399-06	R	R	R	R	R	R	R	S	S
2402-06	R	R	R	S	S	S	R	S	S
2651-10	S	S	S	S	S	S	S	S	S
2989-06	R	R	R	R	S	S	R	S	S
2991-06	R	R	R	R	S	S	R	S	S
2994-06	R	R	R	S	S	S	R	S	S
2997-06	R	R	R	R	R	R	R	S	S
3003-06	R	R	R	S	S	S	R	S	S
3004-06	R	R	R	S	S	S	S	S	S
3009-04	R	R	R	R	S	S	R	S	S
3014-04	R	R	R	S	S	S	R	S	S
3082-05	R	R	R	R	S	S	R	R	R
3083-05	R	R	R	R	S	S	R	S	S
3084-05	R	R	R	R	R	R	R	S	S
3086-05	R	R	R	S	S	S	R	S	S
3087-05	R	R	R	R	S	S	R	S	S
3089-05	R	R	R	R	S	S	R	S	S
33-11	S	S	S	S	S	S	S	S	S
3670-04	R	R	R	R	R	R	R	S	S
3671-04	R	R	R	R	S	S	R	S	S
3672-04	S	R	R	S	S	S	R	S	S
3675-04	R	S	R	S	S	S	R	S	S
3676-04	R	S	R	S	S	S	R	S	S
3677-04	R	R	R	R	S	S	R	S	S
3678-04	R	R	R	S	S	S	R	S	S
3800-05	R	R	R	R	S	S	R	S	S
3806-05	R	R	R	R	R	R	S	S	S
3811-05	R	R	R	S	S	S	R	S	S
4403-05	S	R	S	S	S	S	R	S	S
4491-05	R	R	R	R	S	S	R	S	S
4534-04	R	R	R	S	S	S	R	S	S
4536-04	R	R	R	S	S	S	R	S	S
4538-04	R	R	R	R	R	R	R	S	S
4539-04	R	R	R	S	S	S	R	S	S
4542-04	R	R	R	R	S	S	R	S	S
4543-04	R	R	R	S	S	S	R	S	S
4544-04	R	R	R	S	S	S	R	S	S
4546-04	R	R	R	R	S	S	R	S	S
4549-04	R	R	R	S	S	S	R	S	S
54-02	R	R	R	S	S	S	R	S	S
5573-01	R	R	R	S	S	S	R	S	S
5574-01	R	R	S	S	S	S	R	S	S
5696-05	R	R	R	S	S	S	R	S	S
6232-04	R	S	S	S	S	S	S	S	S
6236-04	R	R	R	S	S	S	R	S	S
6321-01	R	R	R	S	S	S	R	S	S
6323-01	R	R	R	S	S	S	R	S	S
6335-05	R	R	R	R	R	R	R	S	S
6337-05	R	R	R	S	S	S	R	S	S
6516-01	S	R	S	S	S	S	R	S	S
6519-01	R	R	R	S	S	S	R	S	S
6581-05	R	R	S	S	S	S	R	S	S
6586-05	R	R	R	R	R	R	R	S	S
6688-04	R	R	R	S	S	S	R	S	S
6689-04	R	R	R	R	R	R	R	S	S
6690-04	R	R	R	S	S	S	R	S	S
6691-04	R	R	R	S	S	S	R	S	S
6693-04	R	R	R	S	S	S	R	S	S
6694-04	R	R	R	R	R	R	R	S	S
6695-04	R	R	S	R	R	R	R	S	S
673-04	R	S	R	R	R	R	S	S	S
6755-05	S	S	S	S	S	S	S	S	S
676-04	R	R	R	R	R	R	S	S	S
677-04	R	R	R	S	S	S	R	S	S
678-04	S	R	S	S	S	S	R	S	S
684-06	R	R	R	R	S	S	R	S	S
6844-06	R	R	R	S	S	S	R	S	R
685-05	R	R	R	S	S	S	R	S	S
687-05	R	R	R	S	S	S	R	S	S
687-06	R	R	R	R	R	R	R	S	S
688-05	R	R	R	S	S	S	R	R	R
688-06	R	R	R	R	S	S	R	S	S
690-05	R	R	R	R	R	R	R	S	S
691-05	R	R	R	S	S	S	R	S	S
692-05	R	R	R	S	S	S	R	S	S
693-06	R	R	R	R	R	R	R	S	S
695-06	R	R	R	S	S	S	R	S	S
696-05	R	R	R	R	S	S	R	S	S
6977-01	R	R	R	R	S	S	R	S	S
698-05	R	R	R	S	S	S	R	S	S
6981-01	R	S	S	S	S	S	S	S	S
701-05	R	R	R	S	S	S	R	S	S
702-05	R	R	R	R	R	R	R	S	S
702-06	R	R	R	R	S	S	R	S	S
704-05	R	R	R	R	R	R	R	S	S
706-05	R	R	R	S	S	S	R	S	S
711-05	R	R	R	R	S	S	R	S	S
712-05	R	R	R	R	R	R	R	S	S
713-05	R	R	R	R	R	R	R	S	S
7137-01	R	R	R	R	S	S	R	S	S
714-05	R	R	R	R	S	S	R	S	S
7349-05	R	R	R	R	S	S	R	S	S
7426-01	R	R	R	S	S	S	R	S	S
7467-01	R	R	R	S	S	S	R	S	S
7468-01	R	R	R	R	R	R	R	S	S
7695-01	R	R	S	S	S	S	R	S	S
7698-01	R	R	R	R	R	R	R	S	S
784-02	R	R	R	S	R	S	R	S	S
7942-05	R	R	R	R	S	S	R	S	S
7949-05	R	R	R	R	S	S	R	S	S
7950-05	R	R	R	R	R	R	R	S	S
795-02	R	R	R	R	R	R	R	S	S
7952-05	R	R	R	S	S	S	R	S	S
7953-05	R	R	R	S	S	S	R	S	S
7954-05	R	R	R	R	R	R	R	S	S
8088-01	R	R	R	S	S	S	R	S	S
8092-01	R	R	R	R	S	S	R	S	S
8119-04	R	R	R	S	S	S	R	S	S
8121-04	R	R	R	S	S	S	R	S	S
8122-04	R	R	R	R	R	R	R	S	S
8123-04	R	R	R	R	R	R	R	S	S
8124-04	R	R	R	R	S	S	R	S	S
8125-04	R	R	R	S	S	S	R	S	S
8127-04	R	R	R	S	S	S	R	S	S
8128-04	R	R	R	S	S	S	R	S	S
8129-04	R	R	R	R	R	R	R	S	S
8130-04	R	R	S	S	S	S	R	S	S
8132-04	R	R	R	S	S	S	R	S	S
8133-04	R	R	R	S	S	S	R	S	S
8262-01	R	R	R	S	S	S	R	S	S
8404-01	R	R	R	S	S	S	R	S	S
8407-01	R	S	S	S	S	S	S	S	S
8435-05	R	R	R	R	S	S	R	S	S
8439-05	R	R	R	R	S	S	R	S	S
8440-05	R	R	R	S	S	S	R	S	S
8446-05	R	R	R	R	R	R	R	S	S
8447-05	R	R	R	R	S	S	R	S	S
8455-05	R	R	R	R	S	S	R	S	S
8456-05	R	R	R	R	R	R	R	S	S
8457-05	R	R	R	S	S	S	R	S	S
8644-04	R	R	R	S	S	S	R	S	S
8645-04	R	R	R	S	S	S	R	S	S
8647-01	R	R	R	R	R	R	R	S	S
8647-04	R	R	R	R	S	S	R	S	S
8648-04	R	R	R	R	S	S	R	S	S
8649-04	R	R	R	S	S	S	R	S	S
8650-04	R	R	R	R	S	S	R	S	S
8651-04	R	R	R	R	R	R	R	S	S
8652-04	R	R	R	R	R	R	R	S	S
8655-04	R	R	R	S	S	S	R	S	S
8658-01	R	R	R	S	S	S	R	S	S
8658-04	R	R	R	R	R	R	R	S	S
8659-01	R	R	R	R	S	S	R	S	S
8659-04	R	R	S	S	S	S	R	S	S
8660-04	R	R	R	S	S	S	R	S	S
8661-04	R	R	R	S	S	S	R	S	S
8662-04	R	R	R	S	S	S	R	S	S
8664-04	R	S	R	S	S	S	S	S	S
8666-04	R	R	R	S	S	S	R	S	S
8668-04	R	R	R	S	S	S	R	S	S
8669-04	R	R	R	R	S	S	R	S	S
8671-04	R	R	R	R	R	R	R	S	S
8869-01	R	R	R	S	S	S	R	S	S
8871-01	R	R	R	S	S	S	R	S	S
8874-01	R	R	R	R	S	S	R	S	S
9045-05	R	R	R	S	S	S	R	S	S
9050-05	R	R	R	S	S	S	R	S	S
9052-05	R	R	R	R	S	S	R	S	S
9053-05	R	R	R	R	R	R	R	R	R
9054-05	R	R	S	S	S	S	S	S	S
9059-05	R	R	R	R	S	S	R	S	S
9060-05	R	R	R	S	S	S	R	S	S
9064-05	R	R	S	S	S	S	S	S	S
9096-01	R	R	R	S	S	S	R	S	S
9546-01	R	R	R	R	S	S	R	S	S
9549-01	R	R	R	R	S	S	R	S	S
9553-01	R	R	R	R	S	S	R	S	S
9559-01	R	R	R	S	S	S	R	S	S
9560-01	R	R	R	R	R	R	R	S	S
9688-04	R	R	R	R	R	R	R	S	S
9689-04	R	R	R	S	S	S	R	S	S
9690-04	R	R	R	R	S	S	R	S	S
9691-04	R	R	R	S	S	S	S	S	S
9694-04	R	S	S	S	S	S	R	S	S
9702-04	R	R	R	R	R	R	R	S	S
9703-04	R	S	R	S	S	S	S	S	S
9825-01	R	R	R	S	S	S	R	S	S
9828-01	R	R	S	R	S	S	R	S	S
9978-05	R	R	R	S	S	S	R	S	S
ERR550617	S	S	S	S	S	S	S	S	S
ERR550618	S	S	S	S	S	S	S	S	S
ERR550620	S	S	S	S	S	S	S	S	S
ERR550621	S	S	S	S	S	S	S	S	S
ERR550628	S	S	S	S	S	S	S	S	S
ERR550629	S	S	S	S	S	S	S	S	S
ERR550630	S	S	S	S	S	S	S	S	S
ERR550632	S	S	S	S	S	S	S	S	S
ERR550633	S	S	S	S	S	S	S	S	S
ERR550635	S	S	S	S	S	S	S	S	S
ERR550642	S	S	S	S	S	S	S	S	S
ERR550650	S	S	S	S	S	S	S	S	S
ERR550653	S	S	S	S	S	S	S	S	S
ERR550656	S	S	S	S	S	S	S	S	S
ERR550660	S	S	S	S	S	S	S	S	S
ERR550661	S	S	S	S	S	S	S	S	S
ERR550662	S	S	S	S	S	S	S	S	S
ERR550672	S	S	S	S	S	S	S	S	S
ERR550673	S	S	S	S	S	S	R	S	S
ERR550678	S	S	S	S	S	S	S	S	S
ERR550686	S	S	S	S	S	S	S	S	S
ERR550688	S	S	S	S	S	S	S	S	S
ERR550689	S	S	S	S	S	S	S	S	S
ERR550692	S	S	S	S	S	S	S	S	S
ERR550695	S	S	S	S	S	S	S	S	S
ERR550696	S	S	S	S	S	S	S	S	S
ERR550698	S	R	S	S	S	S	R	S	S
ERR550699	S	S	S	S	S	S	S	S	S
ERR550700	S	S	S	S	S	S	S	S	S
ERR550702	S	S	S	S	S	S	S	S	S
ERR550704	S	S	S	S	S	S	S	S	S
ERR550708	S	S	S	S	S	S	S	S	S
ERR550709	S	S	S	S	S	S	S	S	S
ERR550710	S	S	S	S	S	S	R	S	S
ERR550711	S	S	S	S	S	S	S	S	S
ERR550713	S	S	S	S	S	S	S	S	S
ERR550714	S	S	S	S	S	S	S	S	S
ERR550717	S	S	S	S	S	S	S	S	S
ERR550722	S	R	S	S	S	S	S	S	S
ERR550730	S	S	S	S	S	S	S	S	S
ERR550731	S	S	S	S	S	S	S	S	S
ERR550737	S	S	S	S	S	S	S	S	S
ERR550742	S	S	S	S	S	S	S	S	S
ERR550745	S	S	S	S	S	S	S	S	S
ERR550746	S	S	S	S	S	S	S	S	S
ERR550747	S	S	S	S	S	S	S	S	S
ERR550755	S	S	S	S	S	S	S	S	S
ERR550759	S	S	S	S	S	S	S	S	S
ERR550760	S	S	S	S	S	S	S	S	S
ERR550761	S	S	S	S	S	S	S	S	S
ERR550764	R	R	R	S	S	S	R	S	S
ERR550767	S	S	S	S	S	S	S	S	S
ERR550768	S	S	S	S	S	S	R	S	S
ERR550769	S	S	S	S	S	S	S	S	S
ERR550774	S	S	S	S	S	S	S	S	S
ERR550776	S	S	S	S	S	S	S	S	S
ERR550789	S	S	S	S	S	S	S	S	S
ERR550790	S	S	S	S	S	S	S	S	S
ERR550791	S	S	S	S	S	S	S	S	S
ERR550793	R	S	S	S	S	S	S	S	S
ERR550795	S	S	S	S	S	S	S	S	S
ERR550796	S	S	S	S	S	S	S	S	S
ERR550797	S	S	S	S	S	S	S	S	S
ERR550801	S	S	S	S	S	S	S	S	S
ERR550802	S	S	S	S	S	S	S	S	S
ERR550803	S	S	S	S	S	S	S	S	S
ERR550805	S	S	S	S	S	S	S	S	S
ERR550810	S	S	S	S	S	S	S	S	S
ERR550811	S	S	S	S	S	S	S	S	S
ERR550812	R	R	R	R	S	S	R	S	S
ERR550817	S	S	S	S	S	S	S	S	S
ERR550818	S	S	S	S	S	S	S	S	S
ERR550820	S	S	S	S	S	S	S	S	S
ERR550821	S	S	S	S	S	S	S	S	S
ERR550825	S	R	S	S	S	S	R	S	S
ERR550828	S	S	S	S	S	S	S	S	S
ERR550835	S	S	S	S	S	S	S	S	S
ERR550839	S	S	S	S	S	S	S	S	S
ERR550840	S	S	S	S	S	S	S	S	S
ERR550844	S	S	S	S	S	S	S	S	S
ERR550845	S	S	S	S	S	S	S	S	S
ERR550846	S	S	S	S	S	S	S	S	S
ERR550853	S	R	S	S	S	S	R	S	S
ERR550856	S	S	S	S	S	S	S	S	S
ERR550862	S	S	S	S	S	S	S	S	S
ERR550865	S	S	S	S	S	S	S	S	S
ERR550871	S	S	S	S	S	S	S	S	S
ERR550875	S	S	S	S	S	S	S	S	S
ERR550876	S	S	S	S	S	S	S	S	S
ERR550877	S	S	S	S	S	S	S	S	S
ERR550878	S	S	S	S	S	S	R	S	S
ERR550880	S	S	S	S	S	S	S	S	S
ERR550910	S	S	S	S	S	S	S	S	S
ERR550921	S	S	S	S	S	S	S	S	S
ERR550924	S	S	S	S	S	S	S	S	S
ERR550925	S	S	S	S	S	S	S	S	S
ERR550926	S	S	S	S	S	S	S	S	S
ERR550935	S	S	S	S	S	S	S	S	S
ERR550936	S	R	S	S	S	S	S	S	S
ERR550938	S	S	S	S	S	S	S	S	S
ERR550943	S	S	S	S	S	S	S	S	S
ERR550944	S	S	S	S	S	S	S	S	S
ERR550948	S	S	S	S	S	S	S	S	S
ERR550951	S	S	S	S	S	S	S	S	S
ERR550954	S	S	S	S	S	S	S	S	S
ERR550955	S	S	S	S	S	S	S	S	S
ERR550956	S	R	S	S	S	S	R	S	S
ERR550957	S	S	S	S	S	S	S	S	S
ERR550965	S	S	S	S	S	S	S	S	S
ERR550969	S	R	S	S	S	S	S	S	S
ERR550974	S	S	S	S	S	S	S	S	S
ERR550975	S	S	S	S	S	S	S	S	S
ERR550978	S	R	S	S	S	S	S	S	S
ERR550983	S	S	S	S	S	S	S	S	S
ERR550986	S	S	S	S	S	S	S	S	S
ERR550991	S	S	S	S	S	S	S	S	S
ERR550995	S	S	S	S	S	S	S	S	S
ERR550997	S	S	S	S	S	S	S	S	S
ERR551001	S	S	S	S	S	S	S	S	S
ERR551002	S	S	S	S	S	S	S	S	S
ERR551007	S	S	S	S	S	S	S	S	S
ERR551008	S	S	S	S	S	S	S	S	S
ERR551009	S	S	S	S	S	S	S	S	S
ERR551012	S	S	S	S	S	S	S	S	S
ERR551013	S	S	S	S	S	S	S	S	S
ERR551018	S	S	S	S	S	S	S	S	S
ERR551022	S	S	S	S	S	S	S	S	S
ERR551025	S	S	S	S	S	S	S	S	S
ERR551026	S	S	S	S	S	S	S	S	S
ERR551029	S	R	S	S	S	S	R	S	S
ERR551030	S	R	R	S	S	S	R	S	S
ERR551040	S	S	S	S	S	S	S	R	R
ERR551041	S	S	S	S	S	S	S	S	S
ERR551042	S	S	S	S	S	S	S	S	S
ERR551044	S	R	S	S	S	S	S	S	S
ERR551046	S	S	S	S	S	S	S	S	S
ERR551047	S	S	S	S	S	S	S	S	S
ERR551050	S	S	S	S	S	S	S	S	S
ERR551058	S	S	S	S	S	S	S	S	S
ERR551061	S	S	S	S	S	S	S	S	S
ERR551064	S	S	S	S	S	S	S	S	S
ERR551065	S	S	S	S	S	S	S	S	S
ERR551072	S	S	S	S	S	S	S	S	S
ERR551077	S	S	S	S	S	S	S	S	S
ERR551078	S	S	S	S	S	S	S	S	S
ERR551080	S	S	S	S	S	S	S	S	S
ERR551084	S	S	S	S	S	S	S	S	S
ERR551085	S	S	S	S	S	S	S	S	S
ERR551087	S	S	S	S	S	S	S	S	S
ERR551091	S	R	S	S	S	S	S	S	S
ERR551094	S	S	S	S	S	S	S	S	S
ERR551095	S	S	S	S	S	S	S	S	S
ERR551096	S	S	S	S	S	S	S	S	S
ERR551097	S	S	S	S	S	S	S	S	S
ERR551098	S	S	S	S	S	S	S	S	S
ERR551103	S	S	S	S	S	S	S	S	S
ERR551106	S	S	S	S	S	S	S	S	S
ERR551110	S	S	S	S	S	S	S	S	S
ERR551114	S	S	S	S	S	S	S	S	S
ERR551115	S	S	S	S	S	S	S	S	S
ERR551116	S	S	S	S	S	S	S	S	S
ERR551117	S	S	S	S	S	S	S	S	S
ERR551119	S	S	S	R	R	R	R	S	S
ERR551120	S	S	S	S	S	S	S	S	S
ERR551121	R	R	R	R	S	S	R	S	S
ERR551125	S	S	S	S	S	S	S	S	S
ERR551127	S	S	S	S	S	S	S	S	S
ERR551143	S	S	S	S	S	S	S	S	S
ERR551144	S	S	S	S	S	S	S	S	S
ERR551145	R	R	R	S	S	S	R	S	S
ERR551149	S	S	S	S	S	S	S	S	S
ERR551150	S	S	S	S	S	S	S	S	S
ERR551152	S	S	S	S	S	S	S	S	S
ERR551157	S	S	S	S	S	S	S	S	S
ERR551158	S	S	S	S	S	S	S	S	S
ERR551159	R	R	R	S	S	S	R	S	S
ERR551160	S	S	S	S	S	S	S	S	S
ERR551163	S	S	S	S	S	S	S	S	S
ERR551165	S	S	S	S	S	S	S	S	S
ERR551170	S	S	S	S	S	S	S	S	S
ERR551178	S	S	S	S	S	S	S	S	S
ERR551183	S	S	S	S	S	S	S	S	S
ERR551186	S	S	S	S	S	S	S	S	S
ERR551188	S	S	S	S	S	S	S	S	S
ERR551191	S	S	S	S	S	S	S	S	S
ERR551196	R	R	R	S	S	S	S	S	S
ERR551198	S	S	S	S	S	S	S	S	S
ERR551213	S	S	S	S	S	S	S	S	S
ERR551223	S	S	S	S	S	S	S	S	S
ERR551224	S	S	S	S	S	S	S	S	S
ERR551225	S	S	S	S	S	S	S	S	S
ERR551229	S	S	S	S	S	S	S	S	S
ERR551232	S	R	R	S	S	S	R	S	S
ERR551236	R	R	R	R	R	R	R	S	S
ERR551238	S	R	S	S	S	S	R	S	S
ERR551243	S	S	S	S	S	S	S	S	S
ERR551244	S	S	S	S	S	S	S	S	S
ERR551245	S	S	S	S	S	S	S	S	S
ERR551252	S	S	S	S	S	S	S	S	S
ERR551257	S	S	S	S	S	S	S	S	S
ERR551260	S	S	S	S	S	S	S	S	S
ERR551266	S	S	R	S	S	S	S	S	S
ERR551267	S	S	S	S	S	S	S	S	S
ERR551268	S	S	S	S	S	S	S	S	S
ERR551269	S	S	S	S	S	S	S	S	S
ERR551270	S	S	S	S	S	S	S	S	S
ERR551271	S	S	S	S	S	S	S	S	S
ERR551272	S	S	S	S	S	S	R	S	S
ERR551273	S	S	S	S	S	S	S	S	S
ERR551274	S	S	S	S	S	S	S	S	S
ERR551275	S	S	S	S	S	S	S	S	S
ERR551276	S	S	S	S	S	S	S	S	S
ERR551277	S	S	S	S	S	S	S	S	S
ERR551279	S	S	S	S	S	S	S	S	S
ERR551282	S	S	S	S	S	S	S	S	S
ERR551286	S	S	S	S	S	S	S	S	S
ERR551290	R	R	R	S	S	S	R	S	S
ERR551291	S	S	S	S	S	S	S	S	S
ERR551293	S	R	S	S	S	S	S	S	S
ERR551294	S	S	S	S	S	S	S	S	S
ERR551297	S	S	S	S	S	S	S	S	S
ERR551300	S	S	S	S	S	S	S	S	S
ERR551301	S	S	S	S	S	S	S	S	S
ERR551302	S	S	S	S	S	S	S	S	S
ERR551303	S	S	S	S	S	S	S	S	S
ERR551312	S	S	S	S	S	S	S	S	S
ERR551313	S	S	S	S	S	S	S	S	S
ERR551322	S	S	S	S	S	S	S	S	S
ERR551323	S	S	S	S	S	S	S	S	S
ERR551326	S	S	S	S	S	S	S	S	S
ERR551327	S	R	R	S	S	S	R	S	S
ERR551335	S	S	S	S	S	S	S	S	S
ERR551340	S	S	S	S	S	S	S	S	S
ERR551344	S	S	S	S	S	S	S	S	S
ERR551345	S	S	S	S	S	S	S	S	S
ERR551346	S	S	S	S	S	S	S	S	S
ERR551348	S	S	S	S	S	S	S	S	S
ERR551349	S	S	S	S	S	S	S	S	S
ERR551350	S	S	S	S	S	S	S	S	S
ERR551351	S	S	S	S	S	S	S	S	S
ERR551355	S	S	S	S	S	S	S	S	S
ERR551356	S	S	S	S	S	S	S	S	S
ERR551357	S	S	S	S	S	S	S	S	S
ERR551358	S	S	S	S	S	S	S	S	S
ERR551365	S	S	S	S	S	S	S	S	S
ERR551366	S	S	S	S	S	S	S	S	S
ERR551368	S	S	S	S	S	S	S	S	S
ERR551374	S	S	S	S	S	S	S	S	S
ERR551375	S	S	S	S	S	S	S	S	S
ERR551382	S	S	S	S	S	S	S	S	S
ERR551388	S	S	S	S	S	S	S	S	S
ERR551389	S	S	S	S	S	S	S	S	S
ERR551390	S	S	S	S	S	S	S	S	S
ERR551392	S	S	S	S	S	S	S	S	S
ERR551394	S	S	S	S	S	S	S	S	S
ERR551395	S	S	S	S	S	S	S	S	S
ERR551396	S	S	S	S	S	S	S	S	S
ERR551397	S	S	S	S	S	S	S	S	S
ERR551402	S	S	S	S	S	S	S	S	S
ERR551405	S	S	S	S	S	S	R	S	S
ERR551406	S	S	S	S	S	S	S	S	S
ERR551413	S	S	S	S	S	S	S	S	S
ERR551415	S	S	S	S	S	S	S	S	S
ERR551420	S	S	S	S	S	S	S	S	S
ERR551426	S	S	S	S	S	S	S	S	S
ERR551427	S	S	S	S	S	S	S	S	S
ERR551430	R	R	R	S	S	S	R	S	S
ERR551433	S	S	S	S	S	S	S	S	S
ERR551434	S	S	S	S	S	S	S	S	S
ERR551435	S	S	S	S	S	S	S	S	S
ERR551441	S	S	S	S	S	S	S	S	S
ERR551442	S	S	S	S	S	S	S	S	S
ERR551446	S	S	S	S	S	S	S	S	S
ERR551447	S	S	S	S	S	S	S	S	S
ERR551454	S	S	S	S	S	S	S	S	S
ERR551455	S	S	S	S	S	S	S	S	S
ERR551458	S	S	S	S	S	S	S	S	S
ERR551459	S	S	S	S	S	S	S	S	S
ERR551462	S	R	S	S	S	S	R	S	S
ERR551463	S	S	S	S	S	S	S	S	S
ERR551473	S	S	S	S	S	S	S	S	S
ERR551476	S	S	S	S	S	S	S	S	S
ERR551479	S	S	S	S	S	S	S	S	S
ERR551481	S	S	S	S	S	S	S	S	S
ERR551482	S	S	S	S	S	S	S	S	S
ERR551483	S	S	S	S	S	S	S	S	S
ERR551486	S	S	S	S	S	S	S	S	S
ERR551487	S	S	S	S	S	S	S	S	S
ERR551489	S	S	S	S	S	S	S	S	S
ERR551490	S	S	S	S	S	S	S	S	S
ERR551497	S	S	S	S	S	S	S	S	S
ERR551498	S	S	S	S	S	S	S	S	S
ERR551503	S	S	S	S	S	S	S	S	S
ERR551504	S	S	S	S	S	S	S	S	S
ERR551505	S	S	S	S	S	S	S	S	S
ERR551507	S	S	S	S	S	S	S	S	S
ERR551508	S	S	S	S	S	S	R	S	S
ERR551518	S	S	S	S	S	S	S	S	S
ERR551520	S	S	S	S	S	S	S	S	S
ERR551522	S	S	S	S	S	S	S	S	S
ERR551526	S	S	S	S	S	S	S	S	S
ERR551529	R	R	S	S	S	S	R	S	S
ERR551532	S	S	S	S	S	S	S	S	S
ERR551533	S	R	R	S	S	S	R	S	S
ERR551538	S	R	S	S	S	S	R	S	S
ERR551541	S	S	S	S	S	S	S	S	S
ERR551546	S	S	S	S	S	S	S	S	S
ERR551552	S	S	S	S	S	S	S	S	S
ERR551559	S	S	S	S	S	S	S	S	S
ERR551562	S	S	S	S	S	S	S	S	S
ERR551563	S	S	S	S	S	S	R	S	S
ERR551564	S	S	S	S	S	S	S	S	S
ERR551565	S	S	S	S	S	S	S	S	S
ERR551573	S	S	S	S	S	S	S	S	S
ERR551574	S	S	S	S	S	S	S	S	S
ERR551576	S	S	S	S	S	S	S	S	S
ERR551579	S	S	S	S	S	S	S	S	S
ERR551580	S	S	S	S	S	S	S	S	S
ERR551586	S	S	S	S	S	S	S	S	S
ERR551593	S	S	S	S	S	S	S	S	S
ERR551594	S	S	S	S	S	S	S	S	S
ERR551598	S	S	S	S	S	S	S	S	S
ERR551602	S	S	S	S	S	S	S	S	S
ERR551606	S	S	S	S	S	S	R	S	S
ERR551607	S	S	S	S	S	S	S	S	S
ERR551608	S	S	S	S	S	S	S	S	S
ERR551612	S	S	S	S	S	S	S	S	S
ERR551614	S	S	S	S	S	S	S	S	S
ERR551616	S	S	S	S	S	S	S	S	S
ERR551627	S	S	S	S	S	S	S	S	S
ERR551631	S	S	S	S	S	S	S	S	S
ERR551632	S	R	S	S	S	S	S	S	S
ERR551633	S	S	S	S	S	S	S	S	S
ERR551646	S	S	S	S	S	S	S	S	S
ERR551652	S	S	S	S	S	S	S	S	S
ERR551655	S	S	S	S	S	S	S	S	S
ERR551656	S	S	S	S	S	S	S	S	S
ERR551657	S	S	S	S	S	S	S	S	S
ERR551658	S	S	S	S	S	S	S	R	R
ERR551661	S	S	S	S	S	S	S	S	S
ERR551662	S	S	S	S	S	S	S	S	S
ERR551663	S	R	S	S	S	S	S	S	S
ERR551664	S	S	S	S	S	S	S	S	S
ERR551669	S	S	S	S	S	S	S	S	S
ERR551670	S	R	S	S	S	S	S	S	S
ERR551672	S	S	S	S	S	S	S	S	S
ERR551679	S	S	S	S	S	S	S	S	S
ERR551684	S	S	S	S	S	S	S	S	S
ERR551690	S	S	S	S	S	S	S	S	S
ERR551691	S	S	S	S	S	S	S	S	S
ERR551695	S	S	S	S	S	S	S	S	S
ERR551696	S	S	S	S	S	S	S	S	S
ERR551701	R	R	R	S	S	S	R	S	S
ERR551703	S	S	S	S	S	S	S	S	S
ERR551712	S	S	S	S	S	S	S	S	S
ERR551714	S	S	S	S	S	S	S	S	S
ERR551715	S	S	S	S	S	S	S	S	S
ERR551716	S	S	S	S	S	S	S	S	S
ERR551718	S	S	S	S	S	S	S	S	S
ERR551719	S	S	S	S	S	S	S	S	S
ERR551720	S	S	S	S	S	S	S	S	S
ERR551723	S	S	S	S	S	S	S	S	S
ERR551732	S	S	S	S	S	S	S	S	S
ERR551733	S	S	S	S	S	S	S	S	S
ERR551741	S	S	S	S	S	S	S	S	S
ERR551742	S	S	S	S	S	S	S	S	S
ERR551747	S	S	S	S	S	S	S	S	S
ERR551751	S	S	S	S	S	S	S	S	S
ERR551752	S	S	S	S	S	S	S	S	S
ERR551753	S	S	S	S	S	S	S	S	S
ERR551754	S	S	S	S	S	S	S	S	S
ERR551756	S	S	S	S	S	S	S	S	S
ERR551761	S	S	S	S	S	S	S	S	S
ERR551762	S	S	S	S	S	S	S	S	S
ERR551763	S	S	S	S	S	S	S	S	S
ERR551774	S	S	S	S	S	S	S	S	S
ERR551778	S	S	S	S	S	S	S	S	S
ERR551779	S	S	S	S	S	S	S	S	S
ERR551783	S	S	S	S	S	S	S	S	S
ERR551784	S	S	S	S	S	S	S	S	S
ERR551787	S	R	S	S	S	S	R	S	S
ERR551796	S	S	S	S	S	S	S	S	S
ERR551802	S	S	S	S	S	S	S	S	S
ERR551803	S	S	S	S	S	S	S	S	S
ERR551813	S	R	S	S	S	S	R	S	S
ERR551814	S	S	S	S	S	S	S	S	S
ERR551818	S	S	S	S	S	S	S	S	S
ERR551824	S	S	S	S	S	S	S	S	S
ERR551825	S	R	S	S	S	S	S	S	S
ERR551834	S	S	S	S	S	S	S	S	S
ERR551836	S	S	S	S	S	S	S	S	S
ERR551837	S	S	S	S	S	S	S	S	S
ERR551839	S	S	S	S	S	S	S	S	S
ERR551840	S	S	S	S	S	S	S	S	S
ERR551841	S	S	S	S	S	S	S	S	S
ERR551842	S	S	S	S	S	S	S	S	S
ERR551846	S	S	S	S	S	S	S	S	S
ERR551849	S	S	S	S	S	S	S	S	S
ERR551856	S	S	S	S	S	S	S	S	S
ERR551858	S	S	S	S	S	S	S	S	S
ERR551859	S	S	S	S	S	S	R	S	S
ERR551860	S	R	S	S	S	S	R	S	S
ERR551864	S	S	S	S	S	S	S	S	S
ERR551867	S	S	S	S	S	S	S	S	S
ERR551868	S	S	S	S	S	S	S	S	S
ERR551871	S	S	S	S	S	S	S	S	S
ERR551872	S	S	S	S	S	S	S	S	S
ERR551873	S	S	S	S	S	S	S	S	S
ERR551874	S	S	S	S	S	S	S	S	S
ERR551876	S	S	S	S	S	S	S	S	S
ERR551883	S	S	S	S	S	S	S	S	S
ERR551884	S	S	S	S	S	S	S	S	S
ERR551886	S	S	S	S	S	S	S	S	S
ERR551889	S	S	S	S	S	S	S	S	S
ERR551893	S	R	S	S	S	S	S	S	S
ERR551898	S	S	S	S	S	S	S	S	S
ERR551900	S	S	S	S	S	S	S	S	S
ERR551901	S	S	S	S	S	S	S	S	S
ERR551902	S	S	S	S	S	S	S	S	S
ERR551908	S	S	S	S	S	S	S	S	S
ERR551911	S	S	S	S	S	S	S	S	S
ERR551912	S	S	S	S	S	S	S	S	S
ERR551916	S	S	S	S	S	S	S	S	S
ERR551917	S	S	S	S	S	S	S	S	S
ERR551931	S	S	S	S	S	S	S	S	S
ERR551932	S	S	S	S	S	S	S	S	S
ERR551933	S	S	S	S	S	S	S	S	S
ERR551934	S	S	S	S	S	S	S	S	S
ERR551936	S	S	S	S	S	S	S	S	S
ERR551940	S	S	S	S	S	S	S	S	S
ERR551954	S	S	S	S	S	S	S	S	S
ERR551958	S	S	S	S	S	S	S	S	S
ERR551962	S	R	S	S	S	S	R	S	S
ERR551964	S	S	S	S	S	S	S	S	S
ERR551968	S	S	S	S	S	S	S	S	S
ERR551971	S	S	S	S	S	S	S	S	S
ERR551988	S	S	S	S	S	S	S	S	S
ERR551989	S	S	S	S	S	S	S	S	S
ERR551990	S	S	S	S	S	S	S	S	S
ERR551992	S	S	S	S	S	S	S	S	S
ERR551993	S	S	S	S	S	S	S	S	S
ERR551999	S	S	S	S	S	S	S	S	S
ERR552006	S	S	S	S	S	S	S	S	S
ERR552009	S	S	S	S	S	S	S	S	S
ERR552013	S	S	S	S	S	S	S	S	S
ERR552014	S	S	S	S	S	S	S	S	S
ERR552018	S	S	S	S	S	S	S	S	S
ERR552019	S	S	S	S	S	S	S	S	S
ERR552020	S	R	S	S	S	S	S	S	S
ERR552025	S	S	S	S	S	S	S	S	S
ERR552027	S	S	S	S	S	S	S	S	S
ERR552028	S	S	S	S	S	S	S	S	S
ERR552030	S	S	S	S	S	S	S	S	S
ERR552036	R	R	S	S	S	S	R	R	R
ERR552043	S	S	S	S	S	S	S	S	S
ERR552047	R	R	R	S	S	S	R	S	S
ERR552050	S	S	S	S	S	S	S	S	S
ERR552051	S	S	S	S	S	S	S	S	S
ERR552054	S	S	S	S	S	S	S	S	S
ERR552055	S	S	S	S	S	S	S	S	S
ERR552057	S	S	S	S	S	S	S	S	S
ERR552058	S	S	S	S	S	S	S	S	S
ERR552059	S	S	S	S	S	S	S	S	S
ERR552060	S	S	S	S	S	S	S	S	S
ERR552061	S	S	S	S	S	S	S	S	S
ERR552062	S	S	S	S	S	S	S	S	S
ERR552063	S	S	S	S	S	S	S	S	S
ERR552066	S	S	S	S	S	S	S	S	S
ERR552072	S	S	S	S	S	S	S	S	S
ERR552076	S	S	S	S	S	S	S	S	S
ERR552085	S	S	S	S	S	S	S	S	S
ERR552090	R	R	S	S	S	S	R	S	S
ERR552091	S	S	R	S	S	S	S	S	S
ERR552092	S	S	S	S	S	S	S	S	S
ERR552096	S	S	S	S	S	S	S	S	S
ERR552100	S	S	S	S	S	S	S	S	S
ERR552107	S	S	S	S	S	S	S	S	S
ERR552110	S	S	S	S	S	S	S	S	S
ERR552113	S	R	R	S	S	S	R	S	S
ERR552114	S	S	S	S	S	S	S	S	S
ERR552126	S	S	S	S	S	S	S	S	S
ERR552128	S	S	S	S	S	S	S	S	S
ERR552130	S	S	S	S	S	S	R	S	S
ERR552137	S	S	S	S	S	S	S	R	R
ERR552145	S	S	S	S	S	S	S	S	S
ERR552146	S	S	S	S	S	S	S	S	S
ERR552153	S	S	S	S	S	S	S	S	S
ERR552154	S	S	S	S	S	S	S	S	S
ERR552155	S	S	S	S	S	S	S	S	S
ERR552156	S	S	S	S	S	S	S	S	S
ERR552166	S	S	S	S	S	S	S	S	S
ERR552167	S	S	S	S	S	S	S	S	S
ERR552168	S	S	S	S	S	S	S	S	S
ERR552175	S	S	S	S	S	S	S	S	S
ERR552177	S	R	S	S	S	S	S	S	S
ERR552178	S	S	S	S	S	S	S	S	S
ERR552180	S	S	S	S	S	S	S	S	S
ERR552183	S	S	S	S	S	S	S	S	S
ERR552186	S	S	S	S	S	S	S	S	S
ERR552190	S	S	S	S	S	S	R	S	S
ERR552202	S	S	S	S	S	S	S	S	S
ERR552203	S	S	S	S	S	S	S	S	S
ERR552204	S	S	R	S	S	S	S	S	S
ERR552205	S	S	S	S	S	S	S	S	S
ERR552207	S	S	S	S	S	S	S	S	S
ERR552209	S	S	S	S	S	S	S	S	S
ERR552212	S	S	S	S	S	S	S	S	S
ERR552214	S	S	S	S	S	S	S	S	S
ERR552218	S	S	S	S	S	S	S	S	S
ERR552220	S	S	S	S	S	S	S	S	S
ERR552227	S	S	S	S	S	S	S	S	S
ERR552229	S	S	S	S	S	S	S	S	S
ERR552232	S	S	S	S	S	S	S	S	S
ERR552233	S	S	S	S	S	S	R	S	S
ERR552235	S	S	S	S	S	S	S	S	S
ERR552248	S	S	S	S	S	S	S	S	S
ERR552249	S	S	S	S	S	S	S	S	S
ERR552256	S	S	S	S	S	S	S	S	S
ERR552263	S	S	S	S	S	S	S	S	S
ERR552264	S	S	S	S	S	S	S	S	S
ERR552266	S	S	S	S	S	S	S	S	S
ERR552268	S	S	S	S	S	S	S	S	S
ERR552269	S	S	S	S	S	S	S	S	S
ERR552270	S	S	S	S	S	S	S	S	S
ERR552271	S	S	S	S	S	S	S	S	S
ERR552272	S	S	S	S	S	S	S	S	S
ERR552274	R	R	R	S	S	S	R	S	S
ERR552276	S	S	S	S	S	S	S	S	S
ERR552278	S	S	S	S	S	S	S	S	S
ERR552280	S	S	S	S	S	S	S	S	S
ERR552290	S	S	S	S	S	S	S	S	S
ERR552291	S	S	S	S	S	S	S	S	S
ERR552292	S	S	S	S	S	S	S	S	S
ERR552293	S	S	S	S	S	S	S	S	S
ERR552294	S	S	S	S	S	S	S	S	S
ERR552299	S	S	S	S	S	S	S	S	S
ERR552300	S	S	S	S	S	S	S	S	S
ERR552315	S	S	S	S	S	S	S	S	S
ERR552316	S	S	S	S	S	S	S	S	S
ERR552317	S	S	S	S	S	S	S	S	S
ERR552320	S	S	S	S	S	S	S	S	S
ERR552324	S	S	S	S	S	S	S	S	S
ERR552326	R	R	R	R	R	R	R	S	S
ERR552334	S	S	S	S	S	S	S	S	S
ERR552335	S	S	S	S	S	S	S	S	S
ERR552336	S	S	S	S	S	S	S	S	S
ERR552338	S	S	S	S	S	S	S	S	S
ERR552340	S	S	S	S	S	S	S	S	S
ERR552345	S	S	S	S	S	S	S	S	S
ERR552350	S	S	S	S	S	S	S	S	S
ERR552351	S	S	S	S	S	S	S	S	S
ERR552353	S	S	S	S	S	S	S	S	S
ERR552354	S	S	S	S	S	S	S	S	S
ERR552355	S	S	S	S	S	S	S	S	S
ERR552358	R	R	R	R	R	R	R	S	S
ERR552359	S	S	S	S	S	S	S	S	S
ERR552367	S	S	S	S	S	S	S	S	S
ERR552370	S	S	S	S	S	S	S	S	S
ERR552371	S	R	S	S	S	S	S	S	S
ERR552372	S	S	S	S	S	S	R	S	S
ERR552375	S	S	S	S	S	S	S	S	S
ERR552378	S	S	S	S	S	S	S	S	S
ERR552379	S	R	S	S	S	S	R	S	S
ERR552381	S	S	S	S	S	S	S	S	S
ERR552382	S	S	S	S	S	S	S	S	S
ERR552385	S	S	S	S	S	S	S	S	S
ERR552388	S	S	S	S	S	S	S	S	S
ERR552391	R	R	S	S	S	S	S	S	S
ERR552394	S	S	S	S	S	S	S	S	S
ERR552402	S	S	S	S	S	S	S	S	S
ERR552419	S	S	S	S	S	S	S	S	S
ERR552428	S	S	S	S	S	S	S	S	S
ERR552436	S	S	S	S	S	S	S	S	S
ERR552438	S	S	S	S	S	S	S	S	S
ERR552440	S	S	S	S	S	S	S	S	S
ERR552441	R	R	R	S	S	S	R	S	S
ERR552449	S	S	S	S	S	S	S	S	S
ERR552459	S	R	S	S	S	S	R	S	S
ERR552460	S	S	S	S	S	S	S	S	S
ERR552461	S	S	S	S	S	S	S	S	S
ERR552464	S	S	S	S	S	S	S	S	S
ERR552465	S	S	S	S	S	S	S	S	S
ERR552476	S	S	S	S	S	S	S	S	S
ERR552477	S	S	S	S	S	S	S	S	S
ERR552483	S	S	S	S	S	S	S	S	S
ERR552490	S	S	S	S	S	S	S	S	S
ERR552502	S	S	S	S	S	S	S	S	S
ERR552505	S	S	S	S	S	S	S	S	S
ERR552508	S	S	S	S	S	S	S	S	S
ERR552511	S	S	S	S	S	S	S	S	S
ERR552512	S	S	S	S	S	S	S	S	S
ERR552517	R	R	R	R	S	S	R	S	S
ERR552524	S	S	S	S	S	S	S	S	S
ERR552525	S	S	S	S	S	S	S	S	S
ERR552528	S	S	S	S	S	S	S	S	S
ERR552535	S	S	S	S	S	S	S	S	S
ERR552538	S	S	S	S	S	S	S	S	S
ERR552539	R	R	R	S	S	S	S	S	S
ERR552541	S	S	S	S	S	S	S	S	S
ERR552543	S	S	S	S	S	S	S	S	S
ERR552544	S	S	S	S	S	S	S	S	S
ERR552547	S	S	S	S	S	S	S	S	S
ERR552552	S	S	S	S	S	S	S	S	S
ERR552564	S	S	S	S	S	S	S	S	S
ERR552567	S	S	S	S	S	S	S	S	S
ERR552568	S	S	S	S	S	S	S	S	S
ERR552577	S	S	S	S	S	S	S	S	S
ERR552578	S	R	S	S	S	S	R	S	S
ERR552580	R	R	R	R	S	S	R	S	S
ERR552581	S	S	S	S	S	S	S	S	S
ERR552582	S	R	S	S	S	S	R	S	S
ERR552583	S	S	S	S	S	S	S	S	S
ERR552584	S	S	S	S	S	S	S	S	S
ERR552587	S	S	S	S	S	S	S	S	S
ERR552591	S	S	S	S	S	S	S	S	S
ERR552595	S	S	S	S	S	S	S	S	S
ERR552597	S	S	S	S	S	S	S	S	S
ERR552600	S	S	S	S	S	S	S	S	S
ERR552601	S	S	S	S	S	S	S	S	S
ERR552602	S	S	S	S	S	S	S	S	S
ERR552608	S	S	S	S	S	S	S	S	S
ERR552609	S	S	S	S	S	S	S	S	S
ERR552613	S	S	S	S	S	S	S	S	S
ERR552615	S	S	S	S	S	S	S	S	S
ERR552624	S	S	S	S	S	S	S	S	S
ERR552628	S	S	S	S	S	S	S	S	S
ERR552630	S	S	S	S	S	S	S	S	S
ERR552638	S	S	S	S	S	S	S	S	S
ERR552639	S	S	S	S	S	S	S	S	S
ERR552642	S	S	S	S	S	S	S	S	S
ERR552644	S	S	S	S	S	S	S	S	S
ERR552649	S	S	S	S	S	S	S	S	S
ERR552656	S	S	S	S	S	S	S	S	S
ERR552657	S	S	S	S	S	S	S	S	S
ERR552659	S	S	S	S	S	S	S	S	S
ERR552663	S	S	S	S	S	S	S	S	S
ERR552665	S	S	S	S	S	S	S	S	S
ERR552674	S	S	S	S	S	S	S	S	S
ERR552676	S	S	S	S	S	S	S	S	S
ERR552677	R	R	R	S	S	S	R	S	S
ERR552680	S	S	S	S	S	S	S	S	S
ERR552683	S	S	S	S	S	S	R	S	S
ERR552686	S	S	S	S	S	S	S	S	S
ERR552687	S	S	S	S	S	S	S	S	S
ERR552688	S	S	S	S	S	S	S	S	S
ERR552691	S	S	S	S	S	S	S	S	S
ERR552693	S	S	S	S	S	S	S	S	S
ERR552694	S	R	S	S	S	S	R	S	S
ERR552697	S	S	S	S	S	S	S	S	S
ERR552699	S	S	S	S	S	S	S	S	S
ERR552702	S	S	S	S	S	S	S	S	S
ERR552703	S	S	S	S	S	S	S	S	S
ERR552704	S	S	S	S	S	S	S	S	S
ERR552705	S	R	S	S	S	S	S	S	S
ERR552706	S	S	S	S	S	S	S	S	S
ERR552713	S	S	S	S	S	S	S	S	S
ERR552715	S	S	S	S	S	S	S	S	S
ERR552716	S	S	S	S	S	S	S	S	S
ERR552717	S	S	S	S	S	S	S	S	S
ERR552721	S	S	S	S	S	S	S	S	S
ERR552722	S	S	S	S	S	S	S	S	S
ERR552724	S	S	S	S	S	S	S	S	S
ERR552727	S	S	S	S	S	S	S	S	S
ERR552730	S	S	S	S	S	S	S	S	S
ERR552736	S	S	S	S	S	S	S	S	S
ERR552737	S	S	S	S	S	S	S	S	S
ERR552742	S	S	S	S	S	S	S	S	S
ERR552744	S	S	S	S	S	S	S	S	S
ERR552749	S	S	S	S	S	S	S	S	S
ERR552750	S	S	S	S	S	S	S	S	S
ERR552752	S	S	S	S	S	S	S	S	S
ERR552756	S	S	S	S	S	S	S	S	S
ERR552757	S	S	S	S	S	S	S	S	S
ERR552758	S	S	S	S	S	S	S	S	S
ERR552759	S	S	S	S	S	S	S	S	S
ERR552761	S	S	S	S	S	S	S	S	S
ERR552762	S	S	S	S	S	S	S	S	S
ERR552770	S	S	S	S	S	S	S	S	S
ERR552773	S	S	S	S	S	S	S	S	S
ERR552774	R	R	S	R	R	R	R	S	S
ERR552781	S	S	S	S	S	S	S	S	S
ERR552788	S	R	S	S	S	S	S	S	S
ERR552795	S	S	S	S	S	S	S	S	S
ERR552803	S	S	S	S	S	S	S	S	S
ERR552804	S	S	S	S	S	S	S	R	R
ERR552805	S	S	S	S	S	S	S	S	S
ERR552810	S	S	S	S	S	S	S	R	R
ERR552811	S	S	S	S	S	S	S	S	S
ERR552812	S	S	S	S	S	S	S	S	S
ERR552813	S	S	S	S	S	S	S	S	S
ERR552820	S	S	S	S	S	S	S	S	S
ERR552825	S	S	S	S	S	S	S	S	S
ERR552826	S	S	S	S	S	S	S	S	S
ERR552827	S	S	S	S	S	S	S	S	S
ERR552828	S	S	S	S	S	S	S	S	S
ERR552831	S	R	S	S	S	S	R	S	S
ERR552832	S	S	S	S	S	S	S	S	S
ERR552835	S	S	S	S	S	S	S	S	S
ERR552837	S	S	S	S	S	S	S	S	S
ERR552839	S	S	S	S	S	S	S	S	S
ERR552845	S	S	S	S	S	S	S	S	S
ERR552846	S	S	S	S	S	S	S	S	S
ERR552850	S	S	S	S	S	S	S	S	S
ERR552851	S	S	S	S	S	S	S	S	S
ERR552852	S	S	S	S	S	S	S	S	S
ERR552855	S	S	S	S	S	S	S	S	S
ERR552856	S	S	S	S	S	S	S	S	S
ERR552857	S	S	S	S	S	S	S	S	S
ERR552858	S	R	S	S	S	S	R	S	S
ERR552860	S	S	S	S	S	S	S	S	S
ERR552861	S	S	S	S	S	S	S	S	S
ERR552862	S	S	S	S	S	S	S	S	S
ERR552863	S	S	S	S	S	S	S	S	S
ERR552866	S	S	S	S	S	S	S	S	S
ERR552868	S	S	S	S	S	S	S	S	S
ERR552871	S	S	S	S	S	S	S	S	S
ERR552880	S	S	S	S	S	S	S	S	S
ERR552881	S	S	S	S	S	S	S	S	S
ERR552884	S	S	S	S	S	S	S	S	S
ERR552886	S	S	S	S	S	S	S	S	S
ERR552892	S	S	S	S	S	S	R	S	S
ERR552898	S	S	S	S	S	S	S	S	S
ERR552903	S	S	S	S	S	S	S	S	S
ERR552904	S	S	S	S	S	S	S	S	S
ERR552912	S	S	S	S	S	S	S	S	S
ERR552914	S	R	S	S	S	S	R	S	S
ERR552918	S	S	S	S	S	S	S	S	S
ERR552920	S	S	S	S	S	S	S	S	S
ERR552923	S	R	S	S	S	S	R	S	S
ERR552924	S	S	S	S	S	S	S	S	S
ERR552928	S	S	S	S	S	S	S	S	S
ERR552933	R	R	R	R	R	R	R	S	S
ERR552937	R	R	R	R	R	R	R	S	S
ERR552941	S	S	S	S	S	S	S	S	S
ERR552942	S	S	S	S	S	S	S	S	S
ERR552943	S	S	S	S	S	S	S	S	S
ERR552944	S	R	S	S	S	S	S	S	S
ERR552945	S	S	S	S	S	S	S	S	S
ERR552946	S	S	S	S	S	S	S	S	S
ERR552948	S	S	S	S	S	S	S	S	S
ERR552953	S	S	S	S	S	S	S	S	S
ERR552957	S	S	S	S	S	S	R	S	S
ERR552960	S	S	S	S	S	S	S	S	S
ERR552961	S	S	S	S	S	S	S	S	S
ERR552962	S	S	S	S	S	S	S	S	S
ERR552966	S	S	S	S	S	S	S	S	S
ERR552969	S	S	S	S	S	S	S	S	S
ERR552975	S	S	S	S	S	S	S	S	S
ERR552976	S	S	S	S	S	S	S	S	S
ERR552980	S	S	S	S	S	S	S	S	S
ERR552984	S	S	S	S	S	S	S	S	S
ERR552985	S	S	S	S	S	S	S	S	S
ERR552988	S	S	S	S	S	S	S	S	S
ERR552995	S	S	S	S	S	S	S	S	S
ERR552999	S	S	S	R	R	R	S	S	S
ERR553003	S	S	S	S	S	S	S	S	S
ERR553005	S	S	S	S	S	S	S	S	S
ERR553008	S	S	S	S	S	S	S	S	S
ERR553016	S	S	S	S	S	S	S	S	S
ERR553019	S	S	S	S	S	S	S	S	S
ERR553033	S	S	S	S	S	S	S	S	S
ERR553034	S	S	S	S	S	S	S	S	S
ERR553036	S	S	S	S	S	S	S	S	S
ERR553038	S	S	S	S	S	S	S	S	S
ERR553039	S	S	S	S	S	S	S	S	S
ERR553043	S	S	S	S	S	S	S	S	S
ERR553048	S	S	S	S	S	S	S	S	S
ERR553049	S	S	S	S	S	S	S	S	S
ERR553052	S	S	S	S	S	S	S	S	S
ERR553054	S	S	S	S	S	S	S	S	S
ERR553055	S	S	S	S	S	S	R	S	S
ERR553056	S	S	R	S	S	S	S	S	S
ERR553061	S	S	S	S	S	S	S	S	S
ERR553062	S	R	S	S	S	S	S	S	S
ERR553065	S	S	S	S	S	S	S	S	S
ERR553066	S	S	S	S	S	S	S	S	S
ERR553068	R	R	R	S	S	S	R	S	S
ERR553069	S	S	S	S	S	S	S	S	S
ERR553070	S	S	S	S	S	S	S	S	S
ERR553075	S	S	S	S	S	S	S	S	S
ERR553076	S	R	S	S	S	S	S	S	S
ERR553077	S	S	S	S	S	S	S	S	S
ERR553078	S	S	S	S	S	S	S	S	S
ERR553079	S	S	S	S	S	S	S	S	S
ERR553084	S	S	S	S	S	S	S	S	S
ERR553086	S	S	S	S	S	S	S	S	S
ERR553088	S	S	S	S	S	S	S	S	S
ERR553089	S	S	S	S	S	S	S	S	S
ERR553090	S	S	S	S	S	S	S	S	S
ERR553091	S	S	S	S	S	S	S	S	S
ERR553100	S	S	S	S	S	S	S	S	S
ERR553102	S	S	S	S	S	S	S	S	S
ERR553109	S	S	S	S	S	S	S	S	S
ERR553112	S	S	S	S	S	S	S	S	S
ERR553113	S	R	S	S	S	S	S	S	S
ERR553119	S	S	S	S	S	S	S	S	S
ERR553120	S	R	S	S	S	S	R	S	S
ERR553135	S	S	S	S	S	S	S	S	S
ERR553136	S	S	S	S	S	S	S	S	S
ERR553137	S	S	S	S	S	S	S	S	S
ERR553138	S	S	S	S	S	S	S	S	S
ERR553139	R	R	S	S	S	S	R	S	S
ERR553140	S	S	S	S	S	S	S	S	S
ERR553143	S	S	S	S	S	S	S	S	S
ERR553149	S	S	S	S	S	S	S	S	S
ERR553150	S	S	S	S	S	S	S	S	S
ERR553155	S	S	S	S	S	S	S	S	S
ERR553158	S	S	S	S	S	S	S	S	S
ERR553159	S	S	S	S	S	S	S	S	S
ERR553160	S	R	S	S	S	S	S	S	S
ERR553167	S	S	S	S	S	S	S	S	S
ERR553171	S	S	S	S	S	S	S	S	S
ERR553174	S	S	S	S	S	S	S	S	S
ERR553175	S	S	S	S	S	S	S	S	S
ERR553193	S	S	S	S	S	S	S	S	S
ERR553196	R	R	R	R	S	S	R	R	R
ERR553199	S	S	S	S	S	S	S	S	S
ERR553202	S	S	S	S	S	S	S	S	S
ERR553203	S	R	S	S	S	S	R	S	S
ERR553208	R	R	R	R	R	R	R	S	S
ERR553219	S	S	S	S	S	S	S	S	S
ERR553223	S	S	S	S	S	S	S	S	S
ERR553225	S	S	S	S	S	S	S	S	S
ERR553227	S	S	S	S	S	S	S	S	S
ERR553231	S	S	S	S	S	S	S	S	S
ERR553232	S	R	S	S	S	S	S	S	S
ERR553234	S	S	S	S	S	S	S	S	S
ERR553235	S	S	S	S	S	S	S	S	S
ERR553238	R	R	R	S	S	S	R	S	S
ERR553239	S	S	S	S	S	S	S	S	S
ERR553240	S	S	S	S	S	S	S	S	S
ERR553245	S	S	S	S	S	S	S	S	S
ERR553249	S	S	S	S	S	S	S	S	S
ERR553254	S	S	S	S	S	S	S	S	S
ERR553255	S	S	S	S	S	S	S	S	S
ERR553256	S	S	S	S	S	S	S	S	S
ERR553257	S	S	S	S	S	S	S	S	S
ERR553259	S	S	S	S	S	S	S	S	S
ERR553262	S	R	S	S	S	S	S	S	S
ERR553265	S	S	S	S	S	S	S	S	S
ERR553266	S	S	S	S	S	S	S	S	S
ERR553267	S	S	S	S	S	S	S	S	S
ERR553271	S	S	S	S	S	S	S	S	S
ERR553276	S	S	S	S	S	S	S	S	S
ERR553280	S	S	S	S	S	S	S	S	S
ERR553283	S	S	S	S	S	S	S	S	S
ERR553287	S	S	S	S	S	S	S	S	S
ERR553294	S	S	S	S	S	S	S	S	S
ERR553296	S	S	S	S	S	S	S	S	S
ERR553299	S	S	S	S	S	S	S	S	S
ERR553301	S	S	S	S	S	S	S	S	S
ERR553307	S	S	S	S	S	S	S	S	S
ERR553308	S	S	S	S	S	S	S	S	S
ERR553309	S	S	S	S	S	S	S	S	S
ERR553310	S	S	S	S	S	S	S	S	S
ERR553311	S	S	S	S	S	S	S	S	S
ERR553327	S	S	S	S	S	S	S	S	S
ERR553331	S	S	S	S	S	S	S	S	S
ERR553332	S	R	S	S	S	S	R	S	S
ERR553333	S	S	S	S	S	S	S	S	S
ERR553336	S	S	S	S	S	S	S	S	S
ERR553339	S	S	S	S	S	S	S	S	S
ERR553340	S	S	S	S	S	S	S	S	S
ERR553341	S	S	S	S	S	S	S	S	S
ERR553346	S	S	S	S	S	S	S	S	S
ERR553349	S	R	S	S	S	S	R	S	S
ERR553359	S	S	S	S	S	S	S	S	S
ERR553362	S	S	S	S	S	S	S	S	S
ERR553368	S	S	S	S	S	S	S	S	S
ERR553373	S	S	S	S	S	S	S	S	S
ERR553374	S	S	S	S	S	S	S	S	S
ERR553379	S	S	S	S	S	S	S	S	S
ERR553381	S	S	S	S	S	S	S	S	S
ERR553387	S	S	S	S	S	S	S	S	S
ERR553388	S	S	S	S	S	S	S	S	S
ERR553390	S	S	S	S	S	S	S	S	S
ERR553392	S	S	S	S	S	S	S	S	S
ERR895346	S	S	S	S	S	S	S	S	S
SRR2101279	S	S	S	S	S	S	S	S	S
SRR2101300	S	S	S	S	S	S	S	S	S
SRR2101301	S	S	S	S	S	S	S	S	S
SRR2101302	S	S	S	S	S	S	S	S	S
SRR2101303	S	S	S	S	S	S	S	S	S
SRR2101304	S	S	S	S	S	S	S	S	S
SRR2101305	S	S	S	S	S	S	S	S	S
SRR2101306	S	R	S	S	S	S	S	S	S
SRR2101307	R	R	R	S	S	S	S	S	S
SRR2101308	S	S	S	S	S	S	S	S	S
SRR2101309	S	R	S	S	S	S	S	S	S
SRR2101310	S	S	S	S	S	S	S	S	S
SRR2101311	S	R	S	S	S	S	S	S	S
SRR2101312	R	R	S	S	S	S	R	S	S
SRR2101313	S	S	S	S	S	S	S	S	S
SRR2101314	S	S	S	S	S	S	S	S	S
SRR2101315	S	R	S	S	S	S	S	S	S
SRR2101316	S	R	S	S	S	S	S	S	S
SRR2101317	S	S	S	S	S	S	S	S	S
SRR2101318	S	S	S	S	S	S	S	S	S
SRR2101319	S	S	S	S	S	S	S	S	S
SRR2101322	S	S	S	S	S	S	S	S	S
SRR2101330	S	S	S	S	S	S	S	S	S
SRR2101331	S	S	S	S	S	S	S	S	S
SRR2101332	S	S	S	S	S	S	S	S	S
SRR2101333	S	S	S	S	S	S	S	S	S
SRR2101334	S	S	S	S	S	S	S	S	S
SRR2101335	S	S	S	S	S	S	S	S	S
SRR2101336	S	S	S	S	S	S	S	S	S
SRR2101337	S	S	S	S	S	S	S	S	S
SRR2101338	S	S	S	S	S	S	S	S	S
SRR2101339	S	S	S	S	S	S	S	S	S
SRR2101340	S	S	S	S	S	S	S	S	S
SRR2101341	S	S	S	S	S	S	S	S	S
SRR2101342	S	R	S	S	S	S	S	S	S
SRR2101343	S	S	S	S	S	S	S	S	S
SRR2101344	R	R	R	R	R	R	R	R	R
SRR2101352	S	S	S	S	S	S	S	S	S
SRR2101353	S	S	S	S	S	S	S	S	S
SRR2101354	S	S	S	S	S	S	S	S	S
SRR2101355	S	S	S	S	S	S	S	S	S
SRR2101356	S	S	S	S	S	S	S	S	S
SRR2101357	S	S	S	S	S	S	S	S	S
SRR2101358	S	S	S	S	S	S	S	S	S
SRR2101359	S	S	S	S	S	S	S	S	S
SRR2101360	R	R	R	S	S	S	R	S	S
SRR2101361	S	S	S	S	S	S	S	S	S
SRR2101362	S	S	S	S	S	S	R	S	S
SRR2101363	S	S	S	S	S	S	S	S	S
SRR2101364	S	S	S	S	S	S	S	S	S
SRR2101365	S	S	S	S	S	S	S	S	S
SRR2101366	R	S	S	S	S	S	S	S	S
SRR2101367	S	S	S	S	S	S	S	S	S
SRR2101368	S	S	S	S	S	S	S	S	S
SRR2101369	S	S	S	S	S	S	S	S	S
SRR2101370	S	S	S	S	S	S	S	S	S
SRR2101371	S	S	S	S	S	S	S	S	S
SRR2101372	S	S	S	S	S	S	S	S	S
SRR2101373	R	R	S	S	S	S	S	S	S
SRR2101374	S	S	S	S	S	S	S	S	S
SRR2101375	S	S	S	S	S	S	S	S	S
SRR2101376	S	S	S	S	S	S	S	S	S
SRR2101377	S	S	S	S	S	S	S	S	S
SRR2101378	S	S	S	S	S	S	S	S	S
SRR2101379	S	S	S	S	S	S	S	S	S
SRR2101380	S	S	S	S	S	S	S	S	S
SRR2101381	S	S	S	S	S	S	S	S	S
SRR2101382	S	S	S	S	S	S	S	S	S
SRR2101383	S	S	S	S	S	S	S	S	S
SRR2101384	R	R	R	S	S	S	R	R	R
SRR2101385	S	S	S	S	S	S	S	S	S
SRR2101386	S	S	S	S	S	S	S	S	S
SRR2101387	S	S	S	S	S	S	S	S	S
SRR2101388	S	S	S	S	S	S	S	S	S
SRR2101389	S	S	S	S	S	S	S	S	S
SRR2101390	S	S	S	S	S	S	S	S	S
SRR2101391	S	S	S	S	S	S	S	S	S
SRR2101392	S	S	S	S	S	S	S	S	S
SRR2101393	S	S	S	S	S	S	S	S	S
SRR2101394	S	S	S	S	S	S	S	S	S
SRR2101395	S	S	S	S	S	S	S	S	S
SRR2101396	S	S	S	S	S	S	S	S	S
SRR2101397	S	S	S	S	S	S	S	S	S
SRR2101398	S	S	S	S	S	S	S	S	S
SRR2101399	S	S	S	S	S	S	S	S	S
SRR2101400	S	S	S	S	S	S	S	S	S
SRR2101401	S	S	S	S	S	S	S	S	S
SRR2101402	S	S	S	S	S	S	S	S	S
SRR2101403	S	S	S	S	S	S	S	S	S
SRR2101404	S	S	S	S	S	S	S	S	S
SRR2101406	S	S	S	S	S	S	S	S	S
SRR2101407	S	S	S	S	S	S	S	S	S
SRR2101408	S	S	S	S	S	S	S	S	S
SRR2101409	S	S	S	S	S	S	S	S	S
SRR2101410	S	S	S	S	S	S	S	S	S
SRR2101411	S	S	S	S	S	S	S	S	S
SRR2101412	S	S	S	S	S	S	S	S	S
SRR2101413	S	S	S	S	S	S	S	S	S
SRR2101414	S	S	S	S	S	S	S	S	S
SRR2101415	S	S	S	S	S	S	S	S	S
SRR2101417	S	S	S	S	S	S	S	S	S
SRR2101418	S	S	S	S	S	S	S	S	S
SRR2101419	S	S	S	S	S	S	S	S	S
SRR2101420	S	S	S	S	S	S	S	S	S
SRR2101421	S	S	S	S	S	S	S	S	S
SRR2101422	S	S	S	S	S	S	S	S	S
SRR2101423	R	S	S	S	S	S	S	S	S
SRR2101424	S	S	S	S	S	S	S	S	S
SRR2101425	S	S	S	S	S	S	S	S	S
SRR2101426	S	S	S	S	S	S	S	S	S
SRR2101427	R	S	S	S	S	S	S	S	S
SRR2101428	S	S	S	S	S	S	S	S	S
SRR2101429	S	S	S	S	S	S	S	S	S
SRR2101431	S	S	S	S	S	S	S	S	S
SRR2101432	S	S	S	S	S	S	S	S	S
SRR2101433	S	S	S	S	S	S	S	S	S
SRR2101434	S	S	S	S	S	S	S	S	S
SRR2101435	S	S	S	S	S	S	S	S	S
SRR2101436	S	S	S	S	S	S	S	S	S
SRR2101437	S	S	S	S	S	S	S	S	S
SRR2101439	S	S	S	S	S	S	S	S	S
SRR2101441	S	S	S	S	S	S	S	S	S
SRR2101442	S	S	S	S	S	S	S	S	S
SRR2101444	S	S	S	S	S	S	S	S	S
SRR2101445	S	S	S	S	S	S	S	S	S
SRR2101446	S	S	S	S	S	S	S	S	S
SRR2101447	S	S	S	S	S	S	S	S	S
SRR2101448	S	S	S	S	S	S	S	S	S
SRR2101449	S	S	S	S	S	S	S	S	S
SRR2101450	S	S	S	S	S	S	S	S	S
SRR2101451	S	S	S	S	S	S	S	S	S
SRR2101452	S	S	S	S	S	S	S	S	S
SRR2101453	S	S	S	S	S	S	S	S	S
SRR2101454	S	S	S	S	S	S	S	S	S
SRR2101455	S	S	S	S	S	S	S	S	S
SRR2101456	S	S	S	S	S	S	S	S	S
SRR2101457	S	S	S	S	S	S	S	S	S
SRR2101458	S	S	S	S	S	S	S	S	S
SRR2101459	S	S	S	S	S	S	S	S	S
SRR2101460	R	R	S	S	S	S	S	S	S
SRR2101461	S	S	S	S	S	S	S	S	S
SRR2101463	S	S	S	S	S	S	S	S	S
SRR2101464	S	S	S	S	S	S	S	S	S
SRR2101465	S	S	S	S	S	S	S	S	S
SRR2101466	S	S	S	S	S	S	S	S	S
SRR2101467	S	S	S	S	S	S	S	S	S
SRR2101468	S	S	S	S	S	S	S	S	S
SRR2101469	S	R	S	S	S	S	S	S	S
SRR2101470	R	R	S	S	S	S	R	S	S
SRR2101471	R	S	S	R	R	S	S	S	S
SRR2101472	S	S	S	S	S	S	S	S	S
SRR2101473	S	S	S	S	S	S	S	S	S
SRR2101474	S	S	S	S	S	S	S	S	S
SRR2101475	S	S	S	S	S	S	S	S	S
SRR2101476	S	S	S	S	S	S	S	S	S
SRR2101477	S	S	S	S	S	S	S	S	S
SRR2101478	S	S	S	S	S	S	S	S	S
SRR2101479	S	S	S	S	S	S	S	S	S
SRR2101480	S	R	S	S	S	S	S	S	S
SRR2101481	S	S	S	S	S	S	S	S	S
SRR2101482	R	R	R	S	S	S	R	S	S
SRR2101483	S	S	S	S	S	S	S	S	S
SRR2101484	S	S	S	S	S	S	S	S	S
SRR2101485	S	S	S	S	S	S	S	S	S
SRR2101486	S	S	S	S	S	S	S	S	S
SRR2101487	S	S	S	S	S	S	S	S	S
SRR2101488	S	S	S	S	S	S	S	S	S
SRR2101489	S	S	S	S	S	S	S	S	S
SRR2101490	S	S	S	S	S	S	S	S	S
SRR2101491	S	S	S	S	S	S	S	S	S
SRR2101492	S	S	S	S	S	S	S	S	S
SRR2101493	S	R	S	S	S	S	S	S	S
SRR2101494	S	S	S	S	S	S	S	S	S
SRR2101495	R	R	S	S	S	S	S	S	S
SRR2101496	S	S	S	S	S	S	S	S	S
SRR2101497	S	S	S	S	S	S	S	S	S
SRR2101498	S	S	S	S	S	S	S	S	S
SRR2101499	S	S	S	S	S	S	S	S	S
SRR2101500	S	S	S	S	S	S	S	S	S
SRR2101501	S	S	S	S	S	S	S	S	S
SRR2101502	S	S	S	S	S	S	S	S	S
SRR2101503	S	S	S	S	S	S	S	S	S
SRR2101504	S	S	S	S	S	S	S	S	S
SRR2101505	R	R	R	S	S	S	R	S	S
SRR2101507	S	S	S	S	S	S	S	S	S
SRR2101508	S	S	S	S	S	S	S	S	S
SRR2101509	S	S	S	S	S	S	S	S	S
SRR2101510	S	S	S	S	S	S	S	S	S
SRR2101511	S	S	S	S	S	S	S	S	S
SRR2101512	S	S	S	S	S	S	S	S	S
SRR2101513	S	S	S	S	S	S	S	S	S
SRR2101515	S	S	S	S	S	S	S	S	S
SRR2101516	S	S	S	S	S	S	S	S	S
SRR2101517	S	S	S	S	S	S	S	S	S
SRR2101518	S	S	S	S	S	S	S	S	S
SRR2101519	S	R	S	S	S	S	R	S	S
SRR2101520	S	S	S	S	S	S	S	S	S
SRR2101521	S	S	S	S	S	S	S	S	S
SRR2101522	S	S	S	S	S	S	S	S	S
SRR2101523	S	S	S	S	S	S	S	S	S
SRR2101524	S	S	S	S	S	S	S	S	S
SRR2101525	S	S	S	S	S	S	S	S	S
SRR2101526	S	S	S	S	S	S	S	S	S
SRR2101527	S	S	S	S	S	S	S	S	S
SRR2101528	S	S	S	S	S	S	S	S	S
SRR2101529	R	S	S	S	S	S	S	S	S
SRR2101530	S	R	S	S	S	S	S	S	S
SRR2101531	S	S	S	S	S	S	S	S	S
SRR2101532	S	S	S	S	S	S	S	S	S
SRR2101533	S	S	S	S	S	S	S	S	S
SRR2101534	S	S	S	S	S	S	S	S	S
SRR2101535	S	S	S	S	S	S	S	S	S
SRR2101537	S	S	S	S	S	S	S	S	S
SRR2101538	S	S	S	S	S	S	S	S	S
SRR2101539	R	R	R	S	S	S	R	S	S
SRR2101540	S	S	S	S	S	S	S	S	S
SRR2101541	S	R	S	S	S	S	S	S	S
SRR2101542	S	S	S	S	S	S	S	S	S
SRR2101544	S	S	S	S	S	S	S	S	S
SRR2101545	S	S	S	S	S	S	S	S	S
SRR2101547	S	S	S	S	S	S	S	S	S
SRR2101548	S	S	S	S	S	S	S	S	S
SRR2101550	S	S	S	S	S	S	S	S	S
SRR2101552	S	S	S	S	S	S	S	S	S
SRR2101553	S	S	S	S	S	S	S	S	S
SRR2101554	S	S	S	S	S	S	S	S	S
SRR2101555	R	R	R	S	S	S	R	S	S
SRR2101556	S	S	S	S	S	S	S	S	S
SRR2101557	S	S	S	S	S	S	S	S	S
SRR2101559	S	S	S	S	S	S	S	S	S
SRR2101560	S	S	S	S	S	S	S	S	S
SRR2101561	S	S	S	S	S	S	S	S	S
SRR2101562	S	S	S	S	S	S	S	S	S
SRR2101563	S	S	S	S	S	S	S	S	S
SRR2101565	S	S	S	S	S	S	S	S	S
SRR2101567	S	S	S	S	S	S	S	S	S
SRR2101568	S	S	S	S	S	S	S	S	S
SRR2101569	S	S	S	S	S	S	S	S	S
SRR2101570	S	S	S	S	S	S	S	S	S
SRR2101571	S	S	S	S	S	S	S	S	S
SRR2101572	S	S	S	S	S	S	S	S	S
SRR2101574	R	R	R	S	S	S	R	R	R
SRR2101575	S	S	S	S	S	S	S	S	S
SRR2101576	S	R	S	S	S	S	S	S	S
SRR2101577	S	S	S	S	S	S	S	S	S
SRR2101578	S	S	S	S	S	S	S	S	S
SRR2101579	S	S	S	S	S	S	S	S	S
SRR2101581	S	S	S	S	S	S	S	S	S
SRR2101582	S	S	S	S	S	S	R	S	S
SRR2101583	S	S	S	S	S	S	S	S	S
SRR2101584	S	S	S	S	S	S	S	S	S
SRR2101585	S	S	S	S	S	S	S	S	S
SRR2101586	S	S	S	S	S	S	S	S	S
SRR2101587	S	S	S	S	S	S	S	S	S
SRR2101588	S	S	S	S	S	S	S	S	S
SRR2101590	S	S	S	S	S	S	S	S	S
SRR2101591	S	S	S	S	S	S	S	S	S
SRR2101592	S	S	S	S	S	S	S	S	S
SRR2101593	S	S	S	S	S	S	S	S	S
SRR2101594	S	S	S	S	S	S	S	S	S
SRR2101595	R	S	S	S	S	S	S	S	S
SRR2101596	S	S	S	S	S	S	S	S	S
SRR2101597	S	S	S	S	S	S	S	S	S
SRR2101598	R	R	R	S	S	S	R	S	S
SRR2101599	S	S	S	S	S	S	S	S	S
SRR2101600	S	S	S	S	S	S	S	S	S
SRR2101601	S	S	S	S	S	S	S	S	S
SRR2101602	S	S	S	S	S	S	S	S	S
SRR2101603	S	S	S	S	S	S	S	S	S
SRR2101604	S	S	S	S	S	S	S	S	S
SRR2101605	S	S	S	S	S	S	S	S	S
SRR2101606	S	S	S	S	S	S	S	S	S
SRR2101607	S	R	S	S	S	S	S	S	S
SRR2101608	S	S	S	S	S	S	S	S	S
SRR2101609	S	S	S	S	S	S	S	S	S
SRR2101610	S	S	S	S	S	S	S	S	S
SRR2101611	S	S	S	S	S	S	S	S	S
SRR2101612	S	S	S	S	S	S	S	S	S
SRR2101613	S	S	S	S	S	S	S	S	S
SRR2101614	S	S	S	S	S	S	S	S	S
SRR2101615	S	S	S	S	S	S	S	S	S
SRR2101616	S	S	S	S	S	S	S	S	S
SRR2101617	S	S	S	S	S	S	S	S	S
SRR2101618	S	S	S	S	S	S	S	S	S
SRR2101619	S	S	S	S	S	S	S	S	S
SRR2101620	S	S	S	S	S	S	S	S	S
SRR2101621	S	S	S	S	S	S	S	S	S
SRR2101622	S	S	S	S	S	S	S	S	S
SRR2101623	S	S	S	S	S	S	S	S	S
SRR2101624	S	S	S	S	S	S	S	S	S
SRR2101625	S	S	S	S	S	S	S	S	S
SRR2101626	S	S	S	S	S	S	S	S	S
SRR2101627	S	S	S	S	S	S	S	S	S
SRR2101628	S	S	S	S	S	S	S	S	S
SRR2101629	S	S	S	S	S	S	S	S	S
SRR2101630	S	S	S	S	S	S	S	S	S
SRR2101631	S	S	S	S	S	S	S	S	S
SRR2101632	S	S	S	S	S	S	S	S	S
SRR2101633	S	S	S	S	S	S	S	S	S
SRR2101634	S	S	S	S	S	S	S	S	S
SRR2101635	S	R	S	S	S	S	S	S	S
SRR2101636	S	S	S	S	S	S	R	S	S
SRR2101637	R	S	S	S	S	S	S	S	S
SRR2101638	S	S	S	S	S	S	S	S	S
SRR2101639	S	R	S	S	S	S	S	S	S
SRR2101640	S	S	S	S	S	S	S	S	S
SRR2101641	R	S	S	S	S	S	S	S	S
SRR2101642	S	S	S	S	S	S	S	S	S
SRR2101643	S	S	S	S	S	S	S	S	S
SRR2101644	S	S	S	S	S	S	S	S	S
SRR2101645	S	S	S	S	S	S	S	S	S
SRR2101646	S	S	S	S	S	S	S	S	S
SRR2101647	S	S	S	S	S	S	S	S	S
SRR2101648	S	S	S	S	S	S	S	S	S
SRR2101649	S	S	S	S	S	S	S	S	S
SRR2101650	S	R	S	S	S	S	S	S	S
SRR2101651	S	S	S	S	S	S	S	S	S
SRR2101652	S	S	S	S	S	S	S	S	S
SRR2101653	S	R	S	S	S	S	S	S	S
SRR2101654	S	R	S	S	S	S	S	S	S
SRR2101655	S	S	S	S	S	S	S	S	S
SRR2101656	S	S	S	S	S	S	S	S	S
SRR2101657	S	S	S	S	S	S	S	S	S
SRR2101658	S	S	S	S	S	S	S	S	S
SRR2101659	S	S	S	S	S	S	R	S	S
SRR2101660	S	S	S	S	S	S	S	S	S
SRR2101661	S	S	S	S	S	S	S	S	S
SRR2101662	S	S	S	S	S	S	S	S	S
SRR2101663	S	S	S	S	S	S	S	S	S
SRR2101664	S	S	S	S	S	S	S	S	S
SRR2101665	S	S	S	S	S	S	S	S	S
SRR2101666	S	S	S	S	S	S	S	S	S
SRR2101667	S	S	S	S	S	S	S	S	S
SRR2101668	S	S	S	S	S	S	S	S	S
SRR2101669	S	S	S	S	S	S	S	S	S
SRR2101670	S	S	S	S	S	S	S	S	S
SRR2101671	S	S	S	S	S	S	S	S	S
SRR2101672	S	S	S	S	S	S	S	S	S
SRR2101673	S	S	S	S	S	S	S	S	S
SRR2101674	S	S	S	S	S	S	S	S	S
SRR2101675	R	R	S	S	S	S	S	S	S
SRR2101676	S	S	S	S	S	S	S	S	S
SRR2101677	S	S	S	S	S	S	S	S	S
SRR2101678	S	S	S	S	S	S	S	S	S
SRR2101679	S	S	S	S	S	S	S	S	S
SRR2101680	S	R	S	S	S	S	S	S	S
SRR2101681	S	S	S	S	S	S	S	S	S
SRR2101682	S	S	S	S	S	S	S	S	S
SRR2101683	S	R	S	S	S	S	S	S	S
SRR2101684	S	S	S	S	S	S	S	S	S
SRR2101685	S	S	S	S	S	S	S	S	S
SRR2101686	S	R	S	S	S	S	R	S	S
SRR2101687	S	S	S	S	S	S	S	S	S
SRR2101688	S	S	S	S	S	S	S	S	S
SRR2101689	S	S	S	S	S	S	S	S	S
SRR2101690	R	R	S	S	S	S	S	S	S
SRR2101691	S	S	S	S	S	S	S	S	S
SRR2101692	S	S	S	S	S	S	S	S	S
SRR2101693	S	S	S	S	S	S	S	S	S
SRR2101694	S	S	S	S	S	S	S	S	S
SRR2101695	S	S	S	S	S	S	S	S	S
SRR2101696	S	S	S	S	S	S	S	S	S
SRR2101697	S	S	S	S	S	S	S	S	S
SRR2101698	S	S	S	S	S	S	S	S	S
SRR2101699	S	S	S	S	S	S	S	S	S
SRR2101700	S	S	S	S	S	S	S	S	S
SRR2101701	S	S	S	S	S	S	S	S	S
SRR2101702	S	S	S	S	S	S	S	S	S
SRR2101703	S	S	S	S	S	S	S	S	S
SRR2101704	S	S	S	S	S	S	S	S	S
SRR2101705	S	S	S	S	S	S	S	S	S
SRR2101706	S	S	S	S	S	S	S	S	S
SRR2101707	S	S	S	S	S	S	S	S	S
SRR2101708	R	S	S	S	S	S	S	S	S
SRR2101709	S	S	S	S	S	S	S	S	S
SRR2101710	S	S	S	S	S	S	S	S	S
SRR2101711	S	S	S	S	S	S	S	S	S
SRR2101712	S	S	S	S	S	S	S	S	S
SRR2101713	S	S	S	S	S	S	S	S	S
SRR2101714	S	S	S	S	S	S	S	S	S
SRR2101715	S	S	S	S	S	S	S	S	S
SRR2101716	S	S	S	S	S	S	S	S	S
SRR2101717	S	S	S	S	S	S	S	S	S
SRR2101718	S	S	S	S	S	S	S	S	S
SRR2101719	S	S	S	S	S	S	S	S	S
SRR2101720	S	S	S	S	S	S	S	S	S
SRR2101721	S	S	S	S	S	S	S	S	S
SRR2101722	S	S	S	S	S	S	S	S	S
SRR2101723	S	S	S	S	S	S	S	S	S
SRR2101724	S	S	S	S	S	S	S	S	S
SRR2101725	S	S	S	S	S	S	S	S	S
SRR2101726	S	S	S	S	S	S	S	S	S
SRR2101727	R	S	S	S	S	S	S	S	S
SRR2101728	S	S	S	S	S	S	S	S	S
SRR2101729	S	S	S	S	S	S	S	S	S
SRR2101730	S	S	S	S	S	S	S	S	S
SRR2101731	R	R	R	S	S	S	R	R	R
SRR2101732	S	S	S	S	S	S	S	S	S
SRR2101733	S	S	S	S	S	S	S	S	S
SRR2101734	S	S	S	S	S	S	S	S	S
SRR2101735	S	S	S	S	S	S	S	S	S
SRR2101736	S	S	S	S	S	S	S	S	S
SRR2101737	S	S	S	S	S	S	S	S	S
SRR2101738	S	S	S	S	S	S	S	S	S
SRR2101739	S	S	S	S	S	S	S	S	S
SRR2101740	S	S	S	S	S	S	S	S	S
SRR2101741	S	R	R	S	S	S	S	S	S
SRR2101742	S	S	S	S	S	S	S	S	S
SRR2101743	S	R	S	S	S	S	S	S	S
SRR2101744	S	S	S	S	S	S	S	S	S
SRR2101745	S	S	S	S	S	S	S	S	S
SRR2101746	S	S	S	S	S	S	S	S	S
SRR2101747	S	S	S	S	S	S	S	S	S
SRR2101748	S	S	S	S	S	S	S	S	S
SRR2101749	S	S	S	S	S	S	S	S	S
SRR2101750	S	S	S	S	S	S	S	S	S
SRR2101751	S	S	S	S	S	S	S	S	S
SRR2101752	S	S	S	S	S	S	S	S	S
SRR2101753	S	R	S	S	S	S	S	S	S
SRR2101754	R	S	S	S	S	S	S	S	S
SRR2101755	S	S	S	S	S	S	S	S	S
SRR2101756	S	S	S	S	S	S	S	S	S
SRR2101757	R	R	R	S	S	S	R	S	S
SRR2101758	S	S	S	S	S	S	S	S	S
SRR2101759	S	S	S	S	S	S	S	S	S
SRR2101760	S	S	S	S	S	S	S	S	S
SRR2101761	R	R	R	S	S	S	R	S	S
SRR2101762	S	S	S	S	S	S	S	S	S
SRR2101763	R	R	R	S	S	S	R	S	S
SRR2101764	S	S	S	S	S	S	S	S	S
SRR2101765	S	S	S	S	S	S	S	S	S
SRR2101766	S	S	S	S	S	S	S	S	S
SRR2101767	S	S	S	S	S	S	S	S	S
SRR2101768	R	S	S	S	S	S	S	S	S
SRR2101769	S	S	S	S	S	S	S	S	S
SRR2101770	S	S	S	S	S	S	S	S	S
SRR2101771	S	S	S	S	S	S	S	S	S
SRR2101772	S	S	S	S	S	S	S	S	S
SRR2101773	S	S	S	S	S	S	S	S	S
SRR2101774	S	S	S	S	S	S	S	S	S
SRR2101775	R	R	R	S	S	S	S	S	S
SRR2101776	S	S	S	S	S	S	S	S	S
SRR2101777	S	S	S	S	S	S	S	S	S
SRR2101778	S	S	S	S	S	S	S	S	S
SRR2101779	S	S	S	S	S	S	S	S	S
SRR2101780	S	S	S	S	S	S	S	S	S
SRR2101781	S	S	S	S	S	S	S	S	S
SRR2101782	S	S	S	S	S	S	S	S	S
SRR2101783	S	S	S	S	S	S	S	S	S
SRR2101784	S	S	S	S	S	S	S	S	S
SRR2101785	S	S	S	S	S	S	S	S	S
SRR2101786	S	S	S	S	S	S	S	S	S
SRR2101787	S	S	S	S	S	S	S	S	S
SRR2101788	S	S	S	S	S	S	S	S	S
SRR2101789	S	S	S	S	S	S	S	S	S
SRR2101790	S	S	S	S	S	S	S	S	S
SRR2101791	S	S	S	S	S	S	S	S	S
SRR2101792	S	S	S	S	S	S	S	S	S
SRR2101793	S	S	S	S	S	S	S	S	S
SRR2101794	S	S	S	S	S	S	S	S	S
SRR2101795	S	S	S	S	S	S	S	S	S
SRR2101796	S	S	S	S	S	S	S	S	S
SRR2101797	S	S	S	S	S	S	S	S	S
SRR2101798	S	R	S	S	S	S	S	S	S
SRR2101799	S	S	S	S	S	S	S	S	S
SRR2101800	S	S	S	S	S	S	S	S	S
SRR2101801	S	S	S	S	S	S	S	S	S
SRR2101802	S	S	S	S	S	S	S	S	S
SRR2101803	S	S	S	S	S	S	S	S	S
SRR2101804	S	S	S	S	S	S	S	S	S
SRR2101805	S	S	S	S	S	S	S	S	S
SRR2101806	R	R	R	S	S	S	R	S	S
SRR2101807	S	S	S	S	S	S	S	S	S
SRR2101808	S	S	S	S	S	S	S	S	S
SRR2101809	S	S	S	S	S	S	S	S	S
SRR2101810	S	S	S	S	S	S	S	S	S
SRR2101811	S	S	S	S	S	S	S	S	S
SRR2101812	S	S	S	S	S	S	S	S	S
SRR2101813	S	S	S	S	S	S	S	S	S
SRR2101814	S	S	S	S	S	S	S	S	S
SRR2101815	S	S	S	S	S	S	S	S	S
SRR2101816	S	S	S	S	S	S	S	S	S
SRR2101827	S	S	S	S	S	S	S	S	S
SRR2101828	S	S	S	S	S	S	S	S	S
