# Supplementary material for: Deep Amplicon Sequencing Reveals Culture-dependent Clonal Selection of Mycobacterium tuberculosis in Clinical Samples
Source: Genomics Proteomics Bioinformatics. 2024 Jun 13;22(6):qzae046. doi: 10.1093/gpbjnl/qzae046 (PMC11978391; doi:10.1093/gpbjnl/qzae046)
Supplement: qzae046_Supplementary_Data [file qzae046_supplementary_data.zip › Table S25-done.xls]

## Sheet: Table S25
Table S25 Comparing pDST with mDST based on random forest models in our panel region for MTBC_B data
Drug	Total	True positive	False negative	False positive	True negative	Recall	Precision	F1 Score	False positive rate	False negative rate	Sensitivity	Specificity	Accuracy	PPV	NPV
AK	682	52	7	2	621	0.881356	0.962963	0.920354	0.00321027	0.118644	0.881356	0.99679	0.986804	0.962963	0.988854
CM	685	45	10	10	620	0.818182	0.818182	0.818182	0.015873	0.181818	0.818182	0.984127	0.970803	0.818182	0.984127
EMB	1585	185	9	84	1307	0.953608	0.690299	0.800866	0.0597122	0.0463918	0.953608	0.940288	0.941325	0.687732	0.993161
LFX	706	8	5	0	693	0.615385	1	0.761905	0	0.384615	0.615385	1	0.992918	1	0.992837
INH	1586	339	31	23	1193	0.915989	0.936288	0.926027	0.0189145	0.0840108	0.915989	0.981086	0.965952	0.936464	0.974673
KM	469	3	6	1	459	0.333333	0.75	0.461538	0.00217391	0.666667	0.333333	0.997826	0.985075	0.75	0.987097
MFX	487	4	5	0	478	0.444444	1	0.615385	0	0.555556	0.444444	1	0.989733	1	0.989648
RFP	1565	289	14	12	1250	0.953642	0.96	0.956811	0.00950872	0.0463576	0.953642	0.990491	0.983387	0.960133	0.988924
SM	1580	311	42	12	1215	0.880682	0.962733	0.919881	0.00977995	0.119318	0.880682	0.99022	0.965823	0.962848	0.966587
Total	9345	1236	129	144	7836	0.905495	0.895652	0.900546	0.0180451	0.0945055	0.905495	0.981955	0.970787	0.895652	0.983804
