# Supplementary material for: Deep Amplicon Sequencing Reveals Culture-dependent Clonal Selection of Mycobacterium tuberculosis in Clinical Samples
Source: Genomics Proteomics Bioinformatics. 2024 Jun 13;22(6):qzae046. doi: 10.1093/gpbjnl/qzae046 (PMC11978391; doi:10.1093/gpbjnl/qzae046)
Supplement: qzae046_Supplementary_Data [file qzae046_supplementary_data.zip › Table S27-done.xls]

## Sheet: Table S27
Table S27 Comparing pDST with mDST based on random forest models in our panel region for WGS_110 data
Drug	Total	True positive	False negative	False positive	True negative	Recall	Precision	F1 Score	False positive rate	False negative rate	Sensitivity	Specificity	Accuracy	PPV	NPV
AK	110	10	1	0	99	0.909091	1	0.952381	0	0.0909091	0.909091	1	0.990909	1	0.99
CM	110	8	1	3	98	0.888889	0.727273	0.8	0.029703	0.111111	0.888889	0.970297	0.963636	0.727273	0.989899
EMB	110	57	1	21	31	0.982759	0.730769	0.838235	0.403846	0.0172414	0.982759	0.596154	0.8	0.730769	0.96875
LFX	110	62	3	2	43	0.953846	0.96875	0.96124	0.0444444	0.0461538	0.953846	0.955556	0.954545	0.96875	0.934783
INH	110	95	6	0	9	0.940594	1	0.969388	0	0.0594059	0.940594	1	0.945455	1	0.6
KM	110	10	1	2	97	0.909091	0.833333	0.869565	0.020202	0.0909091	0.909091	0.979798	0.972727	0.833333	0.989796
MFX	110	33	5	20	52	0.868421	0.622642	0.725275	0.277778	0.131579	0.868421	0.722222	0.772727	0.622642	0.912281
PAS	110	4	3	0	103	0.571429	1	0.727273	0	0.428571	0.571429	1	0.972727	1	0.971698
PTO	110	1	22	1	86	0.0434783	0.5	0.08	0.0114943	0.956522	0.0434783	0.988506	0.790909	0.5	0.796296
PZA	110	32	33	3	42	0.492308	0.914286	0.64	0.0666667	0.507692	0.492308	0.933333	0.672727	0.914286	0.56
RFP	110	96	4	0	10	0.96	1	0.979592	0	0.04	0.96	1	0.963636	1	0.714286
SM	110	61	8	2	39	0.884058	0.968254	0.924242	0.0487805	0.115942	0.884058	0.95122	0.909091	0.968254	0.829787
Total12	1320	469	88	54	709	0.842011	0.89675	0.868519	0.0707733	0.157989	0.842011	0.929227	0.892424	0.89675	0.889586
Note: Total12, all drugs except CFZ.
