# Supplementary material for: Deep Amplicon Sequencing Reveals Culture-dependent Clonal Selection of Mycobacterium tuberculosis in Clinical Samples
Source: Genomics Proteomics Bioinformatics. 2024 Jun 13;22(6):qzae046. doi: 10.1093/gpbjnl/qzae046 (PMC11978391; doi:10.1093/gpbjnl/qzae046)
Supplement: qzae046_Supplementary_Data [file qzae046_supplementary_data.zip › Table S28-done.xls]

## Sheet: Table S28
Table S28 pDST for culture-dependent 82 clinical samples
Sample	ETO	EMB	RFB	RFP	KM	PAS	INH	LFX	CS	MFX	SM	AK
1	S	R	R	R	S	S	R	R	S	R	R	S
2	S	S	R	R	S	S	R	S	S	S	S	S
12	S	R	S	S	S	S	S	S	S	S	S	S
13	S	S	S	R	S	S	S	S	S	S	S	S
15	S	S	S	S	S	S	S	S	S	S	S	S
18	S	S	R	R	S	S	R	S	R	S	S	S
20	S	R	R	R	R	S	R	R	S	S	S	S
22	S	R	R	R	R	S	R	R	S	S	R	R
26	S	S	R	R	S	S	S	S	S	S	S	S
49	S	R	R	R	S	S	R	R	S	R	R	S
50	S	S	R	R	S	R	R	R	S	R	R	S
51	S	S	R	R	S	S	S	S	S	S	S	S
52	S	R	R	R	S	S	R	S	S	S	R	S
54	S	S	S	S	S	S	S	S	S	S	S	S
55	S	S	S	R	S	S	S	S	S	S	S	S
56	S	R	R	R	R	S	R	R	S	R	R	R
59	S	R	S	R	S	S	R	S	R	S	R	S
60	S	S	R	S	S	S	S	S	S	S	S	S
61	S	S	R	R	S	S	S	R	R	R	S	S
63	S	R	R	R	R	S	R	S	S	S	R	R
65	S	S	R	R	S	S	S	S	R	S	S	S
68	S	S	R	R	S	S	R	S	S	S	R	S
69	S	R	R	R	S	R	R	R	R	R	R	S
70	S	S	R	R	S	S	R	S	S	S	S	S
71	S	R	R	R	S	S	R	R	R	R	S	S
72	S	R	S	R	S	S	R	R	S	R	S	S
73	S	R	R	R	S	R	R	R	S	R	R	S
74	S	S	R	R	S	S	R	S	S	S	S	S
75	S	S	R	R	S	S	R	S	S	S	R	S
77	S	S	R	R	S	S	R	S	S	S	R	S
78	S	S	R	R	S	S	R	S	S	S	R	S
81	S	R	R	R	S	S	R	R	R	R	S	S
82	S	S	R	R	S	S	S	S	S	S	R	S
91	S	R	R	R	S	S	R	S	S	R	S	S
111	S	S	S	S	S	S	S	S	S	S	S	S
144	S	S	S	S	S	S	S	S	S	S	S	S
152	S	S	S	S	S	S	S	S	S	S	S	S
157	S	S	S	S	S	S	S	S	S	S	S	S
158	S	S	S	S	S	S	S	S	S	S	S	S
175	S	S	S	S	S	S	S	S	S	S	S	S
187	S	S	S	S	S	S	S	S	S	S	S	S
190	S	S	S	S	S	S	S	S	S	S	S	S
192	S	S	S	S	S	S	S	S	S	S	S	S
204	S	S	S	S	S	S	S	S	S	S	S	S
212	S	S	S	S	S	S	S	S	R	S	S	S
216	S	S	S	S	S	S	S	S	S	S	S	S
221	S	S	S	S	S	S	S	R	S	R	S	S
275	S	R	S	R	S	S	R	S	S	S	R	S
295	S	S	S	R	S	S	R	R	S	R	S	S
298	S	S	S	R	S	S	R	S	S	S	S	S
328	S	S	R	R	S	S	R	S	S	S	R	S
346	S	S	R	R	S	S	R	S	S	S	R	S
364	S	R	R	R	S	S	R	S	S	S	R	S
371	S	R	R	R	R	S	R	S	S	S	R	R
382	R	S	R	R	S	S	R	S	S	S	R	S
384	S	S	R	R	S	S	R	S	S	S	S	S
385	S	S	R	R	S	S	R	R	S	R	R	S
392	S	S	R	R	S	S	R	R	S	R	R	S
398	S	S	S	R	R	S	R	S	S	S	S	R
412	S	R	S	R	S	S	R	S	S	S	S	S
418	S	R	R	R	R	S	R	S	S	S	R	R
428	R	S	R	R	S	S	R	R	S	R	R	S
438	S	S	S	S	S	S	R	S	S	S	R	S
443	S	R	S	S	S	S	R	S	S	S	R	S
448	S	R	S	R	S	S	R	S	S	S	S	S
454	S	S	S	S	S	S	S	S	S	S	S	S
464	S	S	S	R	S	S	R	S	S	S	R	S
469	S	S	S	R	S	S	R	S	S	S	R	S
481	S	S	S	R	S	S	S	S	S	S	S	S
487	R	S	R	R	S	S	R	R	S	R	R	S
488	S	S	S	R	S	S	R	S	S	S	S	S
494	S	S	R	R	S	S	S	S	S	S	S	S
495	S	S	S	R	S	S	R	S	S	S	S	S
496	S	S	R	R	S	S	S	S	S	S	S	S
500	S	S	S	R	S	S	R	S	S	S	R	S
507	S	R	S	R	S	S	R	S	R	S	R	S
508	S	S	R	R	S	S	R	S	S	S	R	S
529	S	S	S	R	S	S	R	S	S	S	S	S
541	S	R	S	R	S	S	S	S	S	S	S	S
550	S	R	S	R	S	R	R	S	S	S	R	S
555	S	S	S	R	S	S	R	S	S	S	S	S
567	S	S	R	R	S	S	R	S	S	S	R	S
