# Supplementary material for: Deep Amplicon Sequencing Reveals Culture-dependent Clonal Selection of Mycobacterium tuberculosis in Clinical Samples
Source: Genomics Proteomics Bioinformatics. 2024 Jun 13;22(6):qzae046. doi: 10.1093/gpbjnl/qzae046 (PMC11978391; doi:10.1093/gpbjnl/qzae046)
Supplement: qzae046_Supplementary_Data [file qzae046_supplementary_data.zip › Table S29-done.xls]

## Sheet: Table S29
Table S29 mDST based on RDM method in our panel region for cdWGS data of 82 clinical samples
Sample	AK	BDQ	CIP	CFZ	CM	CS	Delamanid	EMB	ETO	FQs	INH	KM	LFX	Linezolid	MFX	PAS	PTO	PZA	Pretomanid	RFB	RFP	SM
1	S	S	S	S	S	S	S	R	S	R	R	S	R	S	R	S	S	S	S	R	R	R
2	S	S	S	S	S	S	S	S	S	S	R	S	S	S	S	S	S	S	S	R	R	S
12	S	S	S	S	S	S	S	R	R	S	R	S	S	S	S	S	S	S	S	R	R	R
13	S	S	S	S	S	S	S	S	S	S	S	S	S	S	S	S	S	S	S	S	R	S
15	S	S	S	S	S	S	S	S	S	S	R	S	S	S	S	S	S	S	S	R	R	R
18	S	S	S	S	S	S	S	S	R	S	R	S	S	S	S	S	S	S	S	R	R	S
20	S	S	S	S	S	S	S	R	R	R	R	R	R	S	R	R	R	R	S	R	R	R
22	R	S	S	S	R	S	S	R	R	R	R	R	R	S	R	S	R	S	S	R	R	R
26	S	S	S	R	S	S	S	S	S	S	S	S	S	S	S	S	S	S	S	R	R	S
49	S	S	S	S	S	S	S	R	S	R	R	S	R	S	R	S	S	S	S	R	R	R
50	S	S	S	S	S	S	S	R	S	R	R	S	R	S	R	R	R	R	S	S	R	R
51	S	S	S	S	S	S	S	S	S	S	S	S	S	S	S	S	S	S	S	R	R	S
52	S	S	S	S	S	S	S	R	S	S	R	S	S	S	S	S	S	R	S	R	R	R
54	S	S	S	S	S	S	S	S	S	S	S	S	S	S	S	S	S	S	S	S	R	S
55	S	S	S	S	S	S	S	S	R	S	R	S	S	S	S	S	S	S	S	R	R	R
56	R	S	S	S	R	S	S	R	S	R	R	R	R	S	R	S	S	R	S	R	R	R
59	S	S	S	S	S	S	S	R	S	S	R	S	S	S	S	S	S	R	S	R	R	R
60	S	S	S	S	S	S	S	R	S	R	R	S	R	S	R	S	S	R	S	S	R	S
61	S	S	S	S	S	S	S	S	S	R	S	S	R	S	R	S	S	S	S	R	R	S
63	R	S	S	S	R	S	S	R	S	S	R	R	S	S	S	S	S	R	S	R	R	R
65	S	S	S	S	S	S	S	S	S	S	S	S	S	S	S	S	S	S	S	R	R	S
68	S	S	S	S	S	S	S	S	S	S	R	S	S	S	S	S	S	S	S	S	R	R
69	S	S	S	S	S	S	S	R	S	R	R	S	R	S	R	R	R	S	S	R	R	R
70	S	S	S	S	S	S	S	S	S	S	R	S	S	S	S	S	S	S	S	R	R	S
71	S	S	S	S	S	S	S	R	S	R	R	S	R	S	R	S	R	R	S	R	R	S
72	S	S	S	S	S	S	S	R	S	R	R	S	R	S	R	S	S	R	S	R	R	S
73	S	S	S	S	S	S	S	R	S	R	R	S	R	S	R	S	S	S	S	R	R	R
74	S	S	S	S	S	S	S	R	S	S	R	S	S	S	S	S	S	S	S	R	R	S
75	S	S	S	S	S	S	S	S	S	S	R	S	S	S	S	S	S	S	S	R	R	S
77	S	S	S	S	S	S	S	S	S	S	R	S	S	S	S	S	S	S	S	R	R	R
78	S	S	S	S	S	S	S	S	S	S	R	S	S	S	S	S	S	S	S	R	R	S
81	S	S	S	S	S	S	S	R	S	S	S	S	S	S	S	S	S	S	S	R	R	S
82	S	S	S	S	S	S	S	S	S	S	S	S	S	S	S	S	S	S	S	R	R	R
91	S	S	S	S	S	S	S	R	S	S	R	S	S	S	S	S	S	R	S	R	R	S
111	S	S	S	S	S	S	S	S	S	S	S	S	S	S	S	S	S	S	S	S	S	S
144	S	S	S	R	S	S	S	S	S	S	S	S	S	S	S	S	S	S	S	S	S	S
152	S	S	S	S	S	S	S	S	S	S	S	S	S	S	S	S	S	S	S	S	S	S
157	S	S	S	S	S	S	S	S	S	S	S	S	S	S	S	S	S	S	S	S	S	S
158	S	S	S	S	S	S	S	S	S	S	S	S	S	S	S	S	S	S	S	S	S	S
175	S	S	S	S	S	S	S	S	S	S	S	S	S	S	S	S	S	S	S	S	S	S
187	S	S	S	S	S	S	S	S	S	S	S	S	S	S	S	S	S	S	S	S	S	S
190	S	S	S	S	S	S	S	S	S	S	S	S	S	S	S	S	S	S	S	S	S	S
192	S	S	S	S	S	S	S	S	S	S	S	S	S	S	S	S	S	S	S	S	S	S
204	S	S	S	S	S	S	S	S	S	S	S	S	S	S	S	S	S	S	S	S	S	S
212	S	S	S	S	S	S	S	S	S	S	S	S	S	S	S	S	S	S	S	S	S	S
216	S	S	S	S	S	S	S	S	S	S	S	S	S	S	S	S	S	S	S	S	S	S
221	S	S	S	S	S	S	S	S	S	R	S	S	R	S	R	S	S	S	S	S	S	S
275	S	S	S	S	S	S	S	R	S	S	R	S	S	S	S	S	S	R	S	S	R	R
295	S	S	S	S	S	S	S	S	S	R	S	S	R	S	R	S	S	R	S	S	R	S
298	S	S	S	S	S	S	S	S	S	S	R	S	S	S	S	S	S	S	S	S	R	S
328	S	S	S	S	S	S	S	S	S	S	R	S	S	S	S	R	S	S	S	R	R	R
346	S	S	S	S	S	S	S	S	S	S	R	S	S	S	S	S	S	S	S	R	R	S
364	S	S	S	S	S	S	S	R	S	S	R	S	S	S	S	S	S	R	S	R	R	R
371	R	S	S	S	R	S	S	R	S	S	R	R	S	S	S	S	S	S	S	R	R	R
382	S	S	S	S	S	S	S	S	R	S	R	S	S	S	S	S	S	S	S	R	R	R
384	S	S	S	S	S	S	S	S	S	S	R	S	S	S	S	S	S	R	S	R	R	S
385	S	S	S	S	S	S	S	S	S	R	R	S	R	S	R	S	S	R	S	S	R	R
392	S	S	S	S	S	S	S	S	S	R	R	S	R	S	R	S	S	R	S	S	R	R
398	R	S	S	S	R	S	S	R	S	S	R	R	S	S	S	S	S	S	S	S	R	S
412	S	S	S	S	S	S	S	R	S	S	R	S	S	S	S	S	S	R	S	R	R	R
418	R	S	S	S	R	S	S	R	S	S	R	R	S	S	S	S	S	R	S	R	R	R
428	S	S	S	S	S	S	S	R	R	R	R	S	R	S	R	S	S	R	S	R	R	R
438	S	S	S	R	S	S	S	S	S	S	R	S	S	S	S	S	S	S	S	S	R	R
443	S	S	S	S	S	S	S	R	S	S	R	S	S	S	S	S	S	R	S	R	R	R
448	S	S	S	S	S	S	S	R	S	S	R	S	S	S	S	S	S	S	S	S	R	S
454	S	S	S	S	S	S	S	S	S	S	S	S	S	S	S	S	S	S	S	S	R	S
464	S	S	S	S	S	S	S	S	S	S	R	S	S	S	S	S	S	R	S	S	R	R
469	S	S	S	S	S	S	S	R	S	S	R	S	S	S	S	S	S	R	S	S	R	R
481	S	S	S	S	S	S	S	S	S	S	S	S	S	S	S	S	S	S	S	S	R	S
487	S	S	S	S	S	S	S	S	R	R	R	S	R	S	R	S	S	S	S	R	R	R
488	S	S	S	S	S	S	S	S	S	S	R	S	S	S	S	S	S	S	S	S	R	S
494	S	S	S	S	S	S	S	S	S	S	S	S	S	S	S	S	S	S	S	R	R	S
495	S	S	S	S	S	S	S	S	S	S	S	S	S	S	S	S	S	S	S	R	R	S
496	S	S	S	S	S	S	S	S	S	S	S	S	S	S	S	S	S	S	S	R	R	S
500	S	S	S	S	S	S	S	S	S	S	R	S	S	S	S	S	S	S	S	S	R	R
507	S	S	S	S	S	S	S	R	S	R	R	S	R	S	R	S	S	R	S	R	R	R
508	S	S	S	S	S	S	S	R	S	S	R	S	S	S	S	S	S	R	S	R	R	R
529	S	S	S	S	S	S	S	S	S	S	R	S	S	S	S	S	S	S	S	S	R	R
541	S	S	S	S	S	S	S	R	S	S	R	S	S	S	S	S	S	S	S	R	R	R
550	S	R	S	R	S	S	S	R	S	S	R	S	S	S	S	S	S	R	S	S	R	R
555	S	S	S	S	S	S	S	R	S	S	R	S	S	S	S	S	S	R	S	R	R	R
567	S	S	S	S	S	S	S	S	S	S	R	S	S	S	S	S	S	S	S	S	R	R
