# Supplementary material for: Deep Amplicon Sequencing Reveals Culture-dependent Clonal Selection of Mycobacterium tuberculosis in Clinical Samples
Source: Genomics Proteomics Bioinformatics. 2024 Jun 13;22(6):qzae046. doi: 10.1093/gpbjnl/qzae046 (PMC11978391; doi:10.1093/gpbjnl/qzae046)
Supplement: qzae046_Supplementary_Data [file qzae046_supplementary_data.zip › Table S30-done.xls]

## Sheet: Table S30
Table S30 mDST based on random forest models in our panel region for cdWGS data of 82 clinical samples
Sample	AK	CM	EMB	ETO	FQs	INH	KM	MFX	PAS	PTO	PZA	RFB	RFP	SM
1	S	S	R	S	R	R	S	R	S	S	S	R	R	R
2	S	S	S	S	S	R	S	S	S	S	S	R	R	S
12	S	S	R	R	S	R	S	S	S	S	S	R	R	R
13	S	S	S	S	S	S	S	S	S	S	S	S	R	S
15	S	S	S	S	S	R	S	S	S	S	S	R	R	R
18	S	S	S	R	S	R	S	S	S	S	S	R	R	S
20	S	S	R	R	R	R	R	R	R	S	R	R	R	R
22	R	R	R	S	R	R	R	S	S	S	R	R	R	R
26	S	S	S	S	S	S	S	S	S	S	S	R	R	S
49	S	S	R	S	R	R	S	R	S	S	S	R	R	R
50	S	S	R	S	R	R	S	R	R	S	R	S	R	R
51	S	S	S	S	S	S	S	S	S	S	S	R	R	S
52	S	S	R	S	S	R	S	S	S	S	R	R	R	R
54	S	S	S	S	S	S	S	S	S	S	S	S	R	S
55	S	S	S	R	S	R	S	S	S	S	S	R	R	R
56	R	R	R	S	R	R	R	R	S	S	R	R	R	R
59	S	S	R	S	S	R	S	S	S	S	R	R	R	R
60	S	S	R	S	R	R	S	R	S	S	R	S	R	R
61	S	S	S	S	R	S	S	R	S	S	S	R	R	S
63	R	R	R	S	S	R	R	S	S	S	R	R	R	R
65	S	S	S	S	S	S	S	S	S	S	S	R	R	S
68	S	S	S	S	S	R	S	S	S	S	S	S	R	R
69	S	S	R	S	R	R	S	R	R	S	R	R	R	R
70	S	S	S	S	S	R	S	S	S	S	S	R	R	S
71	S	S	R	S	R	R	S	R	S	S	R	R	R	S
72	S	S	R	S	R	R	S	R	S	S	R	R	R	S
73	S	S	R	S	R	R	S	R	S	S	S	R	R	R
74	S	S	R	S	S	R	S	S	S	S	S	R	R	S
75	S	S	S	S	S	R	S	S	S	S	S	R	R	S
77	S	S	S	S	S	R	S	S	S	S	S	R	R	R
78	S	S	S	S	S	R	S	S	S	S	S	R	R	S
81	S	S	R	S	S	S	S	S	S	S	S	R	R	S
82	S	S	S	S	S	S	S	S	S	S	S	R	R	R
91	S	S	R	S	S	R	S	S	S	S	S	R	R	S
111	S	S	S	S	S	S	S	S	S	S	S	S	S	S
144	S	S	S	S	S	S	S	S	S	S	S	S	S	S
152	S	S	S	S	S	S	S	S	S	S	S	S	S	S
157	S	S	S	S	S	S	S	S	S	S	S	S	S	S
158	S	S	S	S	S	S	S	S	S	S	S	S	S	S
175	S	S	S	S	S	S	S	S	S	S	S	S	S	S
187	S	S	S	S	S	S	S	S	S	S	S	S	S	S
190	S	S	S	S	S	S	S	S	S	S	S	S	S	S
192	S	S	S	S	S	S	S	S	S	S	S	S	S	S
204	S	S	S	S	S	S	S	S	S	S	S	S	S	S
212	S	S	S	S	S	S	S	S	S	S	S	S	S	S
216	S	S	S	S	S	S	S	S	S	S	S	S	S	S
221	S	S	S	S	R	S	S	R	S	S	S	S	S	S
275	S	S	R	S	S	R	S	S	S	S	R	S	R	R
295	S	S	S	S	R	S	S	R	S	S	R	S	S	S
298	S	S	S	S	S	R	S	S	S	S	S	S	S	S
328	S	S	S	S	S	R	S	S	S	S	S	R	R	R
346	S	S	S	S	S	R	S	S	R	S	S	R	R	S
364	S	S	R	S	S	R	S	S	S	S	R	R	R	R
371	R	R	R	S	S	R	R	S	S	S	S	R	R	R
382	S	S	S	R	S	R	S	S	S	S	S	R	R	R
384	S	S	S	S	S	R	S	S	S	S	R	R	R	S
385	S	S	S	S	R	R	S	S	S	S	R	S	S	R
392	S	S	S	S	R	R	S	S	S	S	R	S	S	R
398	R	R	R	S	S	R	R	S	S	S	S	S	R	S
412	S	S	R	S	S	R	S	S	S	S	S	R	R	R
418	R	R	R	S	S	R	R	S	S	S	R	R	R	R
428	S	S	R	R	R	R	S	R	S	S	R	R	R	R
438	S	S	S	S	S	R	S	S	S	S	S	S	R	R
443	S	S	R	S	S	R	S	S	S	S	R	R	R	R
448	S	S	R	S	S	R	S	S	S	S	S	S	S	S
454	S	S	S	S	S	S	S	S	S	S	S	S	R	S
464	S	S	S	S	S	R	S	S	S	S	R	S	S	R
469	S	S	R	S	S	R	S	S	S	S	S	S	R	R
481	S	S	S	S	S	S	S	S	S	S	S	S	S	S
487	S	S	S	R	R	R	S	R	S	S	R	R	R	R
488	S	S	S	S	S	R	S	S	S	S	S	S	S	S
494	S	S	S	S	S	S	S	S	S	S	S	R	R	S
495	S	S	S	S	S	S	S	S	S	S	S	R	R	S
496	S	S	S	S	S	S	S	S	S	S	S	S	R	S
500	S	S	S	S	S	R	S	S	S	S	S	S	R	R
507	S	S	R	S	R	R	S	S	S	S	R	R	R	R
508	S	S	R	S	S	R	S	S	S	S	R	R	R	R
529	S	S	S	S	S	R	S	S	S	S	S	S	S	R
541	S	S	R	S	S	R	S	S	S	S	S	R	R	R
550	S	S	R	S	S	R	S	S	S	S	R	S	R	R
555	S	S	R	S	S	R	S	S	S	S	S	R	R	R
567	S	S	S	S	S	R	S	S	S	S	S	S	R	R
