# Supplementary material for: Deep Amplicon Sequencing Reveals Culture-dependent Clonal Selection of Mycobacterium tuberculosis in Clinical Samples
Source: Genomics Proteomics Bioinformatics. 2024 Jun 13;22(6):qzae046. doi: 10.1093/gpbjnl/qzae046 (PMC11978391; doi:10.1093/gpbjnl/qzae046)
Supplement: qzae046_Supplementary_Data [file qzae046_supplementary_data.zip › Table S31-done.xls]

## Sheet: Table S31
Table S31 mDST based on Mykrobe software for cdWGS data of 82 clinical samples
Sample	AK	CM	CFX	EMB	INH	KM	MFX	OFX	PZA	RFP	SM
1	S	S	R	R	R	S	R	R	S	R	R
2	S	S	S	S	R	S	S	S	S	R	S
12	S	S	S	R	R	S	S	S	S	R	R
13	S	S	S	S	S	S	S	S	S	R	S
15	S	S	S	S	R	S	S	S	S	R	R
18	S	S	S	S	R	S	S	S	S	R	S
20	S	S	R	R	R	R	R	R	R	R	R
22	R	R	R	R	R	R	R	R	S	R	R
26	S	S	S	S	S	S	S	S	S	R	S
49	S	S	R	R	R	S	R	R	S	R	R
50	S	S	R	R	R	S	R	R	R	R	R
51	S	S	S	S	S	S	S	S	S	R	S
52	S	S	S	R	R	S	S	S	R	R	R
54	S	S	S	S	S	S	S	S	S	R	S
55	S	S	S	S	R	S	S	S	S	R	R
56	R	R	R	R	R	R	R	R	R	R	R
59	S	S	S	R	R	S	S	S	S	R	R
60	S	S	R	R	S	S	R	R	R	R	S
61	S	S	R	S	S	S	R	R	S	R	S
63	R	R	S	R	R	R	S	S	R	R	R
65	S	S	S	S	S	S	S	S	S	R	S
68	S	S	S	S	R	S	S	S	S	R	R
69	S	S	R	R	R	S	R	R	S	R	R
70	S	S	S	S	R	S	S	S	S	R	S
71	S	S	R	R	R	S	R	R	R	R	S
72	S	S	R	R	R	S	R	R	R	R	S
73	S	S	R	R	R	S	R	R	S	R	R
74	S	S	S	R	R	S	S	S	S	R	S
75	S	S	S	S	R	S	S	S	S	R	S
77	S	S	S	S	R	S	S	S	S	R	R
78	S	S	S	S	R	S	S	S	S	R	S
81	S	S	S	R	S	S	S	S	S	R	S
82	S	S	S	S	S	S	S	S	S	R	R
91	S	S	S	R	R	S	S	S	R	R	S
111	S	S	S	S	S	S	S	S	S	S	S
144	S	S	S	S	S	S	S	S	S	S	S
152	S	S	S	S	S	S	S	S	S	S	S
157	S	S	S	S	S	S	S	S	S	S	S
158	S	S	S	S	S	S	S	S	S	S	S
175	S	S	S	S	S	S	S	S	S	S	S
187	S	S	S	S	S	S	S	S	S	S	S
190	S	S	S	S	S	S	S	S	S	S	S
192	S	S	S	S	S	S	S	S	S	S	S
204	S	S	S	S	S	S	S	S	S	S	S
212	S	S	S	S	S	S	S	S	S	S	S
216	S	S	S	S	S	S	S	S	S	S	S
221	S	S	R	S	S	S	R	R	S	S	S
275	S	S	S	R	R	S	S	S	S	R	R
295	S	S	R	S	S	S	R	R	S	R	S
298	S	S	S	S	R	S	S	S	S	R	S
328	S	S	S	S	R	S	S	S	S	R	R
346	S	S	S	S	R	S	S	S	S	R	S
364	S	S	S	R	R	S	S	S	R	R	R
371	R	R	S	R	R	R	S	S	S	R	R
382	S	S	S	S	R	S	S	S	S	R	R
384	S	S	S	S	S	S	S	S	R	R	S
385	S	S	R	S	R	S	R	R	R	R	R
392	S	S	R	S	R	S	R	R	R	R	R
398	R	R	S	R	R	R	S	S	S	R	S
412	S	S	S	R	R	S	S	S	R	R	R
418	R	R	S	R	R	R	S	S	R	R	R
428	S	S	R	R	R	S	R	R	R	R	R
438	S	S	S	S	R	S	S	S	S	R	R
443	S	S	S	R	R	S	S	S	R	R	R
448	S	S	S	R	R	S	S	S	S	S	S
454	S	S	S	S	S	S	S	S	S	R	S
464	S	S	S	S	R	S	S	S	R	R	R
469	S	S	S	R	R	S	S	S	R	R	R
481	S	S	S	S	S	S	S	S	S	R	S
487	S	S	R	S	R	S	R	R	S	R	R
488	S	S	S	S	R	S	S	S	S	R	S
494	S	S	S	S	S	S	S	S	S	R	S
495	S	S	S	S	S	S	S	S	S	R	S
496	S	S	S	S	S	S	S	S	S	R	S
500	S	S	S	S	R	S	S	S	S	R	R
507	S	S	R	R	R	S	R	R	R	R	R
508	S	S	S	R	R	S	S	S	R	R	R
529	S	S	S	S	R	S	S	S	S	R	R
541	S	S	S	R	R	S	S	S	S	R	R
550	S	S	S	R	R	S	S	S	R	R	R
555	S	S	S	R	R	S	S	S	R	R	R
567	S	S	S	S	R	S	S	S	S	R	R
