# Supplementary material for: Deep Amplicon Sequencing Reveals Culture-dependent Clonal Selection of Mycobacterium tuberculosis in Clinical Samples
Source: Genomics Proteomics Bioinformatics. 2024 Jun 13;22(6):qzae046. doi: 10.1093/gpbjnl/qzae046 (PMC11978391; doi:10.1093/gpbjnl/qzae046)
Supplement: qzae046_Supplementary_Data [file qzae046_supplementary_data.zip › Table S32-done.xls]

## Sheet: Table S32
Table S32 Comparing pDST with mDST based on RDM method in our panel region for cdWGS data of 82 clinical samples
Drug	Total	True positive	False negative	False positive	True negative	Recall	Precision	F1 Score	False positive rate	False negative rate	Sensitivity	Specificity	Accuracy	PPV	NPV
AK	82	6	0	0	76	1	1	1	0	0	1	1	1	1	1
EMB	82	25	0	8	49	1	0.757576	0.862069	0.140351	0	1	0.859649	0.902439	0.757576	1
INH	82	50	3	5	24	0.943396	0.909091	0.925926	0.172414	0.0566038	0.943396	0.827586	0.902439	0.909091	0.888889
KM	82	7	0	0	75	1	1	1	0	0	1	1	1	1	1
MFX	82	15	2	4	61	0.882353	0.789474	0.833333	0.0615385	0.117647	0.882353	0.938462	0.926829	0.789474	0.968254
RFP	82	62	0	7	13	1	0.898551	0.946565	0.35	0	1	0.65	0.914634	0.898551	1
SM	82	32	3	8	39	0.914286	0.8	0.853333	0.170213	0.0857143	0.914286	0.829787	0.865854	0.8	0.928571
ETO	82	3	0	5	74	1	0.375	0.545455	0.0632911	0	1	0.936709	0.939024	0.375	1
LFX	82	17	1	2	62	0.944444	0.894737	0.918919	0.03125	0.0555556	0.944444	0.96875	0.963415	0.894737	0.984127
RFB	82	36	6	11	29	0.857143	0.765957	0.808989	0.275	0.142857	0.857143	0.725	0.792683	0.765957	0.828571
PAS	82	2	2	2	76	0.5	0.5	0.5	0.025641	0.5	0.5	0.974359	0.95122	0.5	0.974359
Total7	574	197	8	32	337	0.960976	0.860262	0.907834	0.0867209	0.0390244	0.960976	0.913279	0.930314	0.860262	0.976812
Total10	820	253	15	50	502	0.94403	0.834983	0.886165	0.0905797	0.0559701	0.94403	0.90942	0.920732	0.834983	0.970986
Total11	902	255	17	52	578	0.9375	0.830619	0.880829	0.0825397	0.0625	0.9375	0.91746	0.923503	0.830619	0.971429
Note: Total7, the first seven drugs in the table; Total10, the first 10 drugs in the table; Total11, all drugs in the table.
