# Supplementary material for: Deep Amplicon Sequencing Reveals Culture-dependent Clonal Selection of Mycobacterium tuberculosis in Clinical Samples
Source: Genomics Proteomics Bioinformatics. 2024 Jun 13;22(6):qzae046. doi: 10.1093/gpbjnl/qzae046 (PMC11978391; doi:10.1093/gpbjnl/qzae046)
Supplement: qzae046_Supplementary_Data [file qzae046_supplementary_data.zip › Table S33-done.xls]

## Sheet: Table S33
Table S33 Comparing pDST with mDST based on random forest models in our panel region for cdWGS data of 82 clinical samples
Drug	Total	True positive	False negative	False positive	True negative	Recall	Precision	F1 Score	False positive rate	False negative rate	Sensitivity	Specificity	Accuracy	PPV	NPV
AK	82	6	0	0	76	1	0	1	0	0	1	1	1	0	1
EMB	82	25	0	8	49	1	0	0.862069	0.140351	0	1	0.859649	0.902439	0	1
INH	82	50	3	5	24	0.943396	0.909091	0.925926	0.172414	0.0566038	0.943396	0.827586	0.902439	0.909091	0.888889
KM	82	7	0	0	75	1	1	1	0	0	1	1	1	1	1
MFX	82	13	4	2	63	0.764706	0.866667	0.8125	0.0307692	0.235294	0.764706	0.969231	0.926829	0.866667	0.940299
RFP	82	53	5	7	17	0.913793	0.883333	0.898305	0.291667	0.0862069	0.913793	0.708333	0.853659	0.883333	0.772727
SM	82	32	3	9	38	0.914286	0.780488	0.842105	0.191489	0.0857143	0.914286	0.808511	0.853659	0.780488	0.926829
ETO	82	3	0	4	75	1	0.428571	0.6	0.0506329	0	1	0.949367	0.95122	0.428571	1
LFX	82	17	1	2	62	0.944444	0.894737	0.918919	0.03125	0.0555556	0.944444	0.96875	0.963415	0.894737	0.984127
RFB	82	35	7	11	29	0.833333	0.76087	0.795455	0.275	0.166667	0.833333	0.725	0.780488	0.76087	0.805556
PAS	82	2	2	2	76	0.5	0.5	0.5	0.025641	0.5	0.5	0.974359	0.95122	0.5	0.974359
Total7	574	186	15	31	342	0.925373	0.857143	0.889952	0.0831099	0.0746269	0.925373	0.91689	0.919861	0.857143	0.957983
Total10	820	241	23	48	508	0.912879	0.83391	0.871609	0.0863309	0.0871212	0.912879	0.913669	0.913415	0.83391	0.956685
Total11	902	243	25	50	584	0.906716	0.829352	0.86631	0.0788644	0.0932836	0.906716	0.921136	0.916851	0.829352	0.958949
Note: Total7, the first seven drugs in the table; Total10, the first 10 drugs in the table; Total11, all drugs in the table.
