# Supplementary material for: Deep Amplicon Sequencing Reveals Culture-dependent Clonal Selection of Mycobacterium tuberculosis in Clinical Samples
Source: Genomics Proteomics Bioinformatics. 2024 Jun 13;22(6):qzae046. doi: 10.1093/gpbjnl/qzae046 (PMC11978391; doi:10.1093/gpbjnl/qzae046)
Supplement: qzae046_Supplementary_Data [file qzae046_supplementary_data.zip › Table S34-done.xls]

## Sheet: Table S34
Table S34 Comparing pDST with mDST based on Mykrobe software for cdWGS data of 82 clinical samples
Drug	Total	True positive	False negative	False positive	True negative	Recall	Precision	F1 Score	False positive rate	False negative rate	Sensitivity	Specificity	Accuracy	PPV	NPV
AK	82	6	0	0	76	1	1	1	0	0	1	1	1	1	1
EMB	82	25	0	8	49	1	0.757576	0.862069	0.140351	0	1	0.859649	0.902439	0.757576	1
INH	82	49	4	4	25	0.924528	0.924528	0.924528	0.137931	0.0754717	0.924528	0.862069	0.902439	0.924528	0.862069
KM	82	7	0	0	75	1	1	1	0	0	1	1	1	1	1
MFX	82	15	2	4	61	0.882353	0.789474	0.833333	0.0615385	0.117647	0.882353	0.938462	0.926829	0.789474	0.968254
RFP	82	57	1	11	13	0.982759	0.838235	0.904762	0.458333	0.0172414	0.982759	0.541667	0.853659	0.838235	0.928571
SM	82	32	3	8	39	0.914286	0.8	0.853333	0.170213	0.0857143	0.914286	0.829787	0.865854	0.8	0.928571
Total7	574	191	10	35	338	0.950249	0.845133	0.894614	0.0938338	0.0497512	0.950249	0.906166	0.921603	0.845133	0.971264
Note: Total7, the seven drugs in the table.
