# Supplementary material for: Deep Amplicon Sequencing Reveals Culture-dependent Clonal Selection of Mycobacterium tuberculosis in Clinical Samples
Source: Genomics Proteomics Bioinformatics. 2024 Jun 13;22(6):qzae046. doi: 10.1093/gpbjnl/qzae046 (PMC11978391; doi:10.1093/gpbjnl/qzae046)
Supplement: qzae046_Supplementary_Data [file qzae046_supplementary_data.zip › Table S35-done.xls]

## Sheet: Table S35
Table S35 Different loci among cfDAS, cdDAS, and cdWGS data of 82 clinical samples
Note: cdDAS, culture-dependent DAS.
Sample	Pos	Ref	Alt	cdDAS RefCount	cdDAS AltCount	cdDAS TotalCount	cdDAS Freq	cdWGS RefCount	cdWGS AltCount	cdWGS TotalCount	cdWGS Freq	cfDAS RefCount	cfDAS AltCount	cfDAS TotalCount	cfDAS Freq	SiteInfo	Susceptibility
1	7570	C	T	217	29027	29244	0.9926	0	295	295	1	17974	0	17974	0	gyrA:269C/T:A90V(2,GCG/GTG)	FQs:Resistant:0,LFX:Resistant:0,MFX:Resistant:0
1	761155	C	T	167	75996	76164	0.9978	0	238	238	1	56154	654	56809	0.0115	rpoB:1349C/T:S450L(2,TCG/TTG)	RFB:Resistant:0,RFP:Resistant:0
1	764840	A	G	112	17506	17621	0.9935	0	310	310	1	7765	0	7765	0	rpoC:1471A/G:I491V(1,ATC/GTC)	Susceptible
1	781687	A	G	153	34032	34187	0.9955	0	254	254	1	14964	0	14964	0	rpsL:128A/G:K43R(2,AAG/AGG)	SM:Resistant:0
1	2155168	C	G	3	1085	1088	0.9972	0	279	279	1	741	0	741	0	katG:944G/C:S315T(2,AGC/ACC)	INH:Resistant:0
1	2518768	C	T	11836	0	11836	0	210	0	210	0	7755	434	8189	0.053	kasA:654C/T:T218T(3,ACC/ACT)	Susceptible
1	2859460	G	A	11114	0	11114	0	226	0	226	0	5528	321	5852	0.0549	pepQ:959C/T:S320F(2,TCC/TTC)	Susceptible
1	2859464	C	T	11114	0	11114	0	221	0	221	0	5601	297	5898	0.0504	pepQ:955G/A:G319S(1,GGC/AGC)	Susceptible
1	4247285	C	T	1842	0	1842	0	226	0	226	0	4048	230	4281	0.0537	embB:772C/T:P258S(1,CCT/TCT)	Susceptible
1	4247286	C	T	1842	0	1842	0	226	0	226	0	3927	354	4281	0.0827	embB:773C/T:P258L(2,CCT/CTT)	Susceptible
1	4247288	G	A	1842	0	1842	0	221	0	221	0	4016	271	4287	0.0632	embB:775G/A:A259T(1,GCA/ACA)	Susceptible
1	4247292	C	T	1842	0	1842	0	227	0	227	0	3972	319	4294	0.0743	embB:779C/T:S260L(2,TCG/TTG)	Susceptible
1	4247293	G	A	1786	0	1786	0	221	0	221	0	3838	430	4268	0.1007	embB:780G/A:S260S(3,TCG/TCA)	Susceptible
1	4247295	C	T	1802	0	1802	0	228	0	228	0	3946	354	4300	0.0823	embB:782C/T:S261L(2,TCG/TTG)	Susceptible
1	4247296	G	A	1802	0	1802	0	226	0	226	0	4011	245	4258	0.0575	embB:783G/A:S261S(3,TCG/TCA)	Susceptible
1	4247297	C	T	1802	0	1802	0	224	0	224	0	3972	304	4276	0.0711	embB:784C/T:P262S(1,CCG/TCG)	Susceptible
1	4247429	A	G	141	15945	16102	0.9902	0	245	245	1	14693	0	14693	0	embB:916A/G:M306V(1,ATG/GTG)	EMB:Resistant:0
2	7459	G	A	4412	0	4412	0	395	0	395	0	185	16	201	0.0796	gyrB:2220G/A:NA	Susceptible
2	763950	G	A	183	47194	47379	0.9961	0	315	315	1	61	1053	1114	0.9452	rpoC:581G/A:R194Q(2,CGG/CAG)	Susceptible
2	1472677	C	A	33711	0	33711	0	468	0	468	0	1357	83	1464	0.0567	rrs:832C/A:NA	Susceptible
2	1472682	T	A	28400	0	28400	0	439	0	439	0	1241	104	1345	0.0773	rrs:837T/A:NA	Susceptible
2	1472683	T	C	30356	0	30356	0	439	0	439	0	1314	108	1422	0.0759	rrs:838T/C:NA	Susceptible
2	1472954	TC	T	19176	0	19176	0	481	0	481	0	911	148	1067	0.1387	rrs:1110C/-:NA	Susceptible
2	1472973	A	T	19341	0	19341	0	456	0	456	0	666	378	1056	0.358	rrs:1128A/T:NA	Susceptible
2	1472987	G	A	19451	0	19451	0	489	0	489	0	962	120	1249	0.0961	rrs:1142G/A:NA	Susceptible
2	1472989	GA	G	19477	0	19477	0	494	0	494	0	895	170	1083	0.157	rrs:1145A/-:NA	Susceptible
2	1472996	T	C	19045	0	19045	0	500	0	500	0	921	159	1080	0.1472	rrs:1151T/C:NA	Susceptible
2	1473145	C	T	5151	0	5151	0	475	0	475	0	276	128	404	0.3168	rrs:1300C/T:NA	Susceptible
2	1473166	G	A	5039	0	5039	0	497	0	497	0	275	131	406	0.3227	rrs:1321G/A:NA	Susceptible
2	1473252	T	C	7163	0	7163	0	399	0	399	0	828	81	909	0.0891	rrs:1407T/C:NA	Susceptible
2	1473259	C	T	7956	0	7956	0	417	0	417	0	836	195	1031	0.1891	rrs:1414C/T:NA	Susceptible
2	1473276	A	G	6575	0	6575	0	398	0	398	0	562	108	687	0.1572	rrs:1431A/G:NA	Susceptible
2	1473285	AC	A	6872	0	6872	0	390	0	390	0	616	84	716	0.1173	rrs:1441C/-:NA	Susceptible
2	1473288	C	CCTTG	6937	0	6937	0	425	0	425	0	592	77	699	0.1102	rrs:1444-/CTTG:NA	Susceptible
2	1473289	TC	T	6076	0	6076	0	425	0	425	0	588	86	728	0.1181	rrs:1445C/-:NA	Susceptible
2	1473301	T	C	6277	0	6277	0	403	0	403	0	596	71	684	0.1038	rrs:1456T/C:NA	Susceptible
2	1473316	C	T	6579	0	6579	0	439	0	439	0	633	83	716	0.1159	rrs:1471C/T:NA	Susceptible
2	1473329	G	T	6192	0	6192	0	436	0	436	0	565	48	615	0.078	rrs:1484G/T:NA	AK:Resistant:1,Cm:Resistant:1,Km:Resistant:1
2	1473537	C	T	20268	0	20268	0	459	0	459	0	376	21	397	0.0529	rrs:1692C/T:NA	Susceptible
2	1476109	C	T	664	0	664	0	305	0	305	0	84	10	94	0.1064	rrl:2452C/T:NA	Susceptible
2	2518769	C	T	13154	0	13154	0	238	0	238	0	365	28	393	0.0712	kasA:655C/T:R219C(1,CGC/TGC)	Susceptible
2	2859466	G	A	13190	0	13190	0	256	0	256	0	217	13	230	0.0565	pepQ:953C/T:A318V(2,GCG/GTG)	Susceptible
2	2859567	G	A	25523	0	25523	0	253	0	253	0	426	31	457	0.0678	pepQ:852C/T:A284A(3,GCC/GCT)	Susceptible
2	4247285	C	T	2314	0	2314	0	232	0	232	0	212	13	225	0.0578	embB:772C/T:P258S(1,CCT/TCT)	Susceptible
2	4247286	C	T	2314	0	2314	0	232	0	232	0	198	26	224	0.1161	embB:773C/T:P258L(2,CCT/CTT)	Susceptible
2	4247293	G	A	2200	0	2200	0	235	0	235	0	189	31	220	0.1409	embB:780G/A:S260S(3,TCG/TCA)	Susceptible
2	4247324	G	A	2254	0	2254	0	224	0	224	0	210	15	225	0.0667	embB:811G/A:A271T(1,GCA/ACA)	Susceptible
12	764807	C	T	212	0	212	0	293	0	293	0	103	6	109	0.055	rpoC:1438C/T:R480C(1,CGC/TGC)	Susceptible
12	764817	T	G	176	18	194	0.0928	294	0	294	0	100	0	100	0	rpoC:1448T/G:V483G(2,GTG/GGG)	Susceptible
12	764851	C	T	213	0	213	0	311	0	311	0	100	8	108	0.0741	rpoC:1482C/T:H494H(3,CAC/CAT)	Susceptible
12	764852	C	T	213	0	213	0	316	0	316	0	99	6	105	0.0571	rpoC:1483C/T:P495S(1,CCG/TCG)	Susceptible
12	1674262	A	G	14850	30219	45070	0.6705	84	200	284	0.7042	2517	14459	16976	0.8517	inhA:61A/G:I21V(1,ATC/GTC)	Susceptible
12	2154802	A	C	25852	10904	36763	0.2966	227	84	311	0.2701	28244	3373	31634	0.1066	katG:1310T/G:L437R(2,CTG/CGG)	Susceptible
12	4247285	C	T	2429	0	2429	0	248	0	248	0	2967	157	3124	0.0503	embB:772C/T:P258S(1,CCT/TCT)	Susceptible
12	4247286	C	T	2429	0	2429	0	249	0	249	0	2873	232	3105	0.0747	embB:773C/T:P258L(2,CCT/CTT)	Susceptible
12	4247292	C	T	2382	0	2382	0	247	0	247	0	2890	216	3106	0.0695	embB:779C/T:S260L(2,TCG/TTG)	Susceptible
12	4247293	G	A	2375	0	2375	0	250	0	250	0	2821	282	3105	0.0908	embB:780G/A:S260S(3,TCG/TCA)	Susceptible
12	4247295	C	T	2387	0	2387	0	251	0	251	0	2938	194	3132	0.0619	embB:782C/T:S261L(2,TCG/TTG)	Susceptible
12	4247296	G	A	2387	0	2387	0	251	0	251	0	2898	192	3092	0.0621	embB:783G/A:S261S(3,TCG/TCA)	Susceptible
12	4247297	C	T	2387	0	2387	0	251	0	251	0	2928	189	3117	0.0606	embB:784C/T:P262S(1,CCG/TCG)	Susceptible
13	6136	G	A	74192	0	74192	0	381	0	381	0	661	211	872	0.242	gyrB:897G/A:E299E(3,GAG/GAA)	Susceptible
13	6138	C	T	74192	0	74192	0	369	0	369	0	793	107	900	0.1189	gyrB:899C/T:S300L(2,TCG/TTG)	Susceptible
13	6204	G	A	37234	0	37234	0	369	0	369	0	332	115	447	0.2573	gyrB:965G/A:S322N(2,AGC/AAC)	Susceptible
13	6205	C	T	37337	0	37337	0	357	0	357	0	392	51	443	0.1151	gyrB:966C/T:S322S(3,AGC/AGT)	Susceptible
13	6216	C	T	37267	0	37267	0	367	0	367	0	397	52	449	0.1158	gyrB:977C/T:S326L(2,TCG/TTG)	Susceptible
13	6683	C	T	12272	0	12272	0	432	0	432	0	269	20	289	0.0692	gyrB:1444C/T:R482C(1,CGC/TGC)	Susceptible
13	6704	G	A	12297	0	12297	0	430	0	430	0	258	33	291	0.1134	gyrB:1465G/A:E489K(1,GAG/AAG)	Susceptible
13	6739	C	T	12406	0	12406	0	453	0	453	0	223	62	285	0.2175	gyrB:1500C/T:T500T(3,ACC/ACT)	Susceptible
13	6754	C	T	12348	0	12348	0	458	0	458	0	270	20	290	0.069	gyrB:1515C/T:I505I(3,ATC/ATT)	Susceptible
13	6759	C	T	12414	0	12414	0	468	0	468	0	272	20	292	0.0685	gyrB:1520C/T:T507M(2,ACG/ATG)	Susceptible
13	6768	G	A	11525	0	11525	0	462	0	462	0	263	29	292	0.0993	gyrB:1529G/A:G510D(2,GGC/GAC)	Susceptible
13	6773	G	A	12263	0	12263	0	470	0	470	0	265	21	286	0.0734	gyrB:1534G/A:G512R(1,GGG/AGG)	Susceptible
13	6779	C	T	12244	0	12244	0	456	0	456	0	268	22	290	0.0759	gyrB:1540C/T:H514Y(1,CAC/TAC)	Susceptible
13	6854	C	T	46586	0	46586	0	466	0	466	0	22	3	25	0.12	gyrB:1615C/T:H539Y(1,CAT/TAT)	Susceptible
13	7529	G	A	44959	0	44959	0	309	0	309	0	196	54	250	0.216	gyrA:228G/A:S76S(3,TCG/TCA)	Susceptible
13	7599	G	A	84327	0	84327	0	318	0	318	0	389	102	491	0.2077	gyrA:298G/A:A100T(1,GCC/ACC)	Susceptible
13	7618	G	A	43031	0	43031	0	321	0	321	0	194	51	245	0.2082	gyrA:317G/A:R106H(2,CGC/CAC)	Susceptible
13	7619	C	T	43241	0	43241	0	328	0	328	0	179	56	235	0.2383	gyrA:318C/T:R106R(3,CGC/CGT)	Susceptible
13	7778	G	A	17900	0	17900	0	263	0	263	0	392	61	453	0.1347	gyrA:477G/A:R159R(3,CGG/CGA)	Susceptible
13	7845	G	A	18895	0	18895	0	272	0	272	0	382	61	443	0.1377	gyrA:544G/A:A182T(1,GCG/ACG)	Susceptible
13	9216	G	A	81312	0	81312	0	282	0	282	0	420	26	446	0.0583	gyrA:1915G/A:D639N(1,GAC/AAC)	Susceptible
13	9251	G	A	79766	0	79766	0	295	0	295	0	398	49	447	0.1096	gyrA:1950G/A:A650A(3,GCG/GCA)	Susceptible
13	9258	C	T	79440	0	79440	0	295	0	295	0	383	65	448	0.1451	gyrA:1957C/T:L653L(1,CTG/TTG)	Susceptible
13	9298	C	T	159822	0	159822	0	292	0	292	0	772	116	888	0.1306	gyrA:1997C/T:S666L(2,TCG/TTG)	Susceptible
13	9300	G	A	159451	0	159451	0	290	0	290	0	834	54	888	0.0608	gyrA:1999G/A:A667T(1,GCC/ACC)	Susceptible
13	9301	C	T	158969	0	158969	0	290	0	290	0	787	109	896	0.1217	gyrA:2000C/T:A667V(2,GCC/GTC)	Susceptible
13	9321	G	A	159468	0	159468	0	298	0	298	0	843	53	896	0.0592	gyrA:2020G/A:V674I(1,GTC/ATC)	Susceptible
13	9328	C	T	159445	0	159445	0	290	0	290	0	796	93	889	0.1046	gyrA:2027C/T:A676V(2,GCC/GTC)	Susceptible
13	9353	G	A	80698	0	80698	0	294	0	294	0	422	26	448	0.058	gyrA:2052G/A:S684S(3,TCG/TCA)	Susceptible
13	9368	G	T	80202	0	80202	0	298	0	298	0	398	49	448	0.1094	gyrA:2067G/T:A689A(3,GCG/GCT)	Susceptible
13	9396	G	A	80722	0	80722	0	283	0	283	0	398	48	446	0.1076	gyrA:2095G/A:G699S(1,GGT/AGT)	Susceptible
13	409185	G	T	26649	0	26649	0	222	0	222	0	105	78	183	0.4262	iniB:-177G/T:NA	Susceptible
13	410013	G	A	38428	0	38428	0	203	0	203	0	17	8	25	0.32	iniB:652G/A:A218T(1,GCT/ACT)	Susceptible
13	410091	G	A	39958	0	39958	0	215	0	215	0	19	6	25	0.24	iniB:730G/A:G244S(1,GGC/AGC)	Susceptible
13	410728	C	T	26252	0	26252	0	212	0	212	0	218	13	231	0.0563	iniB:1367C/T:P456L(2,CCG/CTG)	Susceptible
13	410738	G	A	49339	0	49339	0	216	0	216	0	401	56	457	0.1225	iniB:1377G/A:T459T(3,ACG/ACA)	Susceptible
13	410753	G	A	50975	0	50975	0	230	0	230	0	418	40	458	0.0873	iniB:1392G/A:A464A(3,GCG/GCA)	Susceptible
13	410761	A	G	50058	0	50058	0	222	0	222	0	425	26	451	0.0576	iniB:1400A/G:E467G(2,GAA/GGA)	Susceptible
13	410780	T	C	42717	0	42717	0	203	0	203	0	378	28	406	0.069	iniB:1419T/C:L473L(3,CTT/CTC)	Susceptible
13	410810	C	T	50925	0	50925	0	245	0	245	0	416	41	457	0.0897	iniB:1449C/T:NA	Susceptible
13	410819	C	T	51219	0	51219	0	253	0	253	0	412	44	456	0.0965	iniB:1458C/T:NA	Susceptible
13	410823	C	T	50564	0	50564	0	212	0	212	0	422	31	453	0.0684	iniB:1462C/T:NA	Susceptible
13	410829	G	A	50677	0	50677	0	248	0	248	0	416	38	454	0.0837	iniB:1468G/A:NA	Susceptible
13	410830	G	A	51021	0	51021	0	250	0	250	0	417	34	451	0.0754	iniB:1469G/A:NA	Susceptible
13	410831	G	A	51021	0	51021	0	250	0	250	0	426	26	452	0.0575	iniB:1470G/A:NA	Susceptible
13	410849	C	T	25952	0	25952	0	252	0	252	0	203	27	230	0.1174	iniB:1488C/T:NA	Susceptible
13	412299	C	T	52253	0	52253	0	286	0	286	0	19	8	27	0.2963	iniA:1462C/T:R488W(1,CGG/TGG)	Susceptible
13	412347	G	A	24976	0	24976	0	284	0	284	0	69	4	73	0.0548	iniA:1510G/A:V504I(1,GTC/ATC)	Susceptible
13	412358	G	A	48671	0	48671	0	275	0	275	0	109	33	142	0.2324	iniA:1521G/A:G507G(3,GGG/GGA)	Susceptible
13	412973	G	A	37826	0	37826	0	286	0	286	0	146	19	165	0.1152	iniC:217G/A:D73N(1,GAT/AAT)	Susceptible
13	413011	G	A	75468	0	75468	0	275	0	275	0	293	38	331	0.1148	iniC:255G/A:R85R(3,CGG/CGA)	Susceptible
13	413028	G	A	75589	0	75589	0	272	0	272	0	298	33	331	0.0997	iniC:272G/A:R91Q(2,CGG/CAG)	Susceptible
13	413048	G	A	75914	0	75914	0	276	0	276	0	261	63	324	0.1944	iniC:292G/A:G98S(1,GGC/AGC)	Susceptible
13	413058	G	A	75506	0	75506	0	281	0	281	0	295	31	326	0.0951	iniC:302G/A:R101H(2,CGC/CAC)	Susceptible
13	413063	A	G	71797	0	71797	0	265	0	265	0	279	33	312	0.1058	iniC:307A/G:N103D(1,AAC/GAC)	Susceptible
13	413082	G	A	38289	0	38289	0	265	0	265	0	149	16	165	0.097	iniC:326G/A:R109Q(2,CGG/CAG)	Susceptible
13	413083	G	A	38232	0	38232	0	274	0	274	0	155	11	166	0.0663	iniC:327G/A:R109R(3,CGG/CGA)	Susceptible
13	491334	C	T	31082	0	31082	0	242	0	242	0	75	16	91	0.1758	fgd1:552C/T:Y184Y(3,TAC/TAT)	Susceptible
13	760166	C	T	26744	0	26744	0	300	0	300	0	396	146	542	0.2694	rpoB:360C/T:D120D(3,GAC/GAT)	Susceptible
13	760171	C	T	26208	0	26208	0	284	0	284	0	429	104	533	0.1951	rpoB:365C/T:T122M(2,ACG/ATG)	Susceptible
13	760262	G	A	32921	0	32921	0	276	0	276	0	108	106	214	0.4953	rpoB:456G/A:P152P(3,CCG/CCA)	Susceptible
13	760271	C	A	33414	0	33414	0	267	0	267	0	113	99	212	0.467	rpoB:465C/A:T155T(3,ACC/ACA)	Susceptible
13	760839	G	A	60675	0	60675	0	275	0	275	0	341	23	364	0.0632	rpoB:1033G/A:G345S(1,GGT/AGT)	Susceptible
13	760857	G	A	59329	0	59329	0	272	0	272	0	338	28	366	0.0765	rpoB:1051G/A:V351I(1,GTT/ATT)	Susceptible
13	760908	G	A	117131	0	117131	0	277	0	277	0	673	41	714	0.0574	rpoB:1102G/A:G368S(1,GGC/AGC)	Susceptible
13	760914	C	T	117711	0	117711	0	279	0	279	0	650	82	732	0.112	rpoB:1108C/T:R370C(1,CGC/TGC)	Susceptible
13	760918	G	A	114648	0	114648	0	274	0	274	0	656	67	723	0.0927	rpoB:1112G/A:R371H(2,CGC/CAC)	Susceptible
13	760923	C	T	117805	0	117805	0	270	0	270	0	690	39	729	0.0535	rpoB:1117C/T:R373C(1,CGT/TGT)	Susceptible
13	760936	A	G	116156	0	116156	0	262	0	262	0	678	40	718	0.0557	rpoB:1130A/G:E377G(2,GAG/GGG)	Susceptible
13	760959	G	A	118812	0	118812	0	261	0	261	0	614	110	724	0.1519	rpoB:1153G/A:V385I(1,GTC/ATC)	Susceptible
13	760985	G	A	59649	0	59649	0	243	0	243	0	343	23	366	0.0628	rpoB:1179G/A:V393V(3,GTG/GTA)	Susceptible
13	760996	G	A	59802	0	59802	0	235	0	235	0	340	22	362	0.0608	rpoB:1190G/A:R397Q(2,CGG/CAG)	Susceptible
13	760997	G	A	60040	0	60040	0	236	0	236	0	339	28	367	0.0763	rpoB:1191G/A:R397R(3,CGG/CGA)	Susceptible
13	761012	C	T	60089	0	60089	0	239	0	239	0	324	41	365	0.1123	rpoB:1206C/T:D402D(3,GAC/GAT)	Susceptible
13	761020	C	T	60089	0	60089	0	242	0	242	0	308	52	360	0.1444	rpoB:1214C/T:A405V(2,GCG/GTG)	Susceptible
13	761052	C	T	48559	0	48559	0	229	0	229	0	34	14	48	0.2917	rpoB:1246C/T:P416S(1,CCG/TCG)	Susceptible
13	761110	A	T	499	106071	106608	0.995	0	218	218	1	183	155	340	0.4559	rpoB:1304A/T:D435V(2,GAC/GTC)	RFP:Resistant:0
13	761126	G	A	111219	0	111219	0	214	0	214	0	307	27	334	0.0808	rpoB:1320G/A:L440L(3,CTG/CTA)	Susceptible
13	761130	G	A	111568	0	111568	0	227	0	227	0	300	32	332	0.0964	rpoB:1324G/A:G442R(1,GGG/AGG)	Susceptible
13	761137	C	T	112460	0	112460	0	230	0	230	0	314	25	339	0.0737	rpoB:1331C/T:T444I(2,ACC/ATC)	RFP:Resistant:0
13	761155	C	T	108251	0	108251	0	216	0	216	0	159	175	334	0.524	rpoB:1349C/T:S450L(2,TCG/TTG)	RFB:Resistant:0,RFP:Resistant:0
13	761184	G	A	79594	0	79594	0	247	0	247	0	465	69	534	0.1292	rpoB:1378G/A:E460K(1,GAG/AAG)	Susceptible
13	761188	G	A	79931	0	79931	0	241	0	241	0	463	66	529	0.1248	rpoB:1382G/A:R461H(2,CGT/CAT)	Susceptible
13	761201	G	A	80258	0	80258	0	236	0	236	0	463	69	532	0.1297	rpoB:1395G/A:E465E(3,GAG/GAA)	Susceptible
13	761280	G	A	16051	0	16051	0	236	0	236	0	211	34	245	0.1388	rpoB:1474G/A:G492S(1,GGC/AGC)	Susceptible
13	761299	C	T	16039	0	16039	0	243	0	243	0	182	58	240	0.2417	rpoB:1493C/T:A498V(2,GCG/GTG)	Susceptible
13	761820	T	C	47513	0	47513	0	231	0	231	0	73	19	92	0.2065	rpoB:2014T/C:S672P(1,TCC/CCC)	Susceptible
13	761866	G	A	93569	0	93569	0	219	0	219	0	168	20	188	0.1064	rpoB:2060G/A:G687D(2,GGC/GAC)	Susceptible
13	761867	C	T	93608	0	93608	0	218	0	218	0	167	18	185	0.0973	rpoB:2061C/T:G687G(3,GGC/GGT)	Susceptible
13	761910	A	G	46995	0	46995	0	204	0	204	0	75	19	94	0.2021	rpoB:2104A/G:T702A(1,ACT/GCT)	Susceptible
13	761921	C	T	47497	0	47497	0	212	0	212	0	84	8	92	0.087	rpoB:2115C/T:G705G(3,GGC/GGT)	Susceptible
13	763900	G	A	128655	0	128655	0	303	0	303	0	2093	258	2351	0.1097	rpoC:531G/A:L177L(3,CTG/CTA)	Susceptible
13	763930	G	A	130835	0	130835	0	288	0	288	0	2157	170	2327	0.0731	rpoC:561G/A:E187E(3,GAG/GAA)	Susceptible
13	763986	G	A	65520	0	65520	0	261	0	261	0	1078	106	1184	0.0895	rpoC:617G/A:R206H(2,CGC/CAC)	Susceptible
13	764782	C	T	23671	0	23671	0	304	0	304	0	300	39	339	0.115	rpoC:1413C/T:S471S(3,AGC/AGT)	Susceptible
13	764842	C	T	23857	0	23857	0	325	0	325	0	318	26	344	0.0756	rpoC:1473C/T:I491I(3,ATC/ATT)	Susceptible
13	764844	C	A	23487	0	23487	0	322	0	322	0	313	29	342	0.0848	rpoC:1475C/A:A492D(2,GCC/GAC)	Susceptible
13	764852	C	T	23702	0	23702	0	321	0	321	0	319	24	343	0.07	rpoC:1483C/T:P495S(1,CCG/TCG)	Susceptible
13	764879	C	T	23872	0	23872	0	307	0	307	0	317	25	342	0.0731	rpoC:1510C/T:L504L(1,CTG/TTG)	Susceptible
13	764882	C	T	23535	0	23535	0	297	0	297	0	321	23	344	0.0669	rpoC:1513C/T:H505Y(1,CAC/TAC)	Susceptible
13	764902	C	T	23754	0	23754	0	308	0	308	0	314	32	346	0.0925	rpoC:1533C/T:A511A(3,GCC/GCT)	Susceptible
13	765196	T	C	48851	0	48851	0	249	0	249	0	2	16	18	0.8889	rpoC:1827T/C:T609T(3,ACT/ACC)	Susceptible
13	765215	G	A	26873	0	26873	0	242	0	242	0	1	8	9	0.8889	rpoC:1846G/A:A616T(1,GCC/ACC)	Susceptible
13	765451	C	T	28776	0	28776	0	260	0	260	0	239	17	256	0.0664	rpoC:2082C/T:A694A(3,GCC/GCT)	Susceptible
13	765457	C	T	28668	0	28668	0	239	0	239	0	237	22	259	0.0849	rpoC:2088C/T:I696I(3,ATC/ATT)	Susceptible
13	765484	G	A	56937	0	56937	0	257	0	257	0	454	51	505	0.101	rpoC:2115G/A:P705P(3,CCG/CCA)	Susceptible
13	765545	C	T	56732	0	56732	0	261	0	261	0	429	84	513	0.1637	rpoC:2176C/T:R726C(1,CGC/TGC)	Susceptible
13	765721	G	A	56914	0	56914	0	231	0	231	0	27	16	43	0.3721	rpoC:2352G/A:E784E(3,GAG/GAA)	Susceptible
13	778834	C	T	13677	0	13677	0	306	0	306	0	13	4	17	0.2353	Rv0678:-156C/T:NA	Susceptible
13	778864	G	A	13311	0	13311	0	295	0	295	0	8	9	17	0.5294	Rv0678:-126G/A:NA	Susceptible
13	778871	A	G	13326	0	13326	0	304	0	304	0	9	9	18	0.5	Rv0678:-119A/G:NA	Susceptible
13	778923	G	A	53278	0	53278	0	268	0	268	0	57	8	65	0.1231	Rv0678:-67G/A:NA	Susceptible
13	778927	G	A	52892	0	52892	0	266	0	266	0	57	8	65	0.1231	Rv0678:-63G/A:NA	Susceptible
13	778964	A	G	67243	0	67243	0	256	0	256	0	58	18	76	0.2368	Rv0678:-26A/G:NA	Susceptible
13	779001	C	T	68224	0	68224	0	264	0	264	0	66	9	75	0.12	Rv0678:12C/T:N4N(3,AAC/AAT)	Susceptible
13	779006	G	A	67635	0	67635	0	268	0	268	0	58	16	74	0.2162	Rv0678:17G/A:G6E(2,GGG/GAG)	CFZ:Resistant:0
13	779023	G	A	67977	0	67977	0	283	0	283	0	57	16	73	0.2192	Rv0678:34G/A:A12T(1,GCC/ACC)	CFZ:Resistant:0
13	779024	C	T	67977	0	67977	0	281	0	281	0	70	4	74	0.0541	Rv0678:35C/T:A12V(2,GCC/GTC)	CFZ:Resistant:0
13	779136	G	A	37049	0	37049	0	285	0	285	0	50	6	56	0.1071	Rv0678:147G/A:E49E(3,GAG/GAA)	Susceptible
13	779169	G	A	44308	0	44308	0	293	0	293	0	54	6	60	0.1	Rv0678:180G/A:L60L(3,CTG/CTA)	Susceptible
13	779189	T	C	73951	0	73951	0	293	0	293	0	54	8	62	0.129	Rv0678:200T/C:I67T(2,ATC/ACC)	CFZ:Resistant:0
13	779308	C	T	73635	0	73635	0	336	0	336	0	624	77	701	0.1098	Rv0678:319C/T:R107C(1,CGC/TGC)	CFZ:Resistant:0
13	779350	G	A	41520	0	41520	0	315	0	315	0	569	117	686	0.1706	Rv0678:361G/A:G121R(1,GGG/AGG)	CFZ:Resistant:0
13	779352	G	A	41796	0	41796	0	314	0	314	0	600	90	691	0.1302	Rv0678:363G/A:G121G(3,GGG/GGA)	Susceptible
13	779360	C	T	82640	0	82640	0	312	0	312	0	1216	147	1363	0.1079	Rv0678:371C/T:A124V(2,GCG/GTG)	CFZ:Resistant:0
13	779388	C	T	79319	0	79319	0	307	0	307	0	1189	179	1368	0.1308	Rv0678:399C/T:S133S(3,AGC/AGT)	Susceptible
13	779395	C	T	83095	0	83095	0	311	0	311	0	1223	135	1358	0.0994	Rv0678:406C/T:L136L(1,CTG/TTG)	Susceptible
13	779462	G	A	41622	0	41622	0	300	0	300	0	595	72	667	0.1079	Rv0678:473G/A:S158N(2,AGC/AAC)	CFZ:Resistant:0
13	779468	G	A	39028	0	39028	0	289	0	289	0	622	64	686	0.0933	Rv0678:479G/A:R160Q(2,CGA/CAA)	CFZ:Resistant:0
13	779478	G	A	39028	0	39028	0	312	0	312	0	565	122	687	0.1776	Rv0678:489G/A:E163E(3,GAG/GAA)	Susceptible
13	781764	G	A	40270	0	40270	0	269	0	269	0	745	44	789	0.0558	rpsL:205G/A:G69S(1,GGC/AGC)	Susceptible
13	781806	C	T	40604	0	40604	0	274	0	274	0	372	415	787	0.5273	rpsL:247C/T:R83C(1,CGC/TGC)	Susceptible
13	781819	T	C	40205	0	40205	0	267	0	267	0	370	418	788	0.5305	rpsL:260T/C:V87A(2,GTG/GCG)	Susceptible
13	781836	G	A	40590	0	40590	0	258	0	258	0	750	48	798	0.0602	rpsL:277G/A:V93M(1,GTG/ATG)	Susceptible
13	801216	C	T	116117	0	116117	0	259	0	259	0	280	228	508	0.4488	rplC:408C/T:G136G(3,GGC/GGT)	Susceptible
13	852940	G	A	75100	0	75100	0	216	0	216	0	682	76	758	0.1003		Susceptible
13	852952	C	T	75480	0	75480	0	225	0	225	0	642	106	748	0.1417		Susceptible
13	852958	C	T	73131	0	73131	0	219	0	219	0	709	39	748	0.0521		Susceptible
13	853019	G	A	38092	0	38092	0	213	0	213	0	341	35	376	0.0931		Susceptible
13	853029	C	T	37709	0	37709	0	215	0	215	0	358	21	379	0.0554		Susceptible
13	853043	C	T	37709	0	37709	0	232	0	232	0	339	37	376	0.0984		Susceptible
13	1041622	A	G	18458	0	18458	0	297	0	297	0	172	36	208	0.1731		Susceptible
13	1041645	C	T	19970	0	19970	0	301	0	301	0	123	95	218	0.4358		Susceptible
13	1041678	G	A	20056	0	20056	0	306	0	306	0	195	18	213	0.0845		Susceptible
13	1041691	G	A	19962	0	19962	0	297	0	297	0	172	43	215	0.2		Susceptible
13	1119140	C	T	36429	0	36429	0	219	0	219	0	667	175	842	0.2078		Susceptible
13	1119152	C	T	36284	0	36284	0	209	0	209	0	665	172	837	0.2055		Susceptible
13	1119174	G	A	36252	0	36252	0	218	0	218	0	665	175	840	0.2083		Susceptible
13	1119190	C	T	36612	0	36612	0	215	0	215	0	665	168	833	0.2017		Susceptible
13	1119192	G	A	36361	0	36361	0	222	0	222	0	667	171	838	0.2041		Susceptible
13	1119225	C	T	35726	0	35726	0	227	0	227	0	707	119	826	0.1441		Susceptible
13	1119240	C	T	36414	0	36414	0	237	0	237	0	701	129	830	0.1554		Susceptible
13	1119244	C	T	35803	0	35803	0	239	0	239	0	704	131	835	0.1569		Susceptible
13	1119258	G	A	36386	0	36386	0	236	0	236	0	720	120	840	0.1429		Susceptible
13	1304224	G	A	98782	0	98782	0	243	0	243	0	132	12	144	0.0833	fbiC:1294G/A:G432S(1,GGC/AGC)	Susceptible
13	1304239	G	A	98634	0	98634	0	246	0	246	0	122	23	145	0.1586	fbiC:1309G/A:E437K(1,GAG/AAG)	Susceptible
13	1304264	G	A	49884	0	49884	0	256	0	256	0	67	6	73	0.0822	fbiC:1334G/A:G445D(2,GGC/GAC)	Susceptible
13	1304293	A	G	49379	0	49379	0	288	0	288	0	47	22	69	0.3188	fbiC:1363A/G:T455A(1,ACT/GCT)	Susceptible
13	1304303	G	A	49903	0	49903	0	280	0	280	0	60	12	72	0.1667	fbiC:1373G/A:R458H(2,CGC/CAC)	Susceptible
13	1416606	G	A	51788	0	51788	0	266	0	266	0	2358	258	2616	0.0986	embR:742C/T:R248C(1,CGC/TGC)	Susceptible
13	1416610	C	T	51959	0	51959	0	275	0	275	0	2420	181	2601	0.0696	embR:738G/A:T246T(3,ACG/ACA)	Susceptible
13	1416613	C	T	52033	0	52033	0	273	0	273	0	2303	326	2629	0.124	embR:735G/A:P245P(3,CCG/CCA)	Susceptible
13	1416657	C	T	51595	0	51595	0	269	0	269	0	2455	162	2617	0.0619	embR:691G/A:V231M(1,GTG/ATG)	Susceptible
13	1416691	G	A	51670	0	51670	0	260	0	260	0	2447	147	2594	0.0567	embR:657C/T:D219D(3,GAC/GAT)	Susceptible
13	1461048	G	A	107924	0	107924	0	342	0	342	0	392	24	416	0.0577	atpE:4G/A:D2N(1,GAC/AAC)	Susceptible
13	1461059	C	T	110108	0	110108	0	345	0	345	0	395	39	434	0.0899	atpE:15C/T:I5I(3,ATC/ATT)	Susceptible
13	1461070	C	T	167457	0	167457	0	352	0	352	0	742	75	817	0.0918	atpE:26C/T:A9V(2,GCC/GTC)	Susceptible
13	1461107	C	T	166020	0	166020	0	364	0	364	0	705	96	801	0.1199	atpE:63C/T:A21A(3,GCC/GCT)	Susceptible
13	1461119	T	C	178527	0	178527	0	315	0	315	0	693	58	751	0.0772	atpE:75T/C:G25G(3,GGT/GGC)	Susceptible
13	1461154	C	T	153459	0	153459	0	341	0	341	0	412	42	454	0.0925	atpE:110C/T:S37F(2,TCC/TTC)	Susceptible
13	1461167	G	A	110323	0	110323	0	364	0	364	0	394	25	419	0.0597	atpE:123G/A:R41R(3,CGG/CGA)	Susceptible
13	1472325	G	C	72953	0	72953	0	417	0	417	0	1875	264	2139	0.1234	rrs:480G/C:NA	Susceptible
13	1472330	G	T	73329	0	73329	0	427	0	427	0	1874	259	2133	0.1214	rrs:485G/T:NA	Susceptible
13	1472338	A	G	72487	0	72487	0	402	0	402	0	1842	258	2101	0.1228	rrs:493A/G:NA	Susceptible
13	1472344	C	T	73272	0	73272	0	404	0	404	0	1856	268	2124	0.1262	rrs:499C/T:NA	Susceptible
13	1472379	T	C	37025	0	37025	0	377	0	377	0	934	153	1104	0.1386	rrs:534T/C:NA	Susceptible
13	1472675	T	C	43742	0	43742	0	424	0	424	0	87	127	214	0.5935	rrs:830T/C:NA	Susceptible
13	1472677	C	A	44109	0	44109	0	420	0	420	0	38	164	212	0.7736	rrs:832C/A:NA	Susceptible
13	1472680	C	T	44039	0	44039	0	424	0	424	0	40	176	216	0.8148	rrs:835C/T:NA	Susceptible
13	1472682	T	A	40489	0	40489	0	398	0	398	0	33	169	202	0.8366	rrs:837T/A:NA	Susceptible
13	1472683	T	C	42794	0	42794	0	414	0	414	0	39	178	217	0.8203	rrs:838T/C:NA	Susceptible
13	1472686	G	A	44177	0	44177	0	427	0	427	0	167	48	215	0.2233	rrs:841G/A:NA	Susceptible
13	1472954	TC	T	27080	0	27080	0	495	0	495	0	20639	24098	45310	0.5318	rrs:1110C/-:NA	Susceptible
13	1472957	C	T	27040	322	27368	0.0118	503	0	503	0	27266	19298	46607	0.4141	rrs:1112C/T:NA	Susceptible
13	1472958	A	AC	27689	0	27689	0	488	0	488	0	22200	25440	47640	0.534	rrs:1114-/C:NA	Susceptible
13	1472969	ACGT	A	27057	0	27483	0	498	0	498	0	38252	7830	48266	0.1622	rrs:1125CGT/-:NA	Susceptible
13	1472973	A	T	26701	0	26701	0	468	0	468	0	1455	41574	44211	0.9404	rrs:1128A/T:NA	Susceptible
13	1472974	A	T	24717	0	24717	0	434	0	434	0	35513	7819	44092	0.1773	rrs:1129A/T:NA	Susceptible
13	1472977	G	GT	27391	0	27391	0	500	0	500	0	39541	8047	47588	0.1691	rrs:1133-/T:NA	Susceptible
13	1472986	C	CA	27326	0	27326	0	508	0	508	0	22181	25391	47572	0.5337	rrs:1142-/A:NA	Susceptible
13	1472987	G	A	27518	0	27518	0	513	0	513	0	34216	12700	72311	0.1756	rrs:1142G/A:NA	Susceptible
13	1472989	GA	G	27546	0	27546	0	513	0	513	0	20649	25436	46992	0.5413	rrs:1145A/-:NA	Susceptible
13	1472996	T	C	27171	0	27171	0	517	0	517	0	21858	24968	46827	0.5332	rrs:1151T/C:NA	Susceptible
13	1473005	C	T	27221	0	27221	0	527	0	527	0	33815	12132	47109	0.2575	rrs:1160C/T:NA	Susceptible
13	1473035	G	A	26992	0	26992	0	508	0	508	0	29780	16385	46169	0.3549	rrs:1190G/A:NA	Susceptible
13	1473145	C	T	5586	0	5586	0	484	0	484	0	81	19	100	0.19	rrs:1300C/T:NA	Susceptible
13	1473166	G	A	5473	0	5473	0	469	0	469	0	80	19	99	0.1919	rrs:1321G/A:NA	Susceptible
13	1473259	C	T	9001	0	9001	0	423	0	423	0	1266	741	2007	0.3692	rrs:1414C/T:NA	Susceptible
13	1473276	A	G	7416	0	7416	0	432	0	432	0	640	1000	1719	0.5817	rrs:1431A/G:NA	Susceptible
13	1473285	ACCCTCGGG	A	7268	0	7268	0	429	0	429	0	1238	406	1877	0.2163	rrs:1441CCCTCGGG/-:NA	Susceptible
13	1473285	ACCCTCGGG	ACCTCGGG	7268	0	7268	0	429	0	429	0	1238	97	1877	0.0517	rrs:1441CCCTCGGG/-:NA	Susceptible
13	1473289	TC	T	6796	0	6796	0	454	0	454	0	232	341	1409	0.242	rrs:1445C/-:NA	Susceptible
13	1473290	C	T	6796	0	6796	0	454	0	454	0	232	706	1409	0.5011	rrs:1445C/T:NA	Susceptible
13	1473294	A	G	7832	0	7832	0	435	0	435	0	1759	95	1857	0.0512	rrs:1449A/G:NA	Susceptible
13	1473301	T	C	7039	0	7039	0	424	0	424	0	958	794	1821	0.436	rrs:1456T/C:NA	Susceptible
13	1473316	C	T	7437	0	7437	0	447	0	447	0	929	762	1691	0.4506	rrs:1471C/T:NA	Susceptible
13	1473483	C	T	56795	0	56795	0	432	0	432	0	37	4	41	0.0976	rrs:1638C/T:NA	Susceptible
13	1473536	C	T	28715	0	28715	0	429	0	429	0	17	3	20	0.15	rrs:1691C/T:NA	Susceptible
13	1475672	C	T	95442	0	95442	0	435	0	435	0	3560	210	3772	0.0557	rrl:2015C/T:NA	Susceptible
13	1475763	C	T	48289	0	48289	0	432	0	432	0	1662	197	1859	0.106	rrl:2106C/T:NA	Susceptible
13	1475789	C	T	50089	0	50089	0	464	0	464	0	1754	195	1949	0.1001	rrl:2132C/T:NA	Susceptible
13	1475884	A	G	74865	0	74865	0	489	0	489	0	33	4	37	0.1081	rrl:2227A/G:NA	Susceptible
13	1475897	T	C	69966	0	69966	0	459	0	459	0	25	4	29	0.1379	rrl:2240T/C:NA	Susceptible
13	1475916	C	G	79499	0	79499	0	489	0	489	0	36	3	39	0.0769	rrl:2259C/G:NA	Susceptible
13	1475975	C	T	40273	0	40273	0	472	0	472	0	15	4	19	0.2105	rrl:2318C/T:NA	Susceptible
13	1475977	A	G	39768	0	39768	0	448	0	448	0	14	5	19	0.2632	rrl:2320A/G:NA	Susceptible
13	1475997	A	T	40552	0	40552	0	422	0	422	0	15	5	20	0.25	rrl:2340A/T:NA	Susceptible
13	1476075	G	A	4207	0	4207	0	298	0	298	0	10	22	32	0.6875	rrl:2418G/A:NA	Susceptible
13	1476172	G	A	20841	0	20841	0	369	0	369	0	17	26	43	0.6047	rrl:2515G/A:NA	Susceptible
13	1476281	T	C	32645	0	32645	0	363	0	363	0	25	3	28	0.1071	rrl:2624T/C:NA	Susceptible
13	1476297	C	A	31841	0	31841	0	363	0	363	0	28	3	31	0.0968	rrl:2640C/A:NA	Susceptible
13	1476301	A	T	31728	0	31728	0	344	0	344	0	27	3	30	0.1	rrl:2644A/T:NA	Susceptible
13	1476362	C	T	62210	0	62210	0	398	0	398	0	29	30	59	0.5085	rrl:2705C/T:NA	Susceptible
13	1476396	C	T	63212	0	63212	0	414	0	414	0	29	29	58	0.5	rrl:2739C/T:NA	Susceptible
13	1476428	C	T	32106	0	32106	0	427	0	427	0	27	3	30	0.1	rrl:2771C/T:NA	Susceptible
13	1476454	C	T	32141	0	32141	0	399	0	399	0	15	14	29	0.4828	rrl:2797C/T:NA	Susceptible
13	1514327	C	T	62102	0	62102	0	221	0	221	0	343	75	418	0.1794		Susceptible
13	1514410	C	T	28553	0	28553	0	200	0	200	0	173	34	207	0.1643		Susceptible
13	1565257	C	T	42122	0	42122	0	282	0	282	0	26	52	78	0.6667		Susceptible
13	1641965	C	T	86632	0	86632	0	208	0	208	0	951	59	1010	0.0584		Susceptible
13	1641975	C	T	85190	0	85190	0	212	0	212	0	952	56	1008	0.0556		Susceptible
13	1641979	G	A	84071	0	84071	0	207	0	207	0	885	105	990	0.1061		Susceptible
13	1642029	C	T	80463	0	80463	0	224	0	224	0	957	61	1018	0.0599		Susceptible
13	1642032	C	T	85570	0	85570	0	238	0	238	0	893	123	1016	0.1211		Susceptible
13	1642072	G	A	166552	0	166552	0	241	0	241	0	1866	155	2021	0.0767		Susceptible
13	1642114	G	A	83575	0	83575	0	241	0	241	0	903	107	1010	0.1059		Susceptible
13	1642116	A	G	85030	0	85030	0	234	0	234	0	879	126	1005	0.1254		Susceptible
13	1642125	C	T	85754	0	85754	0	233	0	233	0	939	59	998	0.0591		Susceptible
13	1642143	C	T	85703	0	85703	0	239	0	239	0	940	58	998	0.0581		Susceptible
13	1642147	G	A	85137	0	85137	0	232	0	232	0	717	270	987	0.2736		Susceptible
13	1642148	G	A	84884	0	84884	0	232	0	232	0	921	77	998	0.0772		Susceptible
13	1642155	C	T	85707	0	85707	0	228	0	228	0	926	69	995	0.0693		Susceptible
13	1642159	C	T	85707	0	85707	0	235	0	235	0	950	58	1008	0.0575		Susceptible
13	1651044	C	T	38240	0	38240	0	308	0	308	0	116	53	169	0.3136		Susceptible
13	1651063	C	T	37664	0	37664	0	292	0	292	0	113	53	166	0.3193		Susceptible
13	1651085	C	T	74986	0	74986	0	291	0	291	0	225	102	327	0.3119		Susceptible
13	1651180	G	A	37695	0	37695	0	256	0	256	0	73	91	164	0.5549		Susceptible
13	1651188	G	A	37693	0	37693	0	267	0	267	0	76	93	169	0.5503		Susceptible
13	1673323	C	T	31790	0	31790	0	216	0	216	0	116	15	131	0.1145	fabG1:-117C/T:NA	Susceptible
13	1673470	C	T	31484	0	31484	0	224	0	224	0	116	17	133	0.1278	fabG1:31C/T:P11S(1,CCC/TCC)	Susceptible
13	1674087	G	A	94442	0	94442	0	228	0	228	0	258	41	299	0.1371	inhA:-115G/A:NA	Susceptible
13	1674099	G	A	93193	0	93193	0	225	0	225	0	259	39	298	0.1309	inhA:-103G/A:NA	Susceptible
13	1674176	G	A	73709	0	73709	0	225	0	225	0	426	91	517	0.176	inhA:-26G/A:NA	Susceptible
13	1674227	G	A	16458	0	16458	0	239	0	239	0	197	41	238	0.1723	inhA:26G/A:R9Q(2,CGG/CAG)	Susceptible
13	1674295	C	T	66366	0	66366	0	234	0	234	0	155	72	227	0.3172	inhA:94C/T:Q32*(1,CAG/TAG)	Susceptible
13	1674414	G	A	105544	0	105544	0	224	0	224	0	461	45	506	0.0889	inhA:213G/A:L71L(3,CTG/CTA)	Susceptible
13	1674771	C	T	22358	0	22358	0	261	0	261	0	522	78	600	0.13	inhA:570C/T:A190A(3,GCC/GCT)	Susceptible
13	1674820	C	T	22475	0	22475	0	262	0	262	0	426	176	602	0.2924	inhA:619C/T:L207F(1,CTC/TTC)	Susceptible
13	1674826	G	A	22508	0	22508	0	260	0	260	0	563	46	609	0.0755	inhA:625G/A:E209K(1,GAG/AAG)	Susceptible
13	1674828	G	A	22523	0	22523	0	258	0	258	0	503	102	605	0.1686	inhA:627G/A:E209E(3,GAG/GAA)	Susceptible
13	1674847	C	T	22331	0	22331	0	254	0	254	0	524	81	605	0.1339	inhA:646C/T:Q216*(1,CAG/TAG)	Susceptible
13	1674866	G	A	22443	0	22443	0	265	0	265	0	477	122	599	0.2037	inhA:665G/A:W222*(2,TGG/TAG)	Susceptible
13	1793511	A	G	12166	0	12166	0	221	0	221	0	30	3	33	0.0909	Rv1592c:230T/C:L77P(2,CTG/CCG)	Susceptible
13	1793527	T	C	23181	0	23181	0	239	0	239	0	48	21	69	0.3043	Rv1592c:214A/G:T72A(1,ACC/GCC)	Susceptible
13	1793540	A	G	23622	0	23622	0	244	0	244	0	48	22	70	0.3143	Rv1592c:201T/C:I67I(3,ATT/ATC)	Susceptible
13	1793558	C	T	23864	0	23864	0	251	0	251	0	60	11	71	0.1549	Rv1592c:183G/A:L61L(3,CTG/CTA)	Susceptible
13	1793561	T	G	22554	0	22554	0	251	0	251	0	62	6	68	0.0882	Rv1592c:180A/C:E60D(3,GAA/GAC)	Susceptible
13	1793573	C	T	23816	0	23816	0	251	0	251	0	65	6	71	0.0845	Rv1592c:168G/A:S56S(3,TCG/TCA)	Susceptible
13	1793598	G	A	22109	0	22109	0	266	0	266	0	49	22	71	0.3099	Rv1592c:143C/T:A48V(2,GCC/GTC)	Susceptible
13	1793627	G	A	23691	0	23691	0	295	0	295	0	60	11	71	0.1549	Rv1592c:114C/T:F38F(3,TTC/TTT)	Susceptible
13	1833902	G	A	41023	0	41023	0	320	0	320	0	65	17	82	0.2073	rpsA:361G/A:E121K(1,GAG/AAG)	Susceptible
13	1834863	C	T	137745	0	137745	0	272	0	272	0	42	4	46	0.087	rpsA:1322C/T:A441V(2,GCT/GTT)	Susceptible
13	1839905	C	T	46783	0	46783	0	242	0	242	0	26	4	30	0.1333		Susceptible
13	1917972	A	G	6	36164	36171	0.9998	0	199	199	1	1	0	1	0	tlyA:33A/G:L11L(3,CTA/CTG)	Susceptible
13	1918021	G	A	134726	0	134726	0	197	0	197	0	312	90	402	0.2239	tlyA:82G/A:G28S(1,GGC/AGC)	Susceptible
13	1918023	C	T	135232	0	135232	0	197	0	197	0	371	39	410	0.0951	tlyA:84C/T:G28G(3,GGC/GGT)	Susceptible
13	1918044	C	T	135052	0	135052	0	198	0	198	0	331	76	407	0.1867	tlyA:105C/T:D35D(3,GAC/GAT)	Susceptible
13	1918048	C	T	135619	0	135619	0	209	0	209	0	345	62	407	0.1523	tlyA:109C/T:L37L(1,CTG/TTG)	Susceptible
13	1918071	C	T	98134	0	98134	0	218	0	218	0	349	60	409	0.1467	tlyA:132C/T:T44T(3,ACC/ACT)	Susceptible
13	1918079	C	T	99554	0	99554	0	214	0	214	0	366	43	409	0.1051	tlyA:140C/T:S47F(2,TCC/TTC)	Susceptible
13	1918086	C	T	99445	0	99445	0	218	0	218	0	369	35	404	0.0866	tlyA:147C/T:T49T(3,ACC/ACT)	Susceptible
13	1918166	C	T	62681	0	62681	0	225	0	225	0	359	39	398	0.098	tlyA:227C/T:A76V(2,GCG/GTG)	Susceptible
13	1918195	T	C	53393	0	53393	0	182	0	182	0	324	40	364	0.1099	tlyA:256T/C:C86R(1,TGT/CGT)	Susceptible
13	1918518	C	T	202771	0	202771	0	195	0	195	0	292	25	317	0.0789	tlyA:579C/T:G193G(3,GGC/GGT)	Susceptible
13	1918520	C	T	201080	0	201080	0	202	0	202	0	287	25	312	0.0801	tlyA:581C/T:P194L(2,CCC/CTC)	Susceptible
13	1918603	A	G	172200	0	172200	0	201	0	201	0	508	53	561	0.0945	tlyA:664A/G:S222G(1,AGC/GGC)	Susceptible
13	1918609	G	A	172562	0	172562	0	204	0	204	0	515	59	574	0.1028	tlyA:670G/A:G224S(1,GGC/AGC)	Susceptible
13	1918611	C	T	167680	0	167680	0	196	0	196	0	519	48	567	0.0847	tlyA:672C/T:G224G(3,GGC/GGT)	Susceptible
13	1918687	G	A	47687	0	47687	0	195	0	195	0	246	30	276	0.1087	tlyA:748G/A:A250T(1,GCA/ACA)	Susceptible
13	1931094	G	A	75970	0	75970	0	225	0	225	0	102	30	132	0.2273	cycA:363C/T:T121T(3,ACC/ACT)	Susceptible
13	1931103	G	A	77453	0	77453	0	223	0	223	0	120	9	129	0.0698	cycA:354C/T:V118V(3,GTC/GTT)	Susceptible
13	1974800	C	T	30462	0	30462	0	194	0	194	0	121	17	138	0.1232		Susceptible
13	1974813	G	A	29868	0	29868	0	203	0	203	0	128	13	141	0.0922		Susceptible
13	1974814	C	T	30023	0	30023	0	194	0	194	0	132	8	140	0.0571		Susceptible
13	1974841	C	T	58424	0	58424	0	199	0	199	0	224	51	275	0.1855		Susceptible
13	1974852	C	T	54144	0	54144	0	204	0	204	0	240	31	271	0.1144		Susceptible
13	1974866	C	T	56965	0	56965	0	212	0	212	0	242	32	274	0.1168		Susceptible
13	1974893	C	T	55296	0	55296	0	214	0	214	0	256	16	272	0.0588		Susceptible
13	1974904	C	T	56394	0	56394	0	217	0	217	0	225	52	277	0.1877		Susceptible
13	1974932	G	A	30166	0	30166	0	222	0	222	0	125	11	136	0.0809		Susceptible
13	1974941	C	T	30073	0	30073	0	212	0	212	0	129	8	137	0.0584		Susceptible
13	1974943	C	T	30073	0	30073	0	211	0	211	0	111	27	138	0.1957		Susceptible
13	2006657	C	T	70085	0	70085	0	371	0	371	0	358	142	500	0.284		Susceptible
13	2006680	GC	G	54582	14365	68988	0.2082	301	104	415	0.2506	500	0	500	0		Susceptible
13	2006726	A	G	131330	0	131330	0	407	0	407	0	810	161	971	0.1658		Susceptible
13	2006735	G	A	136775	0	136775	0	438	0	438	0	835	163	998	0.1633		Susceptible
13	2101921	C	T	76679	0	76679	0	283	0	283	0	539	43	582	0.0739	ndh:1122G/A:S374S(3,TCG/TCA)	Susceptible
13	2101956	G	A	137417	0	137417	0	281	0	281	0	1061	89	1150	0.0774	ndh:1087C/T:Q363*(1,CAG/TAG)	Susceptible
13	2101982	G	A	149755	0	149755	0	279	0	279	0	1066	88	1154	0.0763	ndh:1061C/T:A354V(2,GCC/GTC)	Susceptible
13	2101985	C	T	136523	0	136523	0	278	0	278	0	1064	91	1155	0.0788	ndh:1058G/A:G353D(2,GGC/GAC)	Susceptible
13	2101998	C	T	151322	0	151322	0	285	0	285	0	1061	83	1144	0.0726	ndh:1045G/A:A349T(1,GCC/ACC)	Susceptible
13	2102016	C	T	76383	0	76383	0	288	0	288	0	524	46	570	0.0807	ndh:1027G/A:V343I(1,GTC/ATC)	Susceptible
13	2102024	G	A	71934	0	71934	0	284	0	284	0	537	39	576	0.0677	ndh:1019C/T:A340V(2,GCG/GTG)	Susceptible
13	2102032	G	A	76754	0	76754	0	279	0	279	0	536	40	576	0.0694	ndh:1011C/T:I337I(3,ATC/ATT)	Susceptible
13	2102037	C	T	76747	0	76747	0	280	0	280	0	515	40	555	0.0721	ndh:1006G/A:A336T(1,GCC/ACC)	Susceptible
13	2102060	C	T	76315	0	76315	0	275	0	275	0	539	33	572	0.0577	ndh:983G/A:G328D(2,GGT/GAT)	Susceptible
13	2102061	C	T	76315	0	76315	0	278	0	278	0	525	43	568	0.0757	ndh:982G/A:G328S(1,GGT/AGT)	Susceptible
13	2102069	G	A	76315	0	76315	0	236	0	236	0	521	34	555	0.0613	ndh:974C/T:A325V(2,GCT/GTT)	Susceptible
13	2102701	G	A	24490	0	24490	0	313	0	313	0	50	12	62	0.1935	ndh:342C/T:S114S(3,AGC/AGT)	Susceptible
13	2102743	G	A	47455	0	47455	0	284	0	284	0	108	14	122	0.1148	ndh:300C/T:V100V(3,GTC/GTT)	Susceptible
13	2102833	C	T	24659	0	24659	0	257	0	257	0	53	11	64	0.1719	ndh:210G/A:P70P(3,CCG/CCA)	Susceptible
13	2102835	G	A	24659	0	24659	0	273	0	273	0	56	8	64	0.125	ndh:208C/T:P70S(1,CCG/TCG)	Susceptible
13	2102970	C	T	60181	0	60181	0	277	0	277	0	18	82	100	0.82	ndh:73G/A:G25S(1,GGC/AGC)	Susceptible
13	2126842	G	A	40921	0	40921	0	244	0	244	0	136	13	149	0.0872		Susceptible
13	2126850	C	T	40343	0	40343	0	234	0	234	0	139	8	147	0.0544		Susceptible
13	2126868	C	T	80480	0	80480	0	233	0	233	0	233	61	294	0.2075		Susceptible
13	2126879	G	A	78623	0	78623	0	235	0	235	0	268	27	295	0.0915		Susceptible
13	2126899	C	T	80371	0	80371	0	231	0	231	0	245	50	295	0.1695		Susceptible
13	2126901	C	T	80092	0	80092	0	218	0	218	0	242	52	294	0.1769		Susceptible
13	2126932	G	A	80043	0	80043	0	237	0	237	0	264	27	291	0.0928		Susceptible
13	2126960	G	A	40627	0	40627	0	248	0	248	0	136	14	150	0.0933		Susceptible
13	2126975	G	A	40697	0	40697	0	246	0	246	0	137	13	150	0.0867		Susceptible
13	2154163	G	A	34107	0	34107	0	210	0	210	0	50	3	53	0.0566	katG:1949C/T:S650F(2,TCC/TTC)	Susceptible
13	2154188	G	A	66260	0	66260	0	225	0	225	0	63	41	104	0.3942	katG:1924C/T:P642S(1,CCG/TCG)	Susceptible
13	2154233	G	A	66555	0	66555	0	293	0	293	0	66	40	106	0.3774	katG:1879C/T:L627L(1,CTG/TTG)	Susceptible
13	2154284	G	A	34180	0	34180	0	290	0	290	0	33	20	53	0.3774	katG:1828C/T:L610L(1,CTG/TTG)	Susceptible
13	2154304	G	A	33907	0	33907	0	287	0	287	0	33	21	54	0.3889	katG:1808C/T:P603L(2,CCG/CTG)	Susceptible
13	2154342	C	T	34724	0	34724	0	289	0	289	0	9	21	30	0.7	katG:1770G/A:K590K(3,AAG/AAA)	Susceptible
13	2154417	C	T	68288	0	68288	0	277	0	277	0	52	10	62	0.1613	katG:1695G/A:V565V(3,GTG/GTA)	Susceptible
13	2154419	C	T	68267	0	68267	0	258	0	258	0	18	42	60	0.7	katG:1693G/A:V565M(1,GTG/ATG)	Susceptible
13	2154441	C	T	68141	0	68141	0	283	0	283	0	18	39	57	0.6842	katG:1671G/A:K557K(3,AAG/AAA)	Susceptible
13	2154578	C	T	100604	0	100604	0	299	0	299	0	655	78	733	0.1064	katG:1534G/A:G512R(1,GGG/AGG)	Susceptible
13	2154632	C	T	152951	0	152951	0	295	0	295	0	1132	157	1289	0.1218	katG:1480G/A:G494S(1,GGT/AGT)	Susceptible
13	2154659	C	T	133379	0	133379	0	275	0	275	0	1060	136	1196	0.1137	katG:1453G/A:G485S(1,GGT/AGT)	Susceptible
13	2154679	G	A	128390	0	128390	0	281	0	281	0	1004	188	1192	0.1577	katG:1433C/T:A478V(2,GCG/GTG)	Susceptible
13	2154724	C	A	63	54811	54906	0.9983	0	294	294	1	297	258	556	0.464	katG:1388G/T:R463L(2,CGG/CTG)	Susceptible
13	2154801	C	T	41233	0	41233	0	304	0	304	0	1329	135	1464	0.0922	katG:1311G/A:L437L(3,CTG/CTA)	Susceptible
13	2154810	C	T	41312	0	41312	0	319	0	319	0	1291	168	1461	0.115	katG:1302G/A:Q434Q(3,CAG/CAA)	Susceptible
13	2154821	C	T	41284	0	41284	0	320	0	320	0	1370	109	1479	0.0737	katG:1291G/A:V431I(1,GTC/ATC)	Susceptible
13	2154833	G	A	41131	0	41131	0	282	0	282	0	1393	82	1475	0.0556	katG:1279C/T:L427F(1,CTT/TTT)	Susceptible
13	2154842	C	T	41244	0	41244	0	311	0	311	0	1288	191	1479	0.1291	katG:1270G/A:A424T(1,GCG/ACG)	Susceptible
13	2154922	C	T	66998	0	66998	0	252	0	252	0	543	136	679	0.2003	katG:1190G/A:W397*(2,TGG/TAG)	Susceptible
13	2154926	G	A	66972	0	66972	0	262	0	262	0	525	154	679	0.2268	katG:1186C/T:R396C(1,CGC/TGC)	Susceptible
13	2154996	C	T	161025	0	161025	0	298	0	298	0	1112	281	1393	0.2017	katG:1116G/A:G372G(3,GGG/GGA)	Susceptible
13	2155221	G	A	22483	0	22483	0	282	0	282	0	817	207	1024	0.2021	katG:891C/T:G297G(3,GGC/GGT)	Susceptible
13	2155277	C	T	41747	0	41747	0	294	0	294	0	1933	177	2110	0.0839	katG:835G/A:G279S(1,GGC/AGC)	Susceptible
13	2155287	G	A	41447	0	41447	0	283	0	283	0	1818	300	2118	0.1416	katG:825C/T:T275T(3,ACC/ACT)	Susceptible
13	2155449	G	A	107667	0	107667	0	248	0	248	0	18	24	42	0.5714	katG:663C/T:A221A(3,GCC/GCT)	Susceptible
13	2155546	T	G	86998	0	86998	0	223	0	223	0	461	132	593	0.2226	katG:566A/C:D189A(2,GAC/GCC)	Susceptible
13	2155569	G	A	88084	0	88084	0	221	0	221	0	384	198	582	0.3402	katG:543C/T:F181F(3,TTC/TTT)	Susceptible
13	2155847	G	A	40123	0	40123	0	241	0	241	0	101	24	125	0.192	katG:265C/T:P89S(1,CCG/TCG)	Susceptible
13	2155899	G	A	95243	0	95243	0	229	0	229	0	115	24	139	0.1727	katG:213C/T:I71I(3,ATC/ATT)	Susceptible
13	2155930	G	A	93985	0	93985	0	229	0	229	0	127	12	139	0.0863	katG:182C/T:A61V(2,GCG/GTG)	Susceptible
13	2156017	C	T	54580	0	54580	0	240	0	240	0	6	8	14	0.5714	katG:95G/A:G32D(2,GGC/GAC)	Susceptible
13	2156044	A	G	53970	0	53970	0	247	0	247	0	5	8	13	0.6154	katG:68T/C:V23A(2,GTG/GCG)	Susceptible
13	2156056	C	T	54690	0	54690	0	246	0	246	0	6	8	14	0.5714	katG:56G/A:G19D(2,GGC/GAC)	Susceptible
13	2156066	C	T	54749	0	54749	0	254	0	254	0	6	7	13	0.5385	katG:46G/A:A16T(1,GCT/ACT)	Susceptible
13	2156072	C	T	54749	0	54749	0	249	0	249	0	6	8	14	0.5714	katG:40G/A:G14R(1,GGA/AGA)	Susceptible
13	2156625	G	A	59272	0	59272	0	219	0	219	0	847	98	945	0.1037	furA:-33C/T:NA	Susceptible
13	2156645	G	A	59270	0	59270	0	227	0	227	0	852	93	945	0.0984	furA:-53C/T:NA	Susceptible
13	2156647	C	T	59656	0	59656	0	234	0	234	0	808	139	947	0.1468	furA:-55G/A:NA	Susceptible
13	2156664	C	T	58398	0	58398	0	240	0	240	0	817	117	934	0.1253	furA:-72G/A:NA	Susceptible
13	2156670	G	A	58212	0	58212	0	249	0	249	0	760	151	911	0.1658	furA:-78C/T:NA	Susceptible
13	2156677	G	A	118577	0	118577	0	246	0	246	0	1586	304	1890	0.1608	furA:-85C/T:NA	Susceptible
13	2156704	G	A	118771	0	118771	0	252	0	252	0	1402	469	1871	0.2507	furA:-112C/T:NA	Susceptible
13	2156711	C	T	118923	0	118923	0	255	0	255	0	1593	262	1855	0.1412	furA:-119G/A:NA	Susceptible
13	2156715	G	A	118252	0	118252	0	250	0	250	0	1680	174	1854	0.0939	furA:-123C/T:NA	Susceptible
13	2156734	G	A	59698	0	59698	0	239	0	239	0	862	92	954	0.0964	furA:-142C/T:NA	Susceptible
13	2156755	G	A	60384	0	60384	0	214	0	214	0	859	95	954	0.0996	furA:-163C/T:NA	Susceptible
13	2156762	C	G	270	60315	60608	0.9952	0	202	202	1	634	315	950	0.3316	furA:-170G/C:NA	Susceptible
13	2156767	G	A	60497	0	60497	0	208	0	208	0	852	95	947	0.1003	furA:-175C/T:NA	Susceptible
13	2156801	G	A	60392	0	60392	0	188	0	188	0	802	150	952	0.1576		Susceptible
13	2221996	G	A	103521	0	103521	0	437	0	437	0	43	25	68	0.3676	Rv1979c:1169C/T:P390L(2,CCG/CTG)	Susceptible
13	2231933	C	T	49142	0	49142	0	261	0	261	0	421	25	446	0.0561		Susceptible
13	2231937	G	T	95678	0	95678	0	270	0	270	0	835	46	882	0.0522		Susceptible
13	2231939	T	C	92387	0	92387	0	260	0	260	0	756	108	864	0.125		Susceptible
13	2231978	C	T	97443	0	97443	0	277	0	277	0	780	102	882	0.1156		Susceptible
13	2231994	G	A	96769	0	96769	0	279	0	279	0	781	107	888	0.1205		Susceptible
13	2231999	G	A	93981	0	93981	0	291	0	291	0	831	56	887	0.0631		Susceptible
13	2232058	C	T	49372	0	49372	0	264	0	264	0	419	27	446	0.0605		Susceptible
13	2288541	C	T	41161	0	41161	0	282	0	282	0	5	14	19	0.7368	pncA:701G/A:NA	Susceptible
13	2288708	G	A	25207	0	25207	0	239	0	239	0	93	10	103	0.0971	pncA:534C/T:A178A(3,GCC/GCT)	Susceptible
13	2288711	G	A	22827	0	22827	0	230	0	230	0	91	9	100	0.09	pncA:531C/T:T177T(3,ACC/ACT)	Susceptible
13	2288714	G	A	24423	0	24423	0	231	0	231	0	92	10	102	0.098	pncA:528C/T:R176R(3,CGC/CGT)	Susceptible
13	2288760	G	A	25083	0	25083	0	221	0	221	0	89	10	99	0.101	pncA:482C/T:A161V(2,GCG/GTG)	PZA:Resistant:0
13	2289031	G	A	66405	0	66405	0	221	0	221	0	1660	247	1907	0.1295	pncA:211C/T:H71Y(1,CAT/TAT)	PZA:Resistant:0
13	2289038	C	T	66840	0	66840	0	220	0	220	0	1806	119	1925	0.0618	pncA:204G/A:W68*(3,TGG/TGA)	PZA:Resistant:0
13	2289043	A	G	67087	0	67087	0	205	0	205	0	1774	131	1905	0.0688	pncA:199T/C:S67P(1,TCG/CCG)	PZA:Resistant:0
13	2289047	G	A	67108	0	67108	0	217	0	217	0	1788	111	1899	0.0585	pncA:195C/T:S65S(3,TCC/TCT)	Susceptible
13	2289063	C	T	66194	0	66194	0	214	0	214	0	1818	98	1916	0.0511	pncA:179G/A:G60D(2,GGC/GAC)	PZA:Resistant:0
13	2289086	G	A	132421	0	132421	0	219	0	219	0	3532	276	3808	0.0725	pncA:156C/T:I52I(3,ATC/ATT)	Susceptible
13	2289143	G	A	125669	0	125669	0	222	0	222	0	1809	132	1941	0.068	pncA:99C/T:D33D(3,GAC/GAT)	Susceptible
13	2289155	G	A	125477	0	125477	0	218	0	218	0	1832	123	1955	0.0629	pncA:87C/T:R29R(3,CGC/CGT)	Susceptible
13	2289310	G	A	55530	0	55530	0	270	0	270	0	3	32	35	0.9143	pncA:-69C/T:NA	Susceptible
13	2516720	A	G	39058	0	39058	0	205	0	205	0	911	101	1012	0.0998	fabD:-67A/G:NA	Susceptible
13	2516732	G	A	34469	0	34469	0	213	0	213	0	894	117	1011	0.1157	fabD:-55G/A:NA	Susceptible
13	2516733	G	A	37362	0	37362	0	222	0	222	0	939	64	1003	0.0638	fabD:-54G/A:NA	Susceptible
13	2516769	C	T	72773	0	72773	0	220	0	220	0	1808	203	2011	0.1009	fabD:-18C/T:NA	Susceptible
13	2516784	C	T	72135	0	72135	0	208	0	208	0	1829	236	2065	0.1143	fabD:-3C/T:NA	Susceptible
13	2516820	C	T	75114	0	75114	0	199	0	199	0	1842	244	2086	0.117	fabD:34C/T:Q12*(1,CAA/TAA)	Susceptible
13	2516830	G	A	75104	0	75104	0	203	0	203	0	1945	132	2077	0.0636	fabD:44G/A:G15E(2,GGA/GAA)	Susceptible
13	2518334	C	T	96309	0	96309	0	195	0	195	0	81	9	90	0.1	kasA:220C/T:R74*(1,CGA/TGA)	Susceptible
13	2518345	G	A	133825	0	133825	0	187	0	187	0	104	35	139	0.2518	kasA:231G/A:M77I(3,ATG/ATA)	Susceptible
13	2518357	G	A	188485	0	188485	0	199	0	199	0	165	18	183	0.0984	kasA:243G/A:S81S(3,TCG/TCA)	Susceptible
13	2518372	G	A	182676	0	182676	0	206	0	206	0	143	34	177	0.1921	kasA:258G/A:M86I(3,ATG/ATA)	Susceptible
13	2518373	G	A	190437	0	190437	0	206	0	206	0	148	33	181	0.1823	kasA:259G/A:G87S(1,GGC/AGC)	Susceptible
13	2518414	C	T	97011	0	97011	0	218	0	218	0	82	9	91	0.0989	kasA:300C/T:S100S(3,AGC/AGT)	Susceptible
13	2518418	G	A	95754	0	95754	0	221	0	221	0	84	6	90	0.0667	kasA:304G/A:E102K(1,GAG/AAG)	Susceptible
13	2518428	C	T	96821	0	96821	0	218	0	218	0	83	8	91	0.0879	kasA:314C/T:P105L(2,CCA/CTA)	Susceptible
13	2518453	C	T	97427	0	97427	0	218	0	218	0	83	9	92	0.0978	kasA:339C/T:G113G(3,GGC/GGT)	Susceptible
13	2518770	G	A	18171	0	18171	0	230	0	230	0	3	41	44	0.9318	kasA:656G/A:R219H(2,CGC/CAC)	Susceptible
13	2519044	G	A	43516	0	43516	0	220	0	220	0	119	14	133	0.1053	kasA:930G/A:A310A(3,GCG/GCA)	Susceptible
13	2519072	G	A	28916	0	28916	0	206	0	206	0	95	24	119	0.2017	kasA:958G/A:A320T(1,GCC/ACC)	Susceptible
13	2519087	G	A	10144	0	10144	0	179	0	179	0	92	5	97	0.0515	kasA:973G/A:A325T(1,GCC/ACC)	Susceptible
13	2519106	G	A	18131	0	18131	0	185	0	185	0	90	24	114	0.2105	kasA:992G/A:C331Y(2,TGT/TAT)	Susceptible
13	2519140	G	A	55904	0	55904	0	194	0	194	0	230	24	254	0.0945	kasA:1026G/A:A342A(3,GCG/GCA)	Susceptible
13	2519145	G	A	62186	0	62186	0	199	0	199	0	238	19	257	0.0739	kasA:1031G/A:G344D(2,GGC/GAC)	Susceptible
13	2519188	G	A	42873	0	42873	0	214	0	214	0	115	18	133	0.1353	kasA:1074G/A:T358T(3,ACG/ACA)	Susceptible
13	2519189	G	A	43098	0	43098	0	215	0	215	0	109	23	132	0.1742	kasA:1075G/A:V359M(1,GTG/ATG)	Susceptible
13	2519419	G	A	61687	0	61687	0	218	0	218	0	36	28	64	0.4375	kasA:1305G/A:NA	Susceptible
13	2607548	G	A	60555	0	60555	0	209	0	209	0	429	207	636	0.3255		Susceptible
13	2607579	G	A	58531	0	58531	0	188	0	188	0	418	216	634	0.3407		Susceptible
13	2607595	G	A	59909	0	59909	0	178	0	178	0	537	71	608	0.1168		Susceptible
13	2607672	G	A	31477	0	31477	0	193	0	193	0	246	72	318	0.2264		Susceptible
13	2715428	G	A	49919	0	49919	0	215	0	215	0	141	35	176	0.1989	eis:-96C/T:NA	Susceptible
13	2715445	G	A	50333	0	50333	0	232	0	232	0	165	11	176	0.0625	eis:-113C/T:NA	Susceptible
13	2715482	G	A	25480	0	25480	0	219	0	219	0	75	14	89	0.1573	eis:-150C/T:NA	Susceptible
13	2715483	G	A	25480	0	25480	0	216	0	216	0	79	8	87	0.092	eis:-151C/T:NA	Susceptible
13	2715492	C	T	25481	0	25481	0	224	0	224	0	83	5	88	0.0568	eis:-160G/A:NA	Susceptible
13	2715493	C	T	25481	0	25481	0	227	0	227	0	71	18	89	0.2022	eis:-161G/A:NA	Susceptible
13	2726010	G	A	58674	0	58674	0	277	0	277	0	184	25	209	0.1196	ahpC:-183G/A:NA	Susceptible
13	2726029	G	A	57494	0	57494	0	299	0	299	0	181	27	208	0.1298	ahpC:-164G/A:NA	Susceptible
13	2726038	G	A	57429	0	57429	0	304	0	304	0	187	21	208	0.101	ahpC:-155G/A:NA	Susceptible
13	2726056	G	A	114354	0	114354	0	311	0	311	0	380	39	419	0.0931	ahpC:-137G/A:NA	Susceptible
13	2726105	G	A	114142	0	114142	0	307	0	307	0	372	45	417	0.1079	ahpC:-88G/A:NA	Susceptible
13	2726123	G	A	114693	0	114693	0	328	0	328	0	345	66	411	0.1606	ahpC:-70G/A:NA	Susceptible
13	2726136	C	T	57956	0	57956	0	340	0	340	0	193	15	208	0.0721	ahpC:-57C/T:NA	INH:Resistant:0
13	2726158	C	T	58064	0	58064	0	337	0	337	0	184	23	207	0.1111	ahpC:-35C/T:NA	Susceptible
13	2746116	G	A	28009	0	28009	0	280	0	280	0	306	17	323	0.0526	folC:1483C/T:NA	Susceptible
13	2746123	G	A	28009	0	28009	0	276	0	276	0	292	19	327	0.0581	folC:1476C/T:NA	Susceptible
13	2746126	A	G	28009	0	28009	0	276	0	276	0	314	17	331	0.0514	folC:1473T/C:NA	Susceptible
13	2746136	C	T	27740	0	27740	0	274	0	274	0	303	26	329	0.079	folC:1463G/A:*488*(2,TGA/TAA)	Susceptible
13	2746176	C	T	54629	0	54629	0	283	0	283	0	616	36	652	0.0552	folC:1423G/A:A475T(1,GCA/ACA)	Susceptible
13	2746180	G	A	53782	0	53782	0	290	0	290	0	598	56	654	0.0856	folC:1419C/T:V473V(3,GTC/GTT)	Susceptible
13	2746187	G	A	53947	0	53947	0	290	0	290	0	621	34	655	0.0519	folC:1412C/T:S471L(2,TCG/TTG)	Susceptible
13	2746193	G	A	54334	0	54334	0	292	0	292	0	619	34	653	0.0521	folC:1406C/T:T469I(2,ACC/ATC)	Susceptible
13	2746198	G	A	54558	0	54558	0	283	0	283	0	594	49	643	0.0762	folC:1401C/T:V467V(3,GTC/GTT)	Susceptible
13	2746216	G	A	54765	0	54765	0	268	0	268	0	595	52	647	0.0804	folC:1383C/T:F461F(3,TTC/TTT)	Susceptible
13	2746239	G	A	53877	0	53877	0	262	0	262	0	614	34	648	0.0525	folC:1360C/T:P454S(1,CCG/TCG)	Susceptible
13	2746243	G	A	27865	0	27865	0	264	0	264	0	267	70	337	0.2077	folC:1356C/T:A452A(3,GCC/GCT)	Susceptible
13	2746245	C	T	27438	0	27438	0	245	0	245	0	307	18	325	0.0554	folC:1354G/A:A452T(1,GCC/ACC)	Susceptible
13	2746414	C	T	98885	0	98885	0	249	0	249	0	44	95	139	0.6835	folC:1185G/A:E395E(3,GAG/GAA)	Susceptible
13	2746549	G	A	20426	0	20426	0	236	0	236	0	0	5	5	1	folC:1050C/T:I350I(3,ATC/ATT)	Susceptible
13	2746789	G	A	80027	0	80027	0	272	0	272	0	334	52	386	0.1347	folC:810C/T:I270I(3,ATC/ATT)	Susceptible
13	2746827	G	C	103153	0	103153	0	250	0	250	0	487	76	563	0.135	folC:772C/G:R258G(1,CGG/GGG)	Susceptible
13	2746831	C	T	103780	0	103780	0	251	0	251	0	495	56	551	0.1016	folC:768G/A:V256V(3,GTG/GTA)	Susceptible
13	2746837	C	T	103611	0	103611	0	246	0	246	0	528	36	564	0.0638	folC:762G/A:A254A(3,GCG/GCA)	Susceptible
13	2746839	C	T	103081	0	103081	0	245	0	245	0	457	96	553	0.1736	folC:760G/A:A254T(1,GCG/ACG)	Susceptible
13	2746859	G	A	51387	0	51387	0	245	0	245	0	269	15	284	0.0528	folC:740C/T:A247V(2,GCC/GTC)	Susceptible
13	2746885	G	A	52237	0	52237	0	255	0	255	0	269	16	285	0.0561	folC:714C/T:V238V(3,GTC/GTT)	Susceptible
13	2746887	C	T	52183	0	52183	0	253	0	253	0	246	35	281	0.1246	folC:712G/A:V238I(1,GTC/ATC)	Susceptible
13	2746896	C	T	52121	0	52121	0	243	0	243	0	239	39	278	0.1403	folC:703G/A:G235R(1,GGG/AGG)	Susceptible
13	2746915	C	T	51828	0	51828	0	248	0	248	0	266	18	284	0.0634	folC:684G/A:P228P(3,CCG/CCA)	Susceptible
13	2747288	G	A	53626	0	53626	0	260	0	260	0	329	30	359	0.0836	folC:311C/T:P104L(2,CCG/CTG)	Susceptible
13	2747289	G	A	53267	0	53267	0	263	0	263	0	326	30	356	0.0843	folC:310C/T:P104S(1,CCG/TCG)	Susceptible
13	2747291	G	A	53878	0	53878	0	262	0	262	0	339	27	366	0.0738	folC:308C/T:S103L(2,TCA/TTA)	Susceptible
13	2747309	G	A	53995	0	53995	0	253	0	253	0	339	25	364	0.0687	folC:290C/T:T97I(2,ACC/ATC)	Susceptible
13	2747315	C	T	53860	0	53860	0	251	0	251	0	312	49	361	0.1357	folC:284G/A:R95Q(2,CGA/CAA)	Susceptible
13	2747316	G	A	53824	0	53824	0	249	0	249	0	327	41	368	0.1114	folC:283C/T:R95*(1,CGA/TGA)	Susceptible
13	2747318	C	T	53984	0	53984	0	247	0	247	0	325	43	368	0.1168	folC:281G/A:G94D(2,GGC/GAC)	Susceptible
13	2747319	C	T	53970	0	53970	0	246	0	246	0	346	21	367	0.0572	folC:280G/A:G94S(1,GGC/AGC)	Susceptible
13	2747327	C	T	54070	0	54070	0	240	0	240	0	326	42	368	0.1141	folC:272G/A:R91Q(2,CGG/CAG)	Susceptible
13	2747544	G	T	51406	0	51406	0	255	0	255	0	49	22	72	0.3056	folC:55C/A:P19T(1,CCC/ACC)	Susceptible
13	2761597	C	T	28256	0	28256	0	287	0	287	0	596	43	639	0.0673		Susceptible
13	2761689	G	A	27791	0	27791	0	258	0	258	0	511	130	641	0.2028		Susceptible
13	2761708	C	T	27247	0	27247	0	262	0	262	0	599	46	645	0.0713		Susceptible
13	2860366	C	T	44312	0	44312	0	246	0	246	0	405	32	437	0.0732	pepQ:53G/A:G18E(2,GGG/GAG)	Susceptible
13	2860389	C	T	42943	0	42943	0	256	0	256	0	403	35	438	0.0799	pepQ:30G/A:L10L(3,CTG/CTA)	Susceptible
13	2860392	C	T	43794	0	43794	0	255	0	255	0	413	23	436	0.0528	pepQ:27G/A:K9K(3,AAG/AAA)	Susceptible
13	2860436	G	A	85599	0	85599	0	253	0	253	0	784	84	868	0.0968	pepQ:-18C/T:NA	Susceptible
13	2860442	C	T	86956	0	86956	0	269	0	269	0	781	90	871	0.1033	pepQ:-24G/A:NA	Susceptible
13	2860456	C	T	86332	0	86332	0	262	0	262	0	776	89	865	0.1029	pepQ:-38G/A:NA	Susceptible
13	2860486	C	T	44016	0	44016	0	243	0	243	0	413	25	439	0.0569	pepQ:-68G/A:NA	Susceptible
13	2986882	G	A	58948	0	58948	0	247	0	247	0	149	165	314	0.5255	ribD:44G/A:R15K(2,AGG/AAG)	Susceptible
13	2986992	G	A	60323	0	60323	0	262	0	262	0	154	166	320	0.5188	ribD:154G/A:G52S(1,GGC/AGC)	Susceptible
13	3003614	C	T	31348	0	31348	0	237	0	237	0	5	6	11	0.5455		Susceptible
13	3005104	G	A	55640	0	55640	0	251	0	251	0	396	220	616	0.3571		Susceptible
13	3005132	G	A	54248	0	54248	0	210	0	210	0	400	216	616	0.3506		Susceptible
13	3005152	G	A	53657	0	53657	0	220	0	220	0	399	215	614	0.3502		Susceptible
13	3005213	C	T	107383	0	107383	0	215	0	215	0	1001	232	1233	0.1882		Susceptible
13	3073300	G	A	22326	0	22326	0	216	0	216	0	9	3	12	0.25	dfrA:310C/T:L104L(1,CTG/TTG)	Susceptible
13	3073357	C	T	44400	0	44400	0	236	0	236	0	1756	192	1948	0.0986	dfrA:253G/A:A85T(1,GCG/ACG)	Susceptible
13	3073369	A	G	44487	0	44487	0	240	0	240	0	1756	196	1952	0.1004	dfrA:241T/C:S81P(1,TCA/CCA)	Susceptible
13	3073411	G	A	126450	0	126450	0	261	0	261	0	3773	283	4056	0.0698	dfrA:199C/T:R67C(1,CGC/TGC)	Susceptible
13	3073428	C	T	127010	0	127010	0	252	0	252	0	3775	260	4035	0.0644	dfrA:182G/A:R61Q(2,CGA/CAA)	Susceptible
13	3073444	G	A	127042	0	127042	0	262	0	262	0	3682	350	4034	0.0868	dfrA:166C/T:P56S(1,CCG/TCG)	Susceptible
13	3073462	G	A	83188	0	83188	0	267	0	267	0	1987	135	2122	0.0636	dfrA:148C/T:L50L(1,CTG/TTG)	Susceptible
13	3073524	G	A	75800	0	75800	0	280	0	280	0	225	114	339	0.3363	thyA:948C/T:NA	Susceptible
13	3073545	C	T	38198	0	38198	0	292	0	292	0	135	29	164	0.1768	thyA:927G/A:NA	Susceptible
13	3073651	C	T	49571	0	49571	0	348	0	348	0	1017	85	1102	0.0771	thyA:821G/A:NA	Susceptible
13	3073672	G	A	48642	0	48642	0	333	0	333	0	992	74	1066	0.0694	thyA:800C/T:NA	Susceptible
13	3073727	T	C	95771	0	95771	0	314	0	314	0	2033	117	2150	0.0544	thyA:745A/G:K249E(1,AAG/GAG)	Susceptible
13	3073742	C	T	94052	0	94052	0	326	0	326	0	1998	160	2158	0.0741	thyA:730G/A:E244K(1,GAA/AAA)	Susceptible
13	3073767	C	T	90169	0	90169	0	328	0	328	0	1911	167	2078	0.0804	thyA:705G/A:R235R(3,CGG/CGA)	Susceptible
13	3073806	G	A	77691	0	77691	0	349	0	349	0	1036	62	1098	0.0565	thyA:666C/T:R222R(3,CGC/CGT)	Susceptible
13	3073818	C	T	77764	0	77764	0	362	0	362	0	997	99	1096	0.0903	thyA:654G/A:L218L(3,CTG/CTA)	Susceptible
13	3073964	G	A	70374	0	70374	0	357	0	357	0	131	16	147	0.1088	thyA:508C/T:L170L(1,CTG/TTG)	Susceptible
13	3074003	C	T	42274	0	42274	0	343	0	343	0	117	26	143	0.1818	thyA:469G/A:G157S(1,GGC/AGC)	Susceptible
13	3074102	C	T	111555	0	111555	0	342	0	342	0	135	26	161	0.1615	thyA:370G/A:D124N(1,GAT/AAT)	Susceptible
13	3074117	G	A	111588	0	111588	0	320	0	320	0	151	9	160	0.0563	thyA:355C/T:L119L(1,CTG/TTG)	Susceptible
13	3074223	C	T	34865	0	34865	0	325	0	325	0	39	9	48	0.1875	thyA:249G/A:W83*(3,TGG/TGA)	Susceptible
13	3074453	G	A	43133	0	43133	0	263	0	263	0	409	24	433	0.0554	thyA:19C/T:L7L(1,CTG/TTG)	Susceptible
13	3074454	G	A	43133	0	43133	0	255	0	255	0	408	27	435	0.0621	thyA:18C/T:D6D(3,GAC/GAT)	Susceptible
13	3074541	C	T	54835	0	54835	0	300	0	300	0	708	71	779	0.0911	thyA:-70G/A:NA	Susceptible
13	3153885	T	C	79899	25702	105606	0.2434	204	59	263	0.2243	456	0	456	0	efpA:747A/G:A249A(3,GCA/GCG)	Susceptible
13	3153959	G	A	54458	0	54458	0	229	0	229	0	127	119	246	0.4837	efpA:673C/T:R225C(1,CGC/TGC)	Susceptible
13	3272673	G	A	36506	0	36506	0	241	0	241	0	159	22	181	0.1215		Susceptible
13	3272726	C	T	35996	0	35996	0	276	0	276	0	170	12	182	0.0659		Susceptible
13	3272727	G	A	69568	0	69568	0	275	0	275	0	332	25	357	0.07		Susceptible
13	3272730	C	T	70798	0	70798	0	279	0	279	0	281	76	357	0.2129		Susceptible
13	3272738	C	T	70613	0	70613	0	282	0	282	0	321	38	359	0.1058		Susceptible
13	3272753	G	A	69823	0	69823	0	273	0	273	0	309	44	353	0.1246		Susceptible
13	3272787	G	A	70092	0	70092	0	288	0	288	0	340	18	358	0.0503		Susceptible
13	3272804	G	A	35143	0	35143	0	284	0	284	0	158	23	181	0.1271		Susceptible
13	3272811	C	T	35751	0	35751	0	286	0	286	0	168	12	180	0.0667		Susceptible
13	3272826	G	A	35911	0	35911	0	299	0	299	0	160	22	182	0.1209		Susceptible
13	3274363	G	A	51061	0	51061	0	392	0	392	0	58	17	75	0.2267		Susceptible
13	3274386	G	A	51880	0	51880	0	400	0	400	0	65	17	82	0.2073		Susceptible
13	3274428	G	A	102552	0	102552	0	367	0	367	0	138	12	150	0.08		Susceptible
13	3337315	C	T	29681	0	29681	0	192	0	192	0	192	22	214	0.1028	ddlA:603G/A:S201S(3,TCG/TCA)	Susceptible
13	3337355	C	T	58349	0	58349	0	189	0	189	0	382	41	423	0.0969	ddlA:563G/A:G188D(2,GGC/GAC)	Susceptible
13	3337386	T	C	58220	0	58220	0	203	0	203	0	396	24	420	0.0571	ddlA:532A/G:T178A(1,ACA/GCA)	Susceptible
13	3337400	C	T	58443	0	58443	0	206	0	206	0	384	42	426	0.0986	ddlA:518G/A:R173H(2,CGT/CAT)	Susceptible
13	3337419	C	T	58221	0	58221	0	201	0	201	0	392	35	427	0.082	ddlA:499G/A:G167S(1,GGT/AGT)	Susceptible
13	3337440	C	T	29336	0	29336	0	198	0	198	0	195	18	213	0.0845	ddlA:478G/A:A160T(1,GCC/ACC)	Susceptible
13	3346459	G	A	14631	0	14631	0	266	0	266	0	1	11	12	0.9167		Susceptible
13	3346511	A	C	28336	0	28336	0	249	0	249	0	2	18	20	0.9		Susceptible
13	3351874	G	A	39146	0	39146	0	205	0	205	0	234	25	259	0.0965		Susceptible
13	3351878	G	A	39146	0	39146	0	202	0	202	0	229	36	265	0.1358		Susceptible
13	3351894	G	A	38380	0	38380	0	197	0	197	0	240	26	266	0.0977		Susceptible
13	3351898	G	A	76531	0	76531	0	205	0	205	0	460	64	524	0.1221		Susceptible
13	3351907	G	A	76145	0	76145	0	200	0	200	0	436	84	520	0.1615		Susceptible
13	3351912	G	A	74994	0	74994	0	200	0	200	0	461	64	525	0.1219		Susceptible
13	3351946	G	A	76052	0	76052	0	189	0	189	0	460	63	523	0.1205		Susceptible
13	3351961	G	A	76582	0	76582	0	198	0	198	0	462	65	527	0.1233		Susceptible
13	3351979	G	A	76067	0	76067	0	191	0	191	0	476	44	520	0.0846		Susceptible
13	3352000	G	A	38667	0	38667	0	199	0	199	0	230	36	266	0.1353		Susceptible
13	3430486	G	A	66360	0	66360	0	239	0	239	0	18	20	38	0.5263		Susceptible
13	3430554	G	A	66163	0	66163	0	230	0	230	0	26	11	37	0.2973		Susceptible
13	3505602	C	T	38991	0	38991	0	245	0	245	0	1623	149	1772	0.0841		Susceptible
13	3505614	C	T	39031	0	39031	0	244	0	244	0	1702	115	1817	0.0633		Susceptible
13	3505629	C	A	38875	0	38875	0	249	0	249	0	1655	157	1812	0.0866		Susceptible
13	3505632	G	A	38887	0	38887	0	259	0	259	0	1688	120	1808	0.0664		Susceptible
13	3505652	T	C	38877	0	38877	0	249	0	249	0	1665	134	1799	0.0745		Susceptible
13	3505662	C	T	32850	0	32850	0	263	0	263	0	1635	170	1805	0.0942		Susceptible
13	3505665	C	T	32850	0	32850	0	258	0	258	0	1708	104	1812	0.0574		Susceptible
13	3568499	C	T	13270	0	13270	0	212	0	212	0	4	3	7	0.4286	whiB7:181G/A:E61K(1,GAA/AAA)	Susceptible
13	3615888	C	T	39388	0	39388	0	196	0	196	0	213	29	242	0.1198		Susceptible
13	3615893	C	T	39039	0	39039	0	200	0	200	0	204	34	238	0.1429		Susceptible
13	3615907	C	T	38843	0	38843	0	193	0	193	0	208	26	234	0.1111		Susceptible
13	3615924	C	T	77316	0	77316	0	201	0	201	0	432	45	477	0.0943		Susceptible
13	3615990	C	T	75323	0	75323	0	218	0	218	0	426	55	481	0.1143		Susceptible
13	3616007	C	T	39183	0	39183	0	226	0	226	0	212	28	240	0.1167		Susceptible
13	3616010	C	T	39174	0	39174	0	219	0	219	0	205	36	241	0.1494		Susceptible
13	3616040	C	T	38832	0	38832	0	220	0	220	0	214	28	242	0.1157		Susceptible
13	3616046	C	T	38832	0	38832	0	220	0	220	0	217	22	239	0.0921		Susceptible
13	3641014	G	A	35554	0	35554	0	246	0	246	0	217	36	253	0.1423	fbiA:472G/A:D158N(1,GAC/AAC)	Susceptible
13	3641050	C	T	34732	0	34732	0	253	0	253	0	235	22	257	0.0856	fbiA:508C/T:Q170*(1,CAG/TAG)	Susceptible
13	3641080	G	A	69381	0	69381	0	260	0	260	0	228	279	507	0.5503	fbiA:538G/A:V180M(1,GTG/ATG)	Susceptible
13	3642131	C	T	56072	0	56072	0	201	0	201	0	31	18	49	0.3673		Susceptible
13	3642248	C	T	61088	0	61088	0	227	0	227	0	35	12	47	0.2553		Susceptible
13	3642261	C	T	61034	0	61034	0	225	0	225	0	37	17	54	0.3148		Susceptible
13	3841618	G	A	59140	0	59140	0	303	0	303	0	6	9	15	0.6	alr:-198C/T:NA	Susceptible
13	3841621	G	A	59140	0	59140	0	307	0	307	0	6	10	16	0.625		Susceptible
13	3877489	T	C	37506	0	37506	0	281	0	281	0	81	10	91	0.1099		Susceptible
13	3877499	C	T	38252	0	38252	0	265	0	265	0	84	9	93	0.0968		Susceptible
13	3877512	G	A	38268	0	38268	0	275	0	275	0	84	9	93	0.0968		Susceptible
13	3877527	G	A	38113	0	38113	0	278	0	278	0	84	11	95	0.1158		Susceptible
13	3877553	C	T	38330	0	38330	0	268	0	268	0	85	9	94	0.0957		Susceptible
13	3877558	G	A	37883	0	37883	0	280	0	280	0	77	17	94	0.1809		Susceptible
13	3877596	C	T	19408	0	19408	0	280	0	280	0	42	5	47	0.1064		Susceptible
13	3987024	G	A	88802	0	88802	0	248	0	248	0	49	18	67	0.2687	ddn:181G/A:V61I(1,GTC/ATC)	Susceptible
13	3987106	G	A	44676	0	44676	0	225	0	225	0	24	11	35	0.3143	ddn:263G/A:W88*(2,TGG/TAG)	Susceptible
13	4007456	C	T	77681	0	77681	0	238	0	238	0	180	106	286	0.3706	nat:727G/A:A243T(1,GCA/ACA)	Susceptible
13	4007564	C	T	193949	0	193949	0	231	0	231	0	726	139	865	0.1607	nat:619G/A:G207R(1,GGA/AGA)	Susceptible
13	4007565	C	T	193933	0	193933	0	233	0	233	0	798	68	866	0.0785	nat:618G/A:T206T(3,ACG/ACA)	Susceptible
13	4007566	G	A	194141	0	194141	0	233	0	233	0	828	49	877	0.0559	nat:617C/T:T206M(2,ACG/ATG)	Susceptible
13	4007582	C	T	191994	0	191994	0	226	0	226	0	807	45	852	0.0528	nat:601G/A:A201T(1,GCA/ACA)	Susceptible
13	4007583	C	T	194356	0	194356	0	233	0	233	0	815	49	864	0.0567	nat:600G/A:P200P(3,CCG/CCA)	Susceptible
13	4043995	G	A	46847	0	46847	0	275	0	275	0	762	147	909	0.1617	panD:287C/T:A96V(2,GCC/GTC)	Susceptible
13	4044010	G	A	46674	0	46674	0	271	0	271	0	796	98	896	0.1094	panD:272C/T:A91V(2,GCG/GTG)	Susceptible
13	4044061	G	A	92979	0	92979	0	278	0	278	0	1654	149	1803	0.0826	panD:221C/T:A74V(2,GCC/GTC)	Susceptible
13	4044062	C	T	92979	0	92979	0	281	0	281	0	1659	138	1797	0.0768	panD:220G/A:A74T(1,GCC/ACC)	Susceptible
13	4044078	C	T	90969	0	90969	0	259	0	259	0	1662	142	1804	0.0787	panD:204G/A:V68V(3,GTG/GTA)	Susceptible
13	4044105	C	T	46824	0	46824	0	258	0	258	0	828	75	903	0.0831	panD:177G/A:A59A(3,GCG/GCA)	Susceptible
13	4044112	G	A	47124	0	47124	0	257	0	257	0	849	60	909	0.066	panD:170C/T:T57I(2,ACC/ATC)	Susceptible
13	4044194	C	T	54295	0	54295	0	251	0	251	0	5	8	13	0.6154	panD:88G/A:A30T(1,GCC/ACC)	Susceptible
13	4044246	G	A	107408	0	107408	0	265	0	265	0	20	8	28	0.2857	panD:36C/T:R12R(3,CGC/CGT)	Susceptible
13	4044249	G	A	107905	0	107905	0	263	0	263	0	18	10	28	0.3571	panD:33C/T:H11H(3,CAC/CAT)	Susceptible
13	4119330	C	T	15628	0	15628	0	296	0	296	0	422	39	461	0.0846		Susceptible
13	4119339	G	A	14596	0	14596	0	281	0	281	0	404	29	433	0.067		Susceptible
13	4119384	G	A	10639	0	10639	0	286	0	286	0	322	37	359	0.1031		Susceptible
13	4240587	G	A	59882	0	59882	0	182	0	182	0	75	7	82	0.0854	embC:725G/A:G242D(2,GGC/GAC)	Susceptible
13	4240588	C	T	58996	0	58996	0	182	0	182	0	75	7	82	0.0854	embC:726C/T:G242G(3,GGC/GGT)	Susceptible
13	4240597	G	A	58342	0	58342	0	183	0	183	0	69	13	82	0.1585	embC:735G/A:L245L(3,CTG/CTA)	Susceptible
13	4240615	G	A	58155	0	58155	0	178	0	178	0	72	10	82	0.122	embC:753G/A:L251L(3,CTG/CTA)	Susceptible
13	4240697	G	A	113999	0	113999	0	192	0	192	0	131	26	157	0.1656	embC:835G/A:A279T(1,GCC/ACC)	Susceptible
13	4240700	G	A	59114	0	59114	0	187	0	187	0	72	8	80	0.1	embC:838G/A:V280M(1,GTG/ATG)	Susceptible
13	4240721	G	A	59405	0	59405	0	191	0	191	0	75	6	81	0.0741	embC:859G/A:V287I(1,GTC/ATC)	Susceptible
13	4240732	C	T	59292	0	59292	0	190	0	190	0	74	4	78	0.0513	embC:870C/T:N290N(3,AAC/AAT)	Susceptible
13	4240737	C	T	59247	0	59247	0	188	0	188	0	75	4	79	0.0506	embC:875C/T:S292F(2,TCC/TTC)	Susceptible
13	4240769	G	A	59274	0	59274	0	190	0	190	0	74	6	80	0.075	embC:907G/A:V303M(1,GTG/ATG)	Susceptible
13	4240821	C	T	34177	0	34177	0	205	0	205	0	386	132	518	0.2548	embC:959C/T:P320L(2,CCC/CTC)	Susceptible
13	4240888	C	T	34384	0	34384	0	209	0	209	0	388	128	516	0.2481	embC:1026C/T:I342I(3,ATC/ATT)	Susceptible
13	4240904	A	G	33870	0	33870	0	207	0	207	0	369	132	501	0.2635	embC:1042A/G:T348A(1,ACC/GCC)	Susceptible
13	4240907	C	T	34306	0	34306	0	218	0	218	0	398	113	511	0.2211	embC:1045C/T:L349L(1,CTG/TTG)	Susceptible
13	4240921	C	T	34246	0	34246	0	205	0	205	0	428	87	515	0.1689	embC:1059C/T:L353L(3,CTC/CTT)	Susceptible
13	4240965	G	A	49835	0	49835	0	215	0	215	0	97	16	113	0.1416	embC:1103G/A:G368E(2,GGG/GAG)	Susceptible
13	4243047	G	A	61188	0	61188	0	221	0	221	0	18	150	168	0.8929	embC:3185G/A:R1062Q(2,CGG/CAG)	Susceptible
13	4243143	G	A	113617	0	113617	0	221	0	221	0	35	291	326	0.8926	embC:3281G/A:G1094D(2,GGC/GAC)	Susceptible
13	4243199	C	A	60597	0	60597	0	212	0	212	0	18	112	130	0.8615	embC:3337C/A:NA	Susceptible
13	4247293	G	A	2577	0	2577	0	192	0	192	0	3	47	50	0.94	embB:780G/A:S260S(3,TCG/TCA)	Susceptible
13	4247429	A	G	22190	0	22190	0	204	0	204	0	14	94	108	0.8704	embB:916A/G:M306V(1,ATG/GTG)	EMB:Resistant:0
13	4248001	C	T	27967	0	27967	0	229	0	229	0	35	14	49	0.2857	embB:1488C/T:D496D(3,GAC/GAT)	Susceptible
13	4248008	C	T	27581	0	27581	0	230	0	230	0	37	9	46	0.1957	embB:1495C/T:L499L(1,CTG/TTG)	Susceptible
13	4248039	G	A	54256	0	54256	0	225	0	225	0	63	32	95	0.3368	embB:1526G/A:R509H(2,CGC/CAC)	Susceptible
13	4248105	C	T	54201	0	54201	0	238	0	238	0	72	21	93	0.2258	embB:1592C/T:P531L(2,CCC/CTC)	Susceptible
13	4248317	G	A	35548	0	35548	0	147	0	147	0	194	20	214	0.0935	embB:1804G/A:V602I(1,GTA/ATA)	Susceptible
13	4248337	G	A	71586	0	71586	0	207	0	207	0	393	38	431	0.0882	embB:1824G/A:A608A(3,GCG/GCA)	Susceptible
13	4248343	G	A	72629	0	72629	0	201	0	201	0	392	37	429	0.0862	embB:1830G/A:T610T(3,ACG/ACA)	Susceptible
13	4248403	G	A	37522	0	37522	0	214	0	214	0	198	21	219	0.0959	embB:1890G/A:A630A(3,GCG/GCA)	Susceptible
13	4248411	T	C	36316	0	36316	0	200	0	200	0	188	20	208	0.0962	embB:1898T/C:F633S(2,TTC/TCC)	Susceptible
13	4248418	G	A	37421	0	37421	0	188	0	188	0	198	16	214	0.0748	embB:1905G/A:L635L(3,CTG/CTA)	Susceptible
13	4248436	C	T	37608	0	37608	0	211	0	211	0	200	15	215	0.0698	embB:1923C/T:A641A(3,GCC/GCT)	Susceptible
13	4249662	C	T	56899	0	56899	0	211	0	211	0	182	68	250	0.272	embB:3149C/T:A1050V(2,GCC/GTC)	Susceptible
13	4249675	C	T	56509	0	56509	0	214	0	214	0	222	28	250	0.112	embB:3162C/T:S1054S(3,TCC/TCT)	Susceptible
13	4249695	G	A	29022	0	29022	0	223	0	223	0	108	23	131	0.1756	embB:3182G/A:W1061*(2,TGG/TAG)	Susceptible
13	4249701	C	T	29022	0	29022	0	221	0	221	0	116	15	131	0.1145	embB:3188C/T:S1063F(2,TCC/TTC)	Susceptible
13	4269030	G	A	27039	0	27039	0	250	0	250	0	62	8	70	0.1143	ubiA:804C/T:G268G(3,GGC/GGT)	Susceptible
13	4269225	G	A	96801	0	96801	0	255	0	255	0	135	59	194	0.3041	ubiA:609C/T:G203G(3,GGC/GGT)	Susceptible
13	4269273	C	T	96968	0	96968	0	244	0	244	0	157	38	195	0.1949	ubiA:561G/A:M187I(3,ATG/ATA)	Susceptible
13	4269366	C	T	67090	0	67090	0	248	0	248	0	150	36	186	0.1935	ubiA:468G/A:A156A(3,GCG/GCA)	Susceptible
13	4269607	C	T	58316	0	58316	0	254	0	254	0	148	22	170	0.1294	ubiA:227G/A:R76H(2,CGT/CAT)	Susceptible
13	4269634	G	A	58147	0	58147	0	254	0	254	0	150	16	166	0.0964	ubiA:200C/T:S67L(2,TCG/TTG)	Susceptible
13	4269654	C	T	57057	0	57057	0	268	0	268	0	140	29	169	0.1716	ubiA:180G/A:V60V(3,GTG/GTA)	Susceptible
13	4269671	C	T	115896	0	115896	0	282	0	282	0	313	28	341	0.0821	ubiA:163G/A:V55M(1,GTG/ATG)	Susceptible
13	4269714	C	T	115136	0	115136	0	284	0	284	0	310	31	341	0.0909	ubiA:120G/A:L40L(3,TTG/TTA)	Susceptible
13	4269728	G	T	58451	0	58451	0	280	0	280	0	141	28	169	0.1657	ubiA:106C/A:P36T(1,CCG/ACG)	Susceptible
13	4269736	A	G	58328	0	58328	0	255	0	255	0	157	12	169	0.071	ubiA:98T/C:L33P(2,CTG/CCG)	Susceptible
13	4269762	G	A	58457	0	58457	0	249	0	249	0	155	11	166	0.0663	ubiA:72C/T:R24R(3,CGC/CGT)	Susceptible
13	4269765	C	T	58707	0	58707	0	250	0	250	0	154	16	170	0.0941	ubiA:69G/A:P23P(3,CCG/CCA)	Susceptible
13	4269781	A	G	57511	0	57511	0	248	0	248	0	145	22	167	0.1317	ubiA:53T/C:V18A(2,GTC/GCC)	Susceptible
13	4326828	G	A	48313	0	48313	0	321	0	321	0	7	49	56	0.875	ethA:646C/T:P216S(1,CCA/TCA)	Susceptible
13	4326873	G	A	49205	0	49205	0	306	0	306	0	8	51	59	0.8644	ethA:601C/T:H201Y(1,CAC/TAC)	Susceptible
13	4326997	C	T	46971	0	46971	0	319	0	319	0	123	8	131	0.0611	ethA:477G/A:G159G(3,GGG/GGA)	Susceptible
13	4327008	C	T	47089	0	47089	0	318	0	318	0	119	12	131	0.0916	ethA:466G/A:D156N(1,GAT/AAT)	Susceptible
13	4327017	C	T	46925	0	46925	0	314	0	314	0	117	12	129	0.093	ethA:457G/A:G153S(1,GGC/AGC)	Susceptible
13	4327030	C	T	91927	0	91927	0	311	0	311	0	226	26	252	0.1032	ethA:444G/A:S148S(3,TCG/TCA)	Susceptible
13	4327037	C	T	93278	0	93278	0	312	0	312	0	236	28	264	0.1061	ethA:437G/A:G146D(2,GGC/GAC)	Susceptible
13	4327042	G	A	93816	0	93816	0	310	0	310	0	220	41	261	0.1571	ethA:432C/T:D144D(3,GAC/GAT)	Susceptible
13	4327066	C	T	93824	0	93824	0	302	0	302	0	233	26	259	0.1004	ethA:408G/A:L136L(3,CTG/CTA)	Susceptible
13	4327082	C	T	93116	0	93116	0	287	0	287	0	238	21	259	0.0811	ethA:392G/A:C131Y(2,TGC/TAC)	Susceptible
13	4327096	G	A	47520	0	47520	0	282	0	282	0	111	22	133	0.1654	ethA:378C/T:L126L(3,CTC/CTT)	Susceptible
13	4327361	C	T	96698	0	96698	0	304	0	304	0	868	165	1033	0.1597	ethA:113G/A:R38Q(2,CGG/CAG)	Susceptible
13	4327401	C	T	130968	0	130968	0	293	0	293	0	1440	290	1730	0.1676	ethA:73G/A:D25N(1,GAC/AAC)	Susceptible
13	4327405	C	T	126856	0	126856	0	289	0	289	0	1547	171	1718	0.0995	ethA:69G/A:L23L(3,CTG/CTA)	Susceptible
13	4327446	C	T	99491	0	99491	0	290	0	290	0	1421	152	1573	0.0966	ethA:28G/A:V10M(1,GTG/ATG)	ETO:Resistant:1
13	4327501	G	A	33208	0	33208	0	275	0	275	0	638	68	706	0.0963	ethA:-28C/T:NA	Susceptible
13	4328594	G	A	19729	0	19729	0	255	0	255	0	1007	60	1067	0.0562		Susceptible
13	4328608	C	T	19712	0	19712	0	246	0	246	0	907	167	1074	0.1555		Susceptible
13	4328619	T	C	18532	0	18532	0	265	0	265	0	951	104	1055	0.0986		Susceptible
13	4328625	C	T	19560	0	19560	0	277	0	277	0	1009	62	1071	0.0579		Susceptible
13	4328626	C	T	19560	0	19560	0	276	0	276	0	967	102	1069	0.0954		Susceptible
13	4328648	C	T	19790	0	19790	0	276	0	276	0	1006	63	1069	0.0589		Susceptible
13	4328661	C	T	19640	0	19640	0	271	0	271	0	905	167	1072	0.1558		Susceptible
13	4407481	C	T	30250	0	30250	0	302	0	302	0	81	9	90	0.1	gidB:722G/A:NA	Susceptible
13	4407490	C	T	54813	0	54813	0	304	0	304	0	165	14	179	0.0782	gidB:713G/A:NA	Susceptible
13	4407563	C	T	60582	0	60582	0	318	0	318	0	165	14	179	0.0782	gidB:640G/A:G214R(1,GGG/AGG)	Susceptible
13	4407575	G	A	60386	0	60386	0	311	0	311	0	170	10	180	0.0556	gidB:628C/T:Q210*(1,CAG/TAG)	Susceptible
13	4407576	C	T	60337	0	60337	0	313	0	313	0	161	15	176	0.0852	gidB:627G/A:K209K(3,AAG/AAA)	Susceptible
13	4407590	C	T	53061	0	53061	0	313	0	313	0	165	15	180	0.0833	gidB:613G/A:A205T(1,GCA/ACA)	Susceptible
13	4407600	G	A	27248	0	27248	0	317	0	317	0	84	6	90	0.0667	gidB:603C/T:T201T(3,ACC/ACT)	Susceptible
13	4407914	G	A	26310	0	26310	0	328	0	328	0	51	4	55	0.0727	gidB:289C/T:R97C(1,CGC/TGC)	Susceptible
13	4407948	G	A	52663	0	52663	0	346	0	346	0	15	15	30	0.5	gidB:255C/T:D85D(3,GAC/GAT)	Susceptible
13	4407995	T	C	52733	0	52733	0	320	0	320	0	12	21	33	0.6364	gidB:208A/G:S70G(1,AGC/GGC)	Susceptible
13	4408114	C	T	30698	0	30698	0	301	0	301	0	63	8	71	0.1127	gidB:89G/A:G30D(2,GGT/GAT)	Susceptible
13	4408215	C	T	31188	0	31188	0	317	0	317	0	60	8	68	0.1176	gidB:-13G/A:NA	Susceptible
15	6145	C	T	58057	0	58057	0	350	0	350	0	34	4	38	0.1053	gyrB:906C/T:H302H(3,CAC/CAT)	Susceptible
15	6584	G	A	71129	0	71129	0	434	0	434	0	36	4	40	0.1	gyrB:1345G/A:D449N(1,GAT/AAT)	Susceptible
15	6866	C	T	34729	0	34729	0	406	0	406	0	20	4	24	0.1667	gyrB:1627C/T:L543L(1,CTG/TTG)	Susceptible
15	6896	C	T	34236	0	34236	0	399	0	399	0	21	4	25	0.16	gyrB:1657C/T:R553W(1,CGG/TGG)	Susceptible
15	6932	C	T	68492	0	68492	0	413	0	413	0	41	6	47	0.1277	gyrB:1693C/T:Q565*(1,CAA/TAA)	Susceptible
15	7162	C	T	34019	0	34019	0	402	0	402	0	16	4	20	0.2	gyrB:1923C/T:A641A(3,GCC/GCT)	Susceptible
15	7582	A	G	62383	0	62383	0	297	0	297	0	58	6	66	0.0909	gyrA:281A/G:D94G(2,GAC/GGC)	FQs:Resistant:0,LFX:Resistant:0,MFX:Resistant:0
15	7594	G	A	62960	0	62960	0	325	0	325	0	49	15	64	0.2344	gyrA:293G/A:R98H(2,CGC/CAC)	Susceptible
15	7625	G	A	32124	0	32124	0	324	0	324	0	28	5	33	0.1515	gyrA:324G/A:P108P(3,CCG/CCA)	Susceptible
15	7677	G	A	32494	0	32494	0	283	0	283	0	26	8	34	0.2353	gyrA:376G/A:A126T(1,GCG/ACG)	Susceptible
15	410027	T	C	30837	0	30837	0	144	0	144	0	19	4	23	0.1739	iniB:666T/C:A222A(3,GCT/GCC)	Susceptible
15	410038	G	A	36202	0	36202	0	160	0	160	0	22	4	26	0.1538	iniB:677G/A:G226D(2,GGC/GAC)	Susceptible
15	412140	G	A	37918	0	37918	0	255	0	255	0	26	3	29	0.1034	iniA:1303G/A:D435N(1,GAC/AAC)	Susceptible
15	412166	C	T	37629	0	37629	0	235	0	235	0	21	10	31	0.3226	iniA:1329C/T:D443D(3,GAC/GAT)	Susceptible
15	412227	G	A	74690	0	74690	0	276	0	276	0	55	4	59	0.0678	iniA:1390G/A:G464S(1,GGC/AGC)	Susceptible
15	412822	G	A	82349	0	82349	0	227	0	227	0	58	5	63	0.0794	iniC:66G/A:P22P(3,CCG/CCA)	Susceptible
15	760136	G	A	20240	0	20240	0	270	0	270	0	10	4	14	0.2857	rpoB:330G/A:K110K(3,AAG/AAA)	Susceptible
15	760191	G	A	22039	0	22039	0	283	0	283	0	8	4	12	0.3333	rpoB:385G/A:V129I(1,GTC/ATC)	Susceptible
15	760940	G	A	89637	0	89637	0	256	0	256	0	56	5	61	0.082	rpoB:1134G/A:L378L(3,CTG/CTA)	Susceptible
15	761010	G	A	45244	0	45244	0	246	0	246	0	25	7	32	0.2188	rpoB:1204G/A:D402N(1,GAC/AAC)	Susceptible
15	761110	A	T	84589	0	84589	0	215	0	215	0	32	6	38	0.1579	rpoB:1304A/T:D435V(2,GAC/GTC)	RFP:Resistant:0
15	761155	C	T	118	80431	80550	0.9985	0	207	207	1	18	18	36	0.5	rpoB:1349C/T:S450L(2,TCG/TTG)	RFB:Resistant:0,RFP:Resistant:0
15	761429	G	A	44353	0	44353	0	201	0	201	0	16	4	20	0.2	rpoB:1623G/A:P541P(3,CCG/CCA)	Susceptible
15	762750	C	T	58810	0	58810	0	221	0	221	0	21	8	29	0.2759	rpoB:2944C/T:L982L(1,CTG/TTG)	Susceptible
15	764010	G	A	43826	0	43826	0	239	0	239	0	13	7	20	0.35	rpoC:641G/A:R214H(2,CGT/CAT)	Susceptible
15	764308	G	A	38154	0	38154	0	190	0	190	0	10	5	15	0.3333	rpoC:939G/A:V313V(3,GTG/GTA)	Susceptible
15	764817	T	G	110	20827	20939	0.9947	0	236	236	1	8	0	8	0	rpoC:1448T/G:V483G(2,GTG/GGG)	Susceptible
15	765731	G	A	43484	0	43484	0	205	0	205	0	17	6	23	0.2609	rpoC:2362G/A:A788T(1,GCG/ACG)	Susceptible
15	765762	C	T	42484	0	42484	0	209	0	209	0	20	3	23	0.1304	rpoC:2393C/T:P798L(2,CCG/CTG)	Susceptible
15	765844	C	T	44154	0	44154	0	211	0	211	0	12	12	24	0.5	rpoC:2475C/T:T825T(3,ACC/ACT)	Susceptible
15	779112	C	T	37662	0	37662	0	219	0	219	0	20	4	24	0.1667	Rv0678:123C/T:G41G(3,GGC/GGT)	Susceptible
15	779175	C	T	37619	0	37619	0	225	0	225	0	19	4	23	0.1739	Rv0678:186C/T:A62A(3,GCC/GCT)	Susceptible
15	781687	A	G	117	38261	38383	0.9968	0	257	257	1	6	3	9	0.3333	rpsL:128A/G:K43R(2,AAG/AGG)	SM:Resistant:0
15	781788	C	T	35749	0	35749	0	245	0	245	0	42	6	48	0.125	rpsL:229C/T:H77Y(1,CAC/TAC)	Susceptible
15	852998	G	A	60313	0	60313	0	157	0	157	0	32	10	42	0.2381		Susceptible
15	877643	C	T	40667	0	40667	0	249	0	249	0	19	6	25	0.24		Susceptible
15	877692	G	A	80848	0	80848	0	255	0	255	0	46	3	49	0.0612		Susceptible
15	877722	C	T	40572	0	40572	0	293	0	293	0	18	6	24	0.25		Susceptible
15	1041684	C	T	19237	0	19237	0	244	0	244	0	10	4	14	0.2857		Susceptible
15	1119227	T	C	32711	0	32711	0	184	0	184	0	11	4	15	0.2667		Susceptible
15	1406603	C	T	40197	0	40197	0	211	0	211	0	7	4	11	0.3636		Susceptible
15	1406656	C	T	38845	0	38845	0	196	0	196	0	7	4	11	0.3636		Susceptible
15	1406722	C	T	78169	0	78169	0	192	0	192	0	14	7	21	0.3333		Susceptible
15	1406760	T	TG	6511	33563	40074	0.8375	8	181	189	0.9577	8	3	11	0.2727		Susceptible
15	1461143	C	T	118115	0	118115	0	314	0	314	0	40	3	43	0.0698	atpE:99C/T:N33N(3,AAC/AAT)	Susceptible
15	1472251	G	A	26157	0	26157	0	357	0	357	0	21	89	111	0.8018	rrs:406G/A:NA	Susceptible
15	1472338	A	G	51976	0	51976	0	350	0	350	0	43	12	55	0.2182	rrs:493A/G:NA	Susceptible
15	1472344	C	T	52425	0	52425	0	349	0	349	0	43	23	66	0.3485	rrs:499C/T:NA	Susceptible
15	1472379	T	C	26443	0	26443	0	327	0	327	0	25	80	105	0.7619	rrs:534T/C:NA	Susceptible
15	1472644	C	T	18275	0	18275	0	333	0	333	0	188	36	224	0.1607	rrs:799C/T:NA	Susceptible
15	1472660	T	C	34449	0	34449	0	352	0	352	0	242	141	383	0.3681	rrs:815T/C:NA	Susceptible
15	1472661	A	G	32100	0	32100	0	297	0	297	0	234	138	372	0.371	rrs:816A/G:NA	Susceptible
15	1472672	GT	G	35695	0	35695	0	361	0	361	0	239	106	345	0.3072	rrs:828T/-:NA	Susceptible
15	1472677	C	A	35728	0	35728	0	364	0	364	0	222	157	383	0.4099	rrs:832C/A:NA	Susceptible
15	1472713	T	C	35487	0	35487	0	300	0	300	0	219	136	355	0.3831	rrs:868T/C:NA	Susceptible
15	1472714	A	G	34856	0	34856	0	349	0	349	0	248	136	384	0.3542	rrs:869A/G:NA	Susceptible
15	1472755	G	A	33826	366	34199	0.0107	384	0	384	0	349	52	401	0.1297	rrs:910G/A:NA	Susceptible
15	1472954	TC	T	21073	0	21073	0	367	0	367	0	2344	319	2681	0.119	rrs:1110C/-:NA	Susceptible
15	1472957	C	T	21378	0	21378	0	372	0	372	0	462	2192	2698	0.8125	rrs:1112C/T:NA	Susceptible
15	1472969	ACGT	A	21035	0	21340	0	352	0	352	0	1985	701	2794	0.2509	rrs:1125CGT/-:NA	Susceptible
15	1472971	G	T	21249	0	21249	0	368	0	368	0	1137	816	1960	0.4163	rrs:1126G/T:NA	Susceptible
15	1472972	TAA	T	20735	0	20735	0	357	0	357	0	173	867	2576	0.3366	rrs:1128AA/-:NA	Susceptible
15	1472973	A	T	21203	0	21203	0	353	0	353	0	173	1353	2576	0.5252	rrs:1128A/T:NA	Susceptible
15	1472974	A	T	19458	0	19458	0	334	0	334	0	955	682	1710	0.3988	rrs:1129A/T:NA	Susceptible
15	1472987	G	A	21366	0	21366	0	373	0	373	0	880	1848	3108	0.5946	rrs:1142G/A:NA	Susceptible
15	1472989	G	A	21423	0	21423	0	359	0	359	0	2467	263	2730	0.0963	rrs:1144G/A:NA	Susceptible
15	1472989	GA	G	21423	0	21423	0	359	0	359	0	2278	381	2732	0.1395	rrs:1145A/-:NA	Susceptible
15	1472996	T	C	21453	0	21453	0	366	0	366	0	2359	371	2730	0.1359	rrs:1151T/C:NA	Susceptible
15	1473005	C	T	21391	0	21391	0	356	0	356	0	1491	1248	2739	0.4556	rrs:1160C/T:NA	Susceptible
15	1473035	G	A	21017	0	21017	0	356	0	356	0	679	1961	2640	0.7428	rrs:1190G/A:NA	Susceptible
15	1473145	C	T	4126	0	4126	0	371	0	371	0	14	158	172	0.9186	rrs:1300C/T:NA	Susceptible
15	1473166	G	A	4018	0	4018	0	373	0	373	0	13	161	174	0.9253	rrs:1321G/A:NA	Susceptible
15	1473199	CA	C	3459	0	3459	0	308	0	308	0	152	22	174	0.1264	rrs:1355A/-:NA	Susceptible
15	1473205	T	C	4836	0	4836	0	251	0	251	0	104	21	125	0.168	rrs:1360T/C:NA	Susceptible
15	1473247	C	A	7092	0	7092	0	284	0	284	0	148	101	249	0.4056	rrs:1402C/A:NA	Susceptible
15	1473252	T	C	5757	0	5757	0	286	0	286	0	82	133	215	0.6186	rrs:1407T/C:NA	Susceptible
15	1473259	C	T	6318	0	6318	0	306	0	306	0	65	175	240	0.7292	rrs:1414C/T:NA	Susceptible
15	1473276	A	G	5061	62	5123	0.0121	300	0	300	0	30	50	129	0.3876	rrs:1431A/G:NA	Susceptible
15	1473287	C	CG	5159	0	5159	0	328	0	328	0	86	48	134	0.3582	rrs:1443-/G:NA	Susceptible
15	1473288	C	CCTTG	5441	0	5441	0	334	0	334	0	111	36	163	0.2209	rrs:1444-/CTTG:NA	Susceptible
15	1473289	TC	T	4803	0	4803	0	303	0	303	0	67	35	170	0.2059	rrs:1445C/-:NA	Susceptible
15	1473290	C	T	5266	64	5331	0.012	334	0	334	0	67	14	170	0.0824	rrs:1445C/T:NA	Susceptible
15	1473293	GA	G	5438	0	5438	0	346	0	346	0	79	49	134	0.3657	rrs:1449A/-:NA	Susceptible
15	1473301	T	C	4875	66	4941	0.0134	336	0	336	0	58	23	130	0.1769	rrs:1456T/C:NA	Susceptible
15	1473316	C	T	5218	0	5218	0	351	0	351	0	47	145	193	0.7513	rrs:1471C/T:NA	Susceptible
15	1473319	C	T	4930	0	4930	0	362	0	362	0	168	12	180	0.0667	rrs:1474C/T:NA	Susceptible
15	1473329	G	T	4949	0	4949	0	344	0	344	0	81	123	204	0.6029	rrs:1484G/T:NA	AK:Resistant:1,CM:Resistant:1,KM:Resistant:1
15	1473413	G	A	22944	0	22944	0	382	0	382	0	8	4	12	0.3333	rrs:1568G/A:NA	Susceptible
15	1473442	G	A	45571	0	45571	0	363	0	363	0	16	8	24	0.3333	rrs:1597G/A:NA	Susceptible
15	1473516	G	A	23353	0	23353	0	399	0	399	0	8	4	12	0.3333	rrs:1671G/A:NA	Susceptible
15	1475750	A	G	33888	0	33888	0	366	0	366	0	33	5	38	0.1316	rrl:2093A/G:NA	Susceptible
15	1475790	C	T	33356	0	33356	0	366	0	366	0	28	9	37	0.2432	rrl:2133C/T:NA	Susceptible
15	1475884	A	G	51685	0	51685	0	386	0	386	0	60	105	165	0.6364	rrl:2227A/G:NA	Susceptible
15	1475896	A	G	52287	0	52287	0	370	0	370	0	70	90	160	0.5625	rrl:2239A/G:NA	Susceptible
15	1475975	C	T	27934	0	27934	0	357	0	357	0	77	5	82	0.061	rrl:2318C/T:NA	Susceptible
15	1475977	A	G	27458	0	27458	0	376	0	376	0	24	59	83	0.7108	rrl:2320A/G:NA	Susceptible
15	1475988	A	G	28077	0	28077	0	374	0	374	0	31	54	85	0.6353	rrl:2331A/G:NA	Susceptible
15	1475997	A	T	28057	0	28057	0	344	0	344	0	24	55	84	0.6548	rrl:2340A/T:NA	Susceptible
15	1476239	T	C	14836	0	14836	0	331	0	331	0	10	3	13	0.2308	rrl:2582T/C:NA	Susceptible
15	1476297	C	T	24715	0	24715	0	297	0	297	0	13	4	17	0.2353	rrl:2640C/T:NA	Susceptible
15	1476299	C	T	24705	0	24705	0	299	0	299	0	13	4	17	0.2353	rrl:2642C/T:NA	Susceptible
15	1514367	G	A	49819	0	49819	0	175	0	175	0	12	4	16	0.25		Susceptible
15	1565208	C	T	30967	0	30967	0	231	0	231	0	17	6	23	0.2609		Susceptible
15	1642144	C	T	61446	0	61446	0	203	0	203	0	15	4	19	0.2105		Susceptible
15	1673335	C	T	26200	0	26200	0	205	0	205	0	18	6	24	0.25	fabG1:-105C/T:NA	Susceptible
15	1673351	G	A	51112	0	51112	0	213	0	213	0	37	9	46	0.1957	fabG1:-89G/A:NA	Susceptible
15	1673419	G	A	51396	0	51396	0	191	0	191	0	36	10	46	0.2174	fabG1:-21G/A:NA	Susceptible
15	1674072	C	T	79949	0	79949	0	238	0	238	0	50	13	63	0.2063	inhA:-130C/T:NA	Susceptible
15	1674093	C	T	79963	0	79963	0	229	0	229	0	48	12	60	0.2	inhA:-109C/T:NA	Susceptible
15	1674121	G	A	91729	0	91729	0	237	0	237	0	64	8	72	0.1111	inhA:-81G/A:NA	Susceptible
15	1674542	C	T	32399	0	32399	0	233	0	233	0	7	6	13	0.4615	inhA:341C/T:A114V(2,GCG/GTG)	Susceptible
15	1674860	A	G	21797	0	21797	0	234	0	234	0	20	4	24	0.1667	inhA:659A/G:E220G(2,GAG/GGG)	Susceptible
15	1833449	G	A	20391	0	20391	0	176	0	176	0	35	4	39	0.1026	rpsA:-93G/A:NA	Susceptible
15	1833492	G	A	20342	0	20342	0	178	0	178	0	31	8	39	0.2051	rpsA:-50G/A:NA	Susceptible
15	1833857	C	T	28638	0	28638	0	208	0	208	0	10	4	14	0.2857	rpsA:316C/T:R106C(1,CGC/TGC)	Susceptible
15	1834010	C	T	29022	0	29022	0	256	0	256	0	9	4	13	0.3077	rpsA:469C/T:R157W(1,CGG/TGG)	Susceptible
15	1834797	C	T	48469	0	48469	0	230	0	230	0	10	4	14	0.2857	rpsA:1256C/T:A419V(2,GCC/GTC)	Susceptible
15	1839881	C	T	38962	0	38962	0	187	0	187	0	22	4	26	0.1538		Susceptible
15	1839900	G	A	36487	0	36487	0	180	0	180	0	22	4	26	0.1538		Susceptible
15	1918093	C	T	114665	0	114665	0	180	0	180	0	42	13	55	0.2364	tlyA:154C/T:L52L(1,CTG/TTG)	Susceptible
15	1918106	C	T	112083	0	112083	0	196	0	196	0	53	3	56	0.0536	tlyA:167C/T:T56I(2,ACC/ATC)	Susceptible
15	1918117	C	T	114525	0	114525	0	194	0	194	0	53	4	57	0.0702	tlyA:178C/T:R60C(1,CGC/TGC)	Susceptible
15	1918431	G	A	57009	0	57009	0	146	0	146	0	31	11	42	0.2619	tlyA:492G/A:L164L(3,TTG/TTA)	Susceptible
15	1918485	G	A	51945	0	51945	0	158	0	158	0	31	11	42	0.2619	tlyA:546G/A:K182K(3,AAG/AAA)	Susceptible
15	1974852	C	T	46359	0	46359	0	164	0	164	0	10	18	28	0.6429		Susceptible
15	2006753	C	T	98621	0	98621	0	323	0	323	0	19	4	23	0.1739		Susceptible
15	2102258	G	A	43045	0	43045	0	241	0	241	0	16	4	20	0.2	ndh:785C/T:S262F(2,TCC/TTC)	Susceptible
15	2126914	T	C	57933	0	57933	0	249	0	249	0	36	4	40	0.1		Susceptible
15	2126958	C	T	32077	0	32077	0	228	0	228	0	17	4	21	0.1905		Susceptible
15	2154163	G	A	26614	0	26614	0	182	0	182	0	4	4	8	0.5	katG:1949C/T:S650F(2,TCC/TTC)	Susceptible
15	2154198	G	A	52159	0	52159	0	173	0	173	0	10	8	18	0.4444	katG:1914C/T:Y638Y(3,TAC/TAT)	Susceptible
15	2154249	G	A	51602	0	51602	0	235	0	235	0	9	8	17	0.4706	katG:1863C/T:A621A(3,GCC/GCT)	Susceptible
15	2154628	C	T	117954	0	117954	0	253	0	253	0	58	28	86	0.3256	katG:1484G/A:G495D(2,GGT/GAT)	Susceptible
15	2154645	G	A	95200	0	95200	0	243	0	243	0	72	4	76	0.0526	katG:1467C/T:R489R(3,CGC/CGT)	Susceptible
15	2154724	C	A	37	41675	41722	0.9989	0	229	229	1	23	11	34	0.3235	katG:1388G/T:R463L(2,CGG/CTG)	Susceptible
15	2155546	T	G	65475	0	65475	0	205	0	205	0	53	6	59	0.1017	katG:566A/C:D189A(2,GAC/GCC)	Susceptible
15	2155898	C	T	70988	0	70988	0	231	0	231	0	51	8	59	0.1356	katG:214G/A:D72N(1,GAC/AAC)	Susceptible
15	2155902	G	A	70443	0	70443	0	235	0	235	0	49	7	56	0.125	katG:210C/T:T70T(3,ACC/ACT)	Susceptible
15	2155914	C	T	70804	0	70804	0	236	0	236	0	56	4	60	0.0667	katG:198G/A:A66A(3,GCG/GCA)	Susceptible
15	2156019	C	T	37784	0	37784	0	208	0	208	0	28	3	31	0.0968	katG:93G/A:E31E(3,GAG/GAA)	Susceptible
15	2288504	A	G	31944	0	31944	0	215	0	215	0	16	3	19	0.1579	pncA:738T/C:NA	Susceptible
15	2288728	G	A	21905	0	21905	0	180	0	180	0	14	3	17	0.1765	pncA:514C/T:L172L(1,CTG/TTG)	Susceptible
15	2288886	C	T	40741	0	40741	0	238	0	238	0	30	4	34	0.1176	pncA:356G/A:W119*(2,TGG/TAG)	PZA:Resistant:0
15	2288926	A	T	39952	0	39952	0	217	0	217	0	28	4	32	0.125	pncA:316T/A:F106I(1,TTC/ATC)	PZA:Resistant:0
15	2288928	C	T	40315	0	40315	0	216	0	216	0	30	4	34	0.1176	pncA:314G/A:G105D(2,GGC/GAC)	PZA:Resistant:0
15	2289153	G	A	94282	0	94282	0	246	0	246	0	22	3	25	0.12	pncA:89C/T:A30V(2,GCC/GTC)	PZA:Resistant:0
15	2518288	C	T	74350	0	74350	0	213	0	213	0	25	6	31	0.1935	kasA:174C/T:V58V(3,GTC/GTT)	Susceptible
15	2518330	G	A	71958	0	71958	0	190	0	190	0	26	5	31	0.1613	kasA:216G/A:M72I(3,ATG/ATA)	Susceptible
15	2519055	C	T	31545	0	31545	0	187	0	187	0	11	3	14	0.2143	kasA:941C/T:A314V(2,GCG/GTG)	Susceptible
15	2726016	C	T	50111	0	50111	0	306	0	306	0	20	7	27	0.2593	ahpC:-177C/T:NA	Susceptible
15	2746738	G	A	60687	0	60687	0	191	0	191	0	27	4	31	0.129	folC:861C/T:S287S(3,TCC/TCT)	Susceptible
15	2860503	C	T	36705	0	36705	0	173	0	173	0	28	4	32	0.125	pepQ:-85G/A:NA	Susceptible
15	2986928	G	A	81231	0	81231	0	190	0	190	0	41	8	49	0.1633	ribD:90G/A:Q30Q(3,CAG/CAA)	Susceptible
15	2986954	C	T	41249	0	41249	0	187	0	187	0	13	10	23	0.4348	ribD:116C/T:T39I(2,ACC/ATC)	Susceptible
15	3073430	C	T	99268	0	99268	0	245	0	245	0	34	20	54	0.3704	dfrA:180G/A:R60R(3,CGG/CGA)	Susceptible
15	3074065	C	T	118510	0	118510	0	270	0	270	0	71	12	83	0.1446	thyA:407G/A:G136D(2,GGC/GAC)	Susceptible
15	3074246	C	T	24096	0	24096	0	263	0	263	0	18	10	28	0.3571	thyA:226G/A:G76R(1,GGA/AGA)	Susceptible
15	3074277	G	A	47667	0	47667	0	284	0	284	0	51	4	55	0.0727	thyA:195C/T:G65G(3,GGC/GGT)	Susceptible
15	3074353	G	A	95217	0	95217	0	281	0	281	0	93	9	102	0.0882	thyA:119C/T:A40V(2,GCC/GTC)	Susceptible
15	3074507	C	T	43794	0	43794	0	205	0	205	0	45	12	57	0.2105	thyA:-36G/A:NA	Susceptible
15	3272682	G	A	29457	0	29457	0	251	0	251	0	14	3	17	0.1765		Susceptible
15	3272706	G	A	28256	0	28256	0	253	0	253	0	14	3	17	0.1765		Susceptible
15	3272734	G	A	56541	0	56541	0	270	0	270	0	28	6	34	0.1765		Susceptible
15	3272740	G	A	56172	0	56172	0	284	0	284	0	28	6	34	0.1765		Susceptible
15	3272792	G	A	56805	0	56805	0	279	0	279	0	28	6	34	0.1765		Susceptible
15	3273649	G	A	47432	0	47432	0	263	0	263	0	22	14	36	0.3889		Susceptible
15	3346590	C	T	13968	0	13968	0	208	0	208	0	17	3	20	0.15		Susceptible
15	3430536	C	T	101469	0	101469	0	195	0	195	0	64	19	83	0.2289		Susceptible
15	3430574	G	A	50904	0	50904	0	208	0	208	0	33	8	41	0.1951		Susceptible
15	3430586	G	A	51211	0	51211	0	213	0	213	0	32	10	42	0.2381		Susceptible
15	3430621	C	T	50993	0	50993	0	206	0	206	0	32	11	43	0.2558		Susceptible
15	3505619	G	A	35014	0	35014	0	214	0	214	0	36	10	46	0.2174		Susceptible
15	3505690	G	A	35036	0	35036	0	191	0	191	0	40	5	45	0.1111		Susceptible
15	3615870	G	A	31196	0	31196	0	209	0	209	0	22	4	26	0.1538		Susceptible
15	3615908	T	C	30668	0	30668	0	210	0	210	0	18	8	26	0.3077		Susceptible
15	3615932	C	T	60347	0	60347	0	218	0	218	0	43	9	52	0.1731		Susceptible
15	3642220	C	T	94354	0	94354	0	218	0	218	0	43	24	67	0.3582		Susceptible
15	3841469	G	A	46031	0	46031	0	295	0	295	0	27	4	31	0.129	alr:-49C/T:NA	Susceptible
15	3841476	C	T	45770	0	45770	0	283	0	283	0	27	4	31	0.129	alr:-56G/A:NA	Susceptible
15	3877562	C	T	34645	0	34645	0	235	0	235	0	33	12	45	0.2667		Susceptible
15	4007532	G	A	154669	0	154669	0	211	0	211	0	82	8	90	0.0889	nat:651C/T:A217A(3,GCC/GCT)	Susceptible
15	4007672	C	T	45331	0	45331	0	235	0	235	0	23	3	26	0.1154	nat:511G/A:D171N(1,GAC/AAC)	Susceptible
15	4176338	C	T	27879	0	27879	0	132	0	132	0	19	3	22	0.1364		Susceptible
15	4241101	G	A	38942	0	38942	0	224	0	224	0	14	14	28	0.5	embC:1239G/A:V413V(3,GTG/GTA)	Susceptible
15	4243225	C	T	46997	0	46997	0	183	0	183	0	10	3	13	0.2308	embC:3363C/T:NA	Susceptible
15	4247429	A	G	21786	0	21786	0	196	0	196	0	10	9	19	0.4737	embB:916A/G:M306V(1,ATG/GTG)	EMB:Resistant:0
15	4247431	G	A	22184	0	22184	0	224	0	224	0	13	6	19	0.3158	embB:918G/A:M306I(3,ATG/ATA)	EMB:Resistant:0
15	4248106	C	T	49391	0	49391	0	244	0	244	0	32	4	36	0.1111	embB:1593C/T:P531P(3,CCC/CCT)	Susceptible
15	4269093	C	T	21716	0	21716	0	198	0	198	0	8	3	11	0.2727	ubiA:741G/A:W247*(3,TGG/TGA)	Susceptible
15	4269178	C	T	42319	0	42319	0	233	0	233	0	16	6	22	0.2727	ubiA:656G/A:R219Q(2,CGG/CAG)	Susceptible
15	4269261	C	T	70950	0	70950	0	231	0	231	0	57	4	61	0.0656	ubiA:573G/A:K191K(3,AAG/AAA)	Susceptible
15	4269710	C	T	84504	0	84504	0	237	0	237	0	27	4	31	0.129	ubiA:124G/A:G42S(1,GGC/AGC)	Susceptible
15	4327420	G	A	104939	0	104939	0	295	0	295	0	26	6	32	0.1875	ethA:54C/T:S18S(3,AGC/AGT)	Susceptible
15	4327442	C	T	79305	0	79305	0	290	0	290	0	19	7	26	0.2692	ethA:32G/A:G11D(2,GGC/GAC)	Susceptible
15	4407474	G	A	25388	0	25388	0	239	0	239	0	12	3	15	0.2	gidB:729C/T:NA	Susceptible
15	4407588	T	C	68	42895	42970	0.9983	0	276	276	1	10	22	32	0.6875	gidB:615A/G:A205A(3,GCA/GCG)	Susceptible
15	4407962	T	C	45915	0	45915	0	307	0	307	0	34	8	42	0.1905	gidB:241A/G:I81V(1,ATA/GTA)	Susceptible
15	4407995	T	C	44285	0	44285	0	295	0	295	0	38	6	44	0.1364	gidB:208A/G:S70G(1,AGC/GGC)	Susceptible
18	1472954	TC	T	15788	0	15788	0	501	0	501	0	12638	7523	20186	0.3727	rrs:1110C/-:NA	Susceptible
18	1472957	C	T	15792	216	16010	0.0135	496	0	496	0	16988	3585	20702	0.1732	rrs:1112C/T:NA	Susceptible
18	1472958	A	AC	16010	0	16010	0	489	0	489	0	13067	8034	21101	0.3807	rrs:1114-/C:NA	Susceptible
18	1472969	ACGT	A	15735	0	16072	0	487	0	487	0	18638	1969	21112	0.0933	rrs:1125CGT/-:NA	Susceptible
18	1472973	A	T	15237	594	15833	0.0375	486	0	486	0	8663	11065	19911	0.5557	rrs:1128A/T:NA	Susceptible
18	1472974	A	T	14586	0	14586	0	433	0	433	0	17779	1911	19795	0.0965	rrs:1129A/T:NA	Susceptible
18	1472986	C	CA	15860	0	15860	0	507	0	507	0	12911	8162	21073	0.3873	rrs:1142-/A:NA	Susceptible
18	1472987	G	A	16039	0	16039	0	513	0	513	0	18576	2199	28937	0.076	rrs:1142G/A:NA	Susceptible
18	1472989	GA	G	16097	0	16097	0	515	0	515	0	12577	8194	20857	0.3929	rrs:1145A/-:NA	Susceptible
18	1472996	T	C	15599	0	15599	0	508	0	508	0	12799	7976	20777	0.3839	rrs:1151T/C:NA	Susceptible
18	1473005	C	T	15920	0	15920	0	516	0	516	0	19092	1784	20886	0.0854	rrs:1160C/T:NA	Susceptible
18	1473035	G	A	15721	0	15721	0	511	0	511	0	17099	3452	20551	0.168	rrs:1190G/A:NA	Susceptible
18	1473276	A	G	4150	100	4250	0.0235	394	0	394	0	3539	372	3920	0.0949	rrs:1431A/G:NA	Susceptible
18	1473288	C	CCTTG	4292	0	4292	0	426	0	426	0	3405	256	3684	0.0695	rrs:1444-/CTTG:NA	Susceptible
18	1473289	TC	T	4010	0	4010	0	386	0	386	0	3755	271	4176	0.0649	rrs:1445C/-:NA	Susceptible
18	4247286	C	T	1967	0	1967	0	225	0	225	0	742	47	789	0.0596	embB:773C/T:P258L(2,CCT/CTT)	Susceptible
18	4247288	G	A	1967	0	1967	0	224	0	224	0	721	63	788	0.0799	embB:775G/A:A259T(1,GCA/ACA)	Susceptible
18	4247293	G	A	1927	0	1927	0	224	0	224	0	676	108	784	0.1378	embB:780G/A:S260S(3,TCG/TCA)	Susceptible
18	4407784	G	A	215	0	215	0	599	0	599	0	139	11	151	0.0728	gidB:419C/T:A140V(2,GCC/GTC)	Susceptible
18	4407860	C	T	423	0	423	0	646	0	646	0	266	32	298	0.1074	gidB:343G/A:V115M(1,GTG/ATG)	Susceptible
20	6548	G	A	63639	0	63639	0	563	0	563	0	9	4	13	0.3077	gyrB:1309G/A:G437R(1,GGA/AGA)	Susceptible
20	6728	C	T	9089	0	9089	0	625	0	625	0	5	3	8	0.375	gyrB:1489C/T:L497L(1,CTA/TTA)	Susceptible
20	6750	C	T	4604	4556	9163	0.4972	281	333	614	0.5423	8	0	8	0	gyrB:1511C/T:A504V(2,GCG/GTG)	Susceptible
20	7570	C	T	182	29988	30170	0.994	0	344	345	0.9971	10	0	10	0	gyrA:269C/T:A90V(2,GCG/GTG)	FQs:Resistant:0,LFX:Resistant:0,MFX:Resistant:0
20	7582	A	G	40806	22750	63578	0.3578	254	122	376	0.3245	10	4	16	0.25	gyrA:281A/G:D94G(2,GAC/GGC)	FQs:Resistant:0,LFX:Resistant:0,MFX:Resistant:0
20	7584	A	G	55929	5978	61907	0.0966	335	37	372	0.0995	16	0	16	0	gyrA:283A/G:S95G(1,AGC/GGC)	Susceptible
20	7800	C	T	13683	0	13683	0	316	0	316	0	5	4	9	0.4444	gyrA:499C/T:P167S(1,CCC/TCC)	Susceptible
20	9216	G	A	53531	0	53531	0	323	0	323	0	29	4	33	0.1212	gyrA:1915G/A:D639N(1,GAC/AAC)	Susceptible
20	412192	C	T	67400	0	67400	0	328	0	328	0	23	3	26	0.1154	iniA:1355C/T:A452V(2,GCA/GTA)	Susceptible
20	412460	G	A	31986	0	31986	0	308	0	308	0	10	6	16	0.375	iniA:1623G/A:K541K(3,AAG/AAA)	Susceptible
20	412822	G	A	74754	0	74754	0	295	0	295	0	10	4	14	0.2857	iniC:66G/A:P22P(3,CCG/CCA)	Susceptible
20	761110	A	T	75695	0	75695	0	234	0	234	0	25	9	34	0.2647	rpoB:1304A/T:D435V(2,GAC/GTC)	RFP:Resistant:0
20	761155	C	T	85	71625	71713	0.9988	0	253	253	1	15	20	35	0.5714	rpoB:1349C/T:S450L(2,TCG/TTG)	RFB:Resistant:0,RFP:Resistant:0
20	761161	T	C	71044	0	71044	0	237	0	237	0	24	6	30	0.2	rpoB:1355T/C:L452P(2,CTG/CCG)	RFP:Resistant:0
20	762812	C	T	45721	0	45721	0	303	0	303	0	28	3	31	0.0968	rpoB:3006C/T:A1002A(3,GCC/GCT)	Susceptible
20	763829	G	A	45455	0	45455	0	382	0	382	0	12	3	15	0.2	rpoC:460G/A:E154K(1,GAA/AAA)	Susceptible
20	763889	G	A	44717	0	44717	0	351	0	351	0	12	3	15	0.2	rpoC:520G/A:A174T(1,GCG/ACG)	Susceptible
20	764888	T	G	120	15588	15714	0.992	0	329	329	1	10	0	10	0	rpoC:1519T/G:L507V(1,TTG/GTG)	Susceptible
20	765471	C	A	38741	0	38741	0	296	0	296	0	18	4	22	0.1818	rpoC:2102C/A:A701D(2,GCC/GAC)	Susceptible
20	765493	G	A	38486	0	38486	0	317	0	317	0	15	6	21	0.2857	rpoC:2124G/A:V708V(3,GTG/GTA)	Susceptible
20	765577	G	A	19584	0	19584	0	305	0	305	0	8	3	11	0.2727	rpoC:2208G/A:V736V(3,GTG/GTA)	Susceptible
20	778947	G	A	51625	0	51625	0	309	0	309	0	20	4	24	0.1667	Rv0678:-43G/A:NA	Susceptible
20	779013	T	C	43875	0	43875	0	311	0	311	0	18	4	22	0.1818	Rv0678:24T/C:D8D(3,GAT/GAC)	Susceptible
20	779159	C	T	29816	0	29816	0	308	0	308	0	13	3	16	0.1875	Rv0678:170C/T:A57V(2,GCG/GTG)	CFZ:Resistant:0
20	779240	C	T	35361	0	35361	0	321	0	321	0	22	3	25	0.12	Rv0678:251C/T:A84V(2,GCG/GTG)	CFZ:Resistant:0
20	781687	A	G	106	32373	32481	0.9967	0	319	319	1	4	3	7	0.4286	rpsL:128A/G:K43R(2,AAG/AGG)	SM:Resistant:0
20	781751	G	A	26101	0	26101	0	329	0	329	0	28	4	32	0.125	rpsL:192G/A:T64T(3,ACG/ACA)	Susceptible
20	781792	C	T	25135	0	25135	0	322	0	322	0	27	4	31	0.129	rpsL:233C/T:S78L(2,TCG/TTG)	Susceptible
20	781812	G	A	26212	0	26212	0	309	0	309	0	28	4	32	0.125	rpsL:253G/A:G85S(1,GGC/AGC)	Susceptible
20	781836	G	A	26253	0	26253	0	304	0	304	0	27	4	31	0.129	rpsL:277G/A:V93M(1,GTG/ATG)	Susceptible
20	852977	C	T	50258	0	50258	0	228	0	228	0	15	4	19	0.2105		Susceptible
20	852987	G	A	48169	0	48169	0	223	0	223	0	15	4	19	0.2105		Susceptible
20	852989	C	T	50377	0	50377	0	219	0	219	0	15	4	19	0.2105		Susceptible
20	1406760	T	TG	5318	28773	34091	0.844	10	179	189	0.9471	6	0	6	0		Susceptible
20	1416629	C	T	35077	0	35077	0	306	0	306	0	16	4	20	0.2	embR:719G/A:G240D(2,GGC/GAC)	Susceptible
20	1472251	G	A	25809	0	25809	0	521	0	521	0	10	31	41	0.7561	rrs:406G/A:NA	Susceptible
20	1472259	C	A	26050	0	26050	0	531	0	531	0	31	5	36	0.1389	rrs:414C/A:NA	Susceptible
20	1472344	C	T	51781	0	51781	0	510	0	510	0	20	11	31	0.3548	rrs:499C/T:NA	Susceptible
20	1472379	T	C	26073	0	26073	0	500	0	500	0	10	31	42	0.7381	rrs:534T/C:NA	Susceptible
20	1472382	G	A	26073	0	26073	0	509	0	509	0	38	9	47	0.1915	rrs:537G/A:NA	Susceptible
20	1472675	T	C	30734	0	30734	0	553	0	553	0	309	64	373	0.1716	rrs:830T/C:NA	Susceptible
20	1472677	C	A	30940	0	30940	0	549	0	549	0	107	72	366	0.1967	rrs:832C/A:NA	Susceptible
20	1472677	C	T	30940	0	30940	0	549	0	549	0	107	187	366	0.5109	rrs:832C/T:NA	Susceptible
20	1472680	C	T	30953	0	30953	0	543	0	543	0	105	262	367	0.7139	rrs:835C/T:NA	Susceptible
20	1472682	T	A	28266	0	28266	0	513	0	513	0	81	264	347	0.7608	rrs:837T/A:NA	Susceptible
20	1472683	T	C	29894	0	29894	0	528	0	528	0	91	273	365	0.7479	rrs:838T/C:NA	Susceptible
20	1472687	A	T	30645	0	30645	0	546	0	546	0	177	163	340	0.4794	rrs:842A/T:NA	Susceptible
20	1472755	G	A	29290	389	29685	0.0131	547	0	547	0	321	47	368	0.1277	rrs:910G/A:NA	Susceptible
20	1472957	C	T	18125	289	18421	0.0157	542	0	542	0	233	5277	5513	0.9572	rrs:1112C/T:NA	Susceptible
20	1472969	ACGT	A	17984	0	18361	0	501	0	501	0	334	5093	5534	0.9203	rrs:1125CGT/-:NA	Susceptible
20	1472971	G	T	18397	0	18397	0	507	0	507	0	366	63	437	0.1442	rrs:1126G/T:NA	Susceptible
20	1472971	GTAAT	G	18397	0	18397	0	507	0	507	0	406	25	431	0.058	rrs:1127TAAT/-:NA	Susceptible
20	1472974	A	T	16492	0	16492	0	441	0	441	0	289	5026	5388	0.9328	rrs:1129A/T:NA	Susceptible
20	1472977	G	GT	18186	0	18186	0	505	0	505	0	647	5033	5680	0.8861	rrs:1133-/T:NA	Susceptible
20	1472987	G	A	18388	0	18388	0	526	0	526	0	317	5255	5727	0.9176	rrs:1142G/A:NA	Susceptible
20	1473035	G	A	18052	0	18052	0	562	0	562	0	226	5128	5354	0.9578	rrs:1190G/A:NA	Susceptible
20	1473145	C	T	3930	0	3930	0	600	0	600	0	33	22	55	0.4	rrs:1300C/T:NA	Susceptible
20	1473166	G	A	3830	0	3830	0	567	0	567	0	33	24	57	0.4211	rrs:1321G/A:NA	Susceptible
20	1473199	CA	C	3336	0	3336	0	496	0	496	0	97	27	124	0.2177	rrs:1355A/-:NA	Susceptible
20	1473201	ACG	A	2885	0	2885	0	421	0	421	0	96	6	102	0.0588	rrs:1357CG/-:NA	Susceptible
20	1473205	T	C	4582	0	4582	0	418	0	418	0	73	26	99	0.2626	rrs:1360T/C:NA	Susceptible
20	1473247	C	A	6825	0	6825	0	455	0	455	0	139	17	158	0.1076	rrs:1402C/A:NA	Susceptible
20	1473252	T	C	5522	0	5522	0	438	0	438	0	113	18	131	0.1374	rrs:1407T/C:NA	Susceptible
20	1473259	C	T	6117	0	6117	0	460	0	460	0	128	12	140	0.0857	rrs:1414C/T:NA	Susceptible
20	1473276	A	G	4990	0	4990	0	462	0	462	0	13	84	97	0.866	rrs:1431A/G:NA	Susceptible
20	1473288	C	CATTG	4990	0	4990	0	476	0	476	0	91	35	166	0.2108	rrs:1444-/ATTG:NA	Susceptible
20	1473288	C	CCTTG	4990	0	4990	0	476	0	476	0	91	34	166	0.2048	rrs:1444-/CTTG:NA	Susceptible
20	1473289	TC	T	4645	0	4645	0	433	0	433	0	10	77	100	0.77	rrs:1445C/-:NA	Susceptible
20	1473290	C	T	4645	0	4645	0	474	0	474	0	10	11	100	0.11	rrs:1445C/T:NA	Susceptible
20	1473301	T	C	4824	0	4824	0	414	0	414	0	68	31	99	0.3131	rrs:1456T/C:NA	Susceptible
20	1473316	C	T	5064	0	5064	0	463	0	463	0	75	30	105	0.2857	rrs:1471C/T:NA	Susceptible
20	1473329	G	T	4773	0	4773	0	499	0	499	0	80	26	106	0.2453	rrs:1484G/T:NA	AK:Resistant:1,CM:Resistant:1,KM:Resistant:1
20	1475883	A	T	26964	0	26964	0	623	0	623	0	2	92	94	0.9787	rrl:2226A/T:NA	Susceptible
20	1475884	A	G	51007	0	51007	0	596	0	596	0	10	180	190	0.9474	rrl:2227A/G:NA	Susceptible
20	1475897	T	C	47782	0	47782	0	570	0	570	0	8	179	187	0.9572	rrl:2240T/C:NA	Susceptible
20	1475916	C	G	54463	0	54463	0	606	0	606	0	4	181	187	0.9679	rrl:2259C/G:NA	Susceptible
20	1475975	C	T	27665	0	27665	0	614	0	614	0	2	76	78	0.9744	rrl:2318C/T:NA	Susceptible
20	1475977	A	G	27189	0	27189	0	570	0	570	0	2	92	94	0.9787	rrl:2320A/G:NA	Susceptible
20	1475988	A	G	27521	0	27521	0	573	0	573	0	5	90	95	0.9474	rrl:2331A/G:NA	Susceptible
20	1641999	C	T	56371	0	56371	0	252	0	252	0	20	5	25	0.2		Susceptible
20	1642023	G	A	56420	0	56420	0	272	0	272	0	19	5	24	0.2083		Susceptible
20	1651145	G	A	53757	0	53757	0	340	0	340	0	19	4	23	0.1739		Susceptible
20	1673425	C	T	253	32183	32438	0.9921	0	213	213	1	8	0	8	0	fabG1:-15C/T:NA	ETO:Resistant:0,INH:Resistant:0
20	1674120	G	A	74148	0	74148	0	291	0	291	0	54	3	57	0.0526	inhA:-82G/A:NA	Susceptible
20	1674470	G	A	95211	0	95211	0	327	0	327	0	44	3	47	0.0638	inhA:269G/A:G90E(2,GGG/GAG)	Susceptible
20	1918091	C	T	107571	0	107571	0	229	0	229	0	22	3	25	0.12	tlyA:152C/T:A51V(2,GCG/GTG)	Susceptible
20	1931136	G	A	49143	0	49143	0	235	0	235	0	16	4	20	0.2	cycA:321C/T:F107F(3,TTC/TTT)	Susceptible
20	2006763	C	T	83770	0	83770	0	514	0	514	0	30	4	34	0.1176		Susceptible
20	2006801	C	T	38900	0	38900	0	514	0	514	0	13	4	17	0.2353		Susceptible
20	2101998	C	T	97715	0	97715	0	283	0	283	0	24	4	28	0.1429	ndh:1045G/A:A349T(1,GCC/ACC)	Susceptible
20	2102198	G	A	30564	0	30564	0	281	0	281	0	22	4	26	0.1538	ndh:845C/T:A282V(2,GCC/GTC)	Susceptible
20	2102275	G	A	30613	0	30613	0	272	0	272	0	21	4	25	0.16	ndh:768C/T:G256G(3,GGC/GGT)	Susceptible
20	2154724	C	A	45	34018	34075	0.9983	0	261	261	1	3	17	20	0.85	katG:1388G/T:R463L(2,CGG/CTG)	Susceptible
20	2155168	C	G	2	1043	1045	0.9981	0	285	285	1	1	0	1	0	katG:944G/C:S315T(2,AGC/ACC)	INH:Resistant:0
20	2155295	C	T	26013	0	26013	0	272	0	272	0	13	6	19	0.3158	katG:817G/A:G273S(1,GGT/AGT)	Susceptible
20	2155461	C	T	65379	0	65379	0	243	0	243	0	29	4	33	0.1212	katG:651G/A:E217E(3,GAG/GAA)	Susceptible
20	2155542	C	T	54859	0	54859	0	247	0	247	0	39	3	42	0.0714	katG:570G/A:Q190Q(3,CAG/CAA)	Susceptible
20	2155560	G	A	54762	0	54762	0	257	0	257	0	36	6	42	0.1429	katG:552C/T:G184G(3,GGC/GGT)	Susceptible
20	2156610	C	T	38135	0	38135	0	252	0	252	0	12	3	15	0.2	furA:-18G/A:NA	Susceptible
20	2156647	C	T	38200	0	38200	0	243	0	243	0	13	3	16	0.1875	furA:-55G/A:NA	Susceptible
20	2516813	G	A	49147	0	49147	0	244	0	244	0	18	4	22	0.1818	fabD:27G/A:Q9Q(3,CAG/CAA)	Susceptible
20	2518858	C	T	22635	0	22635	0	239	0	239	0	0	4	4	1	kasA:744C/T:I248I(3,ATC/ATT)	Susceptible
20	2519321	G	A	74702	0	74702	0	304	0	304	0	28	4	32	0.125	kasA:1207G/A:G403R(1,GGG/AGG)	Susceptible
20	2715312	G	A	22831	0	22831	0	221	0	221	0	0	3	3	1	eis:21C/T:S7S(3,AGC/AGT)	Susceptible
20	2715342	C	T	149	42537	42686	0.9965	0	178	179	0.9944	12	3	15	0.2	eis:-10G/A:NA	KM:Resistant:0
20	2726035	G	C	223	37174	37418	0.9935	0	408	408	1	24	0	24	0	ahpC:-158G/C:NA	Susceptible
20	2726073	C	T	72998	0	72998	0	440	0	440	0	42	4	46	0.087	ahpC:-120C/T:NA	Susceptible
20	2746180	G	A	35567	0	35567	0	258	0	258	0	19	4	23	0.1739	folC:1419C/T:V473V(3,GTC/GTT)	Susceptible
20	2747331	G	A	35465	0	35465	0	246	0	246	0	22	4	26	0.1538	folC:268C/T:H90Y(1,CAC/TAC)	Susceptible
20	2747374	C	T	35316	0	35316	0	269	0	269	0	22	4	26	0.1538	folC:225G/A:K75K(3,AAG/AAA)	Susceptible
20	2747471	A	G	423	64298	64723	0.9934	0	263	263	1	13	9	22	0.4091	folC:128T/C:I43T(2,ATC/ACC)	PAS:Resistant:0
20	2987019	G	A	37583	0	37583	0	228	0	228	0	17	3	20	0.15	ribD:181G/A:A61T(1,GCG/ACG)	Susceptible
20	2987030	G	A	37583	0	37583	0	225	0	225	0	16	3	19	0.1579	ribD:192G/A:G64G(3,GGG/GGA)	Susceptible
20	3073739	C	T	63391	0	63391	0	357	0	357	0	24	4	28	0.1429	thyA:733G/A:D245N(1,GAC/AAC)	Susceptible
20	3074053	C	T	99202	0	99202	0	405	0	405	0	42	4	46	0.087	thyA:419G/A:R140Q(2,CGG/CAG)	Susceptible
20	3074066	C	T	100881	0	100881	0	420	0	420	0	44	4	48	0.0833	thyA:406G/A:G136S(1,GGC/AGC)	Susceptible
20	3074252	C	T	45190	0	45190	0	381	0	381	0	34	3	37	0.0811	thyA:220G/A:E74K(1,GAG/AAG)	Susceptible
20	3074367	G	A	78957	0	78957	0	389	0	389	0	40	5	45	0.1111	thyA:105C/T:R35R(3,CGC/CGT)	Susceptible
20	3153828	G	A	36519	0	36519	0	213	0	213	0	18	3	21	0.1429	efpA:804C/T:G268G(3,GGC/GGT)	Susceptible
20	3153851	G	A	72079	0	72079	0	212	0	212	0	37	4	41	0.0976	efpA:781C/T:P261S(1,CCT/TCT)	Susceptible
20	3153853	C	T	72464	0	72464	0	212	0	212	0	33	10	43	0.2326	efpA:779G/A:G260D(2,GGT/GAT)	Susceptible
20	3153946	C	T	36892	0	36892	0	255	0	255	0	18	3	21	0.1429	efpA:686G/A:R229Q(2,CGG/CAG)	Susceptible
20	3337396	C	T	39800	0	39800	0	209	0	209	0	20	4	24	0.1667	ddlA:522G/A:P174P(3,CCG/CCA)	Susceptible
20	3346528	G	A	20548	0	20548	0	240	0	240	0	6	8	14	0.5714		Susceptible
20	3351909	G	A	50427	0	50427	0	216	0	216	0	12	4	16	0.25		Susceptible
20	3430545	C	T	89279	0	89279	0	265	0	265	0	58	4	62	0.0645		Susceptible
20	3505658	C	T	26632	0	26632	0	291	0	291	0	20	4	24	0.1667		Susceptible
20	3568576	C	T	14964	0	14964	0	279	0	279	0	14	3	17	0.1765	whiB7:104G/A:G35D(2,GGT/GAT)	Susceptible
20	3877560	G	A	26134	0	26134	0	364	0	364	0	10	4	14	0.2857		Susceptible
20	4007452	G	A	49664	0	49664	0	315	0	315	0	23	5	28	0.1786	nat:731C/T:A244V(2,GCG/GTG)	Susceptible
20	4007514	G	A	137874	0	137874	0	296	0	296	0	67	5	72	0.0694	nat:669C/T:G223G(3,GGC/GGT)	Susceptible
20	4007564	C	T	127025	0	127025	0	320	0	320	0	58	5	63	0.0794	nat:619G/A:G207R(1,GGA/AGA)	Susceptible
20	4007602	C	T	128036	0	128036	0	276	0	276	0	57	5	62	0.0806	nat:581G/A:W194*(2,TGG/TAG)	Susceptible
20	4043930	C	T	27829	0	27829	0	266	0	266	0	6	4	10	0.4	panD:352G/A:G118S(1,GGC/AGC)	Susceptible
20	4044211	C	T	71542	0	71542	0	294	0	294	0	21	5	26	0.1923	panD:71G/A:G24D(2,GGC/GAC)	Susceptible
20	4240574	G	A	40354	0	40354	0	215	0	215	0	21	4	25	0.16	embC:712G/A:V238I(1,GTA/ATA)	Susceptible
20	4240668	C	A	78420	0	78420	0	223	0	223	0	42	8	50	0.16	embC:806C/A:S269*(2,TCG/TAG)	Susceptible
20	4243217	C	G	152	41332	41505	0.9958	0	245	245	1	3	4	7	0.5714	embC:3355C/G:NA	EMB:Resistant:1
20	4247431	G	C	127	15126	15301	0.9886	1	242	243	0.9959	1	0	1	0	embB:918G/C:M306I(3,ATG/ATC)	EMB:Resistant:0
20	4248064	G	A	37400	0	37400	0	270	0	270	0	21	3	24	0.125	embB:1551G/A:A517A(3,GCG/GCA)	Susceptible
20	4248115	C	T	37367	0	37367	0	246	0	246	0	21	4	25	0.16	embB:1602C/T:D534D(3,GAC/GAT)	Susceptible
20	4268973	C	T	26031	0	26031	0	255	0	255	0	4	3	7	0.4286	ubiA:861G/A:L287L(3,CTG/CTA)	Susceptible
20	4269045	C	T	18147	0	18147	0	277	0	277	0	3	4	7	0.5714	ubiA:789G/A:A263A(3,GCG/GCA)	Susceptible
20	4269684	C	T	78003	0	78003	0	259	0	259	0	39	6	45	0.1333	ubiA:150G/A:E50E(3,GAG/GAA)	Susceptible
20	4269728	G	A	39950	0	39950	0	285	0	285	0	18	3	21	0.1429	ubiA:106C/T:P36S(1,CCG/TCG)	Susceptible
20	4269759	C	T	40134	0	40134	0	267	0	267	0	18	3	21	0.1429	ubiA:75G/A:Q25Q(3,CAG/CAA)	Susceptible
20	4326844	G	A	37497	0	37497	0	372	0	372	0	4	3	7	0.4286	ethA:630C/T:T210T(3,ACC/ACT)	Susceptible
20	4327848	G	A	29421	0	29421	0	309	0	309	0	30	4	34	0.1176	ethR:300G/A:E100E(3,GAG/GAA)	Susceptible
20	4327913	G	A	29620	0	29620	0	303	0	303	0	30	3	33	0.0909	ethR:365G/A:R122Q(2,CGA/CAA)	Susceptible
20	4407494	G	A	38496	0	38496	0	336	0	336	0	17	4	21	0.1905	gidB:709C/T:NA	Susceptible
20	4407547	G	A	41634	0	41634	0	323	0	323	0	18	4	22	0.1818	gidB:656C/T:A219V(2,GCG/GTG)	Susceptible
20	4407588	T	C	54	36171	36231	0.9983	0	330	330	1	4	16	20	0.8	gidB:615A/G:A205A(3,GCA/GCG)	Susceptible
22	764830	C	T	153	0	153	0	351	0	351	0	112	9	121	0.0744	rpoC:1461C/T:L487L(3,CTC/CTT)	Susceptible
22	764875	C	T	153	0	153	0	330	0	330	0	113	10	123	0.0813	rpoC:1506C/T:P502P(3,CCC/CCT)	Susceptible
22	1472680	C	T	31931	0	31931	0	446	0	446	0	16284	899	17183	0.0523	rrs:835C/T:NA	Susceptible
22	1472682	T	A	29833	0	29833	0	425	0	425	0	15100	796	15900	0.0501	rrs:837T/A:NA	Susceptible
22	1472954	TC	T	20745	0	20745	0	449	0	449	0	15714	2962	18723	0.1582	rrs:1110C/-:NA	Susceptible
22	1472957	C	T	20816	247	21073	0.0117	440	0	440	0	15027	3832	18957	0.2021	rrs:1112C/T:NA	Susceptible
22	1472958	A	AC	21073	0	21073	0	432	0	432	0	16119	3179	19298	0.1647	rrs:1114-/C:NA	Susceptible
22	1472969	ACGT	A	20709	0	21075	0	434	0	434	0	17630	1183	18975	0.0623	rrs:1125CGT/-:NA	Susceptible
22	1472973	A	T	20872	0	20872	0	417	0	417	0	11564	6886	18583	0.3706	rrs:1128A/T:NA	Susceptible
22	1472974	A	T	20872	0	20872	0	417	0	417	0	16653	1153	17842	0.0646	rrs:1129A/T:NA	Susceptible
22	1472986	C	CA	21156	0	21156	0	438	0	438	0	16007	3262	19269	0.1693	rrs:1142-/A:NA	Susceptible
22	1472987	G	A	21024	0	21024	0	446	0	446	0	15587	3360	22211	0.1513	rrs:1142G/A:NA	Susceptible
22	1472989	GA	G	20285	0	20285	0	451	0	451	0	15676	3298	19005	0.1735	rrs:1145A/-:NA	Susceptible
22	1472996	T	C	20765	0	20765	0	441	0	441	0	15717	3239	18956	0.1709	rrs:1151T/C:NA	Susceptible
22	1473005	C	T	21188	0	21188	0	452	0	452	0	15971	3079	19082	0.1614	rrs:1160C/T:NA	Susceptible
22	1473026	T	C	21056	0	21056	0	440	0	440	0	16836	2056	18892	0.1088	rrs:1181T/C:NA	Susceptible
22	1473035	G	A	20634	0	20634	0	455	0	455	0	16979	1847	18826	0.0981	rrs:1190G/A:NA	Susceptible
22	1473246	A	G	103	6034	6137	0.9832	0	385	385	1	813	8384	9197	0.9116	rrs:1401A/G:NA	AK:Resistant:0,CM:Resistant:0,KM:Resistant:0
22	1473276	A	G	4785	0	4785	0	402	0	402	0	5335	415	5751	0.0722	rrs:1431A/G:NA	Susceptible
22	2859463	C	T	10481	0	10481	0	207	0	207	0	2500	143	2643	0.0541	pepQ:956G/A:G319D(2,GGC/GAC)	Susceptible
22	2859464	C	T	10481	0	10481	0	203	0	203	0	2449	190	2639	0.072	pepQ:955G/A:G319S(1,GGC/AGC)	Susceptible
22	4247277	C	T	1787	0	1787	0	191	0	191	0	1316	77	1393	0.0553	embB:764C/T:P255L(2,CCG/CTG)	Susceptible
22	4247285	C	T	1787	0	1787	0	191	0	191	0	1309	80	1389	0.0576	embB:772C/T:P258S(1,CCT/TCT)	Susceptible
22	4247286	C	T	1787	0	1787	0	191	0	191	0	1296	89	1385	0.0643	embB:773C/T:P258L(2,CCT/CTT)	Susceptible
22	4247293	G	A	1787	0	1787	0	190	0	190	0	1259	126	1385	0.091	embB:780G/A:S260S(3,TCG/TCA)	Susceptible
22	4247295	C	T	1762	0	1762	0	188	0	188	0	1247	150	1397	0.1074	embB:782C/T:S261L(2,TCG/TTG)	Susceptible
22	4247297	C	T	1755	0	1755	0	187	0	187	0	1294	94	1388	0.0677	embB:784C/T:P262S(1,CCG/TCG)	Susceptible
22	4407793	C	T	190	0	190	0	345	0	345	0	160	14	174	0.0805	gidB:410G/A:R137Q(2,CGG/CAG)	Susceptible
26	761139	C	G	6394	52484	58915	0.8908	34	205	239	0.8577	9942	49550	60349	0.8211	rpoB:1333C/G:H445D(1,CAC/GAC)	RFB:Resistant:0,RFP:Resistant:0
26	761167	C	T	55636	919	56557	0.0162	237	0	237	0	50980	8325	59310	0.1404	rpoB:1361C/T:P454L(2,CCC/CTC)	Susceptible
26	2518765	G	A	10318	0	10318	0	237	0	237	0	8173	501	8676	0.0577	kasA:651G/A:S217S(3,TCG/TCA)	Susceptible
26	2518767	C	T	10318	0	10318	0	245	0	245	0	8080	671	8751	0.0767	kasA:653C/T:T218I(2,ACC/ATC)	Susceptible
26	2518768	C	T	10318	0	10318	0	243	0	243	0	8080	651	8732	0.0746	kasA:654C/T:T218T(3,ACC/ACT)	Susceptible
26	2518769	C	T	10318	0	10318	0	240	0	240	0	8081	653	8735	0.0748	kasA:655C/T:R219C(1,CGC/TGC)	Susceptible
26	2518770	G	A	10318	0	10318	0	241	0	241	0	8052	650	8706	0.0747	kasA:656G/A:R219H(2,CGC/CAC)	Susceptible
26	2518771	C	T	10318	0	10318	0	237	0	237	0	8240	492	8736	0.0563	kasA:657C/T:R219R(3,CGC/CGT)	Susceptible
26	2859459	G	A	9253	0	9253	0	217	0	217	0	6410	447	6857	0.0652	pepQ:960C/T:S320S(3,TCC/TCT)	Susceptible
26	2859460	G	A	9253	0	9253	0	214	0	214	0	6337	522	6859	0.0761	pepQ:959C/T:S320F(2,TCC/TTC)	Susceptible
26	2859462	G	A	9253	0	9253	0	215	0	215	0	6204	593	6798	0.0872	pepQ:957C/T:G319G(3,GGC/GGT)	Susceptible
26	2859463	C	T	9253	0	9253	0	211	0	211	0	6398	516	6917	0.0746	pepQ:956G/A:G319D(2,GGC/GAC)	Susceptible
26	2859464	C	T	9253	0	9253	0	213	0	213	0	6377	549	6926	0.0793	pepQ:955G/A:G319S(1,GGC/AGC)	Susceptible
26	2859465	C	T	9253	0	9253	0	213	0	213	0	6556	378	6934	0.0545	pepQ:954G/A:A318A(3,GCG/GCA)	Susceptible
26	4247274	G	A	1308	0	1308	0	261	0	261	0	7028	403	7431	0.0542	embB:761G/A:R254K(2,AGG/AAG)	Susceptible
26	4247276	C	T	1308	0	1308	0	268	0	268	0	7004	468	7472	0.0626	embB:763C/T:P255S(1,CCG/TCG)	Susceptible
26	4247285	C	T	1308	0	1308	0	257	0	257	0	7067	408	7475	0.0546	embB:772C/T:P258S(1,CCT/TCT)	Susceptible
26	4247286	C	T	1308	0	1308	0	257	0	257	0	6864	567	7431	0.0763	embB:773C/T:P258L(2,CCT/CTT)	Susceptible
26	4247288	G	A	1308	0	1308	0	251	0	251	0	7048	396	7447	0.0532	embB:775G/A:A259T(1,GCA/ACA)	Susceptible
26	4247292	C	T	1255	0	1255	0	261	0	261	0	6950	535	7485	0.0715	embB:779C/T:S260L(2,TCG/TTG)	Susceptible
26	4247293	G	A	1255	0	1255	0	253	0	253	0	6433	1011	7446	0.1358	embB:780G/A:S260S(3,TCG/TCA)	Susceptible
26	4247295	C	T	1255	0	1255	0	255	0	255	0	6916	573	7489	0.0765	embB:782C/T:S261L(2,TCG/TTG)	Susceptible
26	4247296	G	A	1255	0	1255	0	255	0	255	0	6845	568	7414	0.0766	embB:783G/A:S261S(3,TCG/TCA)	Susceptible
26	4247297	C	T	1290	0	1290	0	254	0	254	0	6771	665	7440	0.0894	embB:784C/T:P262S(1,CCG/TCG)	Susceptible
26	4407849	G	A	245	0	245	0	423	0	423	0	434	26	460	0.0565	gidB:354C/T:R118R(3,CGC/CGT)	Susceptible
26	4407876	G	A	243	0	243	0	437	0	437	0	435	23	458	0.0502	gidB:327C/T:G109G(3,GGC/GGT)	Susceptible
49	6579	C	T	63942	0	63942	0	466	0	466	0	158	11	169	0.0651	gyrB:1340C/T:S447F(2,TCC/TTC)	Susceptible
49	6764	C	T	13096	0	13096	0	484	0	484	0	81	5	86	0.0581	gyrB:1525C/T:L509L(1,CTG/TTG)	Susceptible
49	6784	C	T	13093	0	13093	0	513	0	513	0	71	15	86	0.1744	gyrB:1545C/T:D515D(3,GAC/GAT)	Susceptible
49	6922	G	A	53475	0	53475	0	467	0	467	0	94	53	147	0.3605	gyrB:1683G/A:V561V(3,GTG/GTA)	Susceptible
49	7033	G	A	27507	0	27507	0	407	0	407	0	47	28	75	0.3733	gyrB:1794G/A:G598G(3,GGG/GGA)	Susceptible
49	7488	G	A	33642	0	33642	0	359	0	359	0	68	5	73	0.0685	gyrA:187G/A:G63S(1,GGC/AGC)	Susceptible
49	7570	C	T	29131	0	29131	0	362	0	362	0	68	4	72	0.0556	gyrA:269C/T:A90V(2,GCG/GTG)	FQs:Resistant:0,LFX:Resistant:0,MFX:Resistant:0
49	7582	A	C	431	0	57398	0	0	0	373	0	86	38	142	0.2676	gyrA:281A/C:D94A(2,GAC/GCC)	FQs:Resistant:0,LFX:Resistant:0,MFX:Resistant:0
49	7582	A	G	431	56933	57398	0.9919	0	373	373	1	86	18	142	0.1268	gyrA:281A/G:D94G(2,GAC/GGC)	FQs:Resistant:0,LFX:Resistant:0,MFX:Resistant:0
49	7812	C	T	20830	0	20830	0	318	0	318	0	134	26	160	0.1625	gyrA:511C/T:P171S(1,CCC/TCC)	Susceptible
49	9241	G	A	60077	0	60077	0	398	0	398	0	276	55	331	0.1662	gyrA:1940G/A:G647E(2,GGA/GAA)	Susceptible
49	9248	G	A	60122	0	60122	0	366	0	366	0	268	63	331	0.1903	gyrA:1947G/A:V649V(3,GTG/GTA)	Susceptible
49	9249	G	A	59765	0	59765	0	398	0	398	0	266	65	331	0.1964	gyrA:1948G/A:A650T(1,GCG/ACG)	Susceptible
49	9298	C	T	120418	0	120418	0	387	0	387	0	482	180	662	0.2719	gyrA:1997C/T:S666L(2,TCG/TTG)	Susceptible
49	409539	C	T	47779	0	47779	0	349	0	349	0	98	49	147	0.3333	iniB:178C/T:P60S(1,CCC/TCC)	Susceptible
49	410724	G	A	27849	0	27849	0	252	0	252	0	105	19	124	0.1532	iniB:1363G/A:E455K(1,GAG/AAG)	Susceptible
49	410763	C	T	54512	0	54512	0	277	0	277	0	187	48	235	0.2043	iniB:1402C/T:L468L(1,CTG/TTG)	Susceptible
49	410845	C	T	53574	0	53574	0	268	0	268	0	186	64	250	0.256	iniB:1484C/T:NA	Susceptible
49	412407	G	A	51263	0	51263	0	303	0	303	0	123	7	130	0.0538	iniA:1570G/A:A524T(1,GCA/ACA)	Susceptible
49	412712	C	T	34987	0	34987	0	225	0	225	0	41	3	44	0.0682	iniC:-45C/T:NA	Susceptible
49	412774	G	A	34104	0	34104	0	323	0	323	0	40	3	43	0.0698	iniC:18G/A:R6R(3,CGG/CGA)	Susceptible
49	412787	C	T	67864	0	67864	0	322	0	322	0	80	6	86	0.0698	iniC:31C/T:L11L(1,CTG/TTG)	Susceptible
49	412855	G	A	34404	0	34404	0	283	0	283	0	42	3	45	0.0667	iniC:99G/A:Q33Q(3,CAG/CAA)	Susceptible
49	413004	G	A	59631	0	59631	0	319	0	319	0	63	4	67	0.0597	iniC:248G/A:W83*(2,TGG/TAG)	Susceptible
49	413020	G	A	59830	0	59830	0	314	0	314	0	64	4	68	0.0588	iniC:264G/A:P88P(3,CCG/CCA)	Susceptible
49	413025	C	T	60107	0	60107	0	314	0	314	0	65	4	69	0.058	iniC:269C/T:P90L(2,CCG/CTG)	Susceptible
49	413055	G	A	60652	0	60652	0	328	0	328	0	65	4	69	0.058	iniC:299G/A:R100Q(2,CGA/CAA)	Susceptible
49	413066	G	A	59327	0	59327	0	316	0	316	0	61	4	65	0.0615	iniC:310G/A:V104M(1,GTG/ATG)	Susceptible
49	760145	C	T	24303	0	24303	0	349	0	349	0	56	4	60	0.0667	rpoB:339C/T:V113V(3,GTC/GTT)	Susceptible
49	760171	C	T	23906	0	23906	0	347	0	347	0	56	6	62	0.0968	rpoB:365C/T:T122M(2,ACG/ATG)	Susceptible
49	760297	G	A	39665	0	39665	0	348	0	348	0	211	51	262	0.1947	rpoB:491G/A:G164E(2,GGG/GAG)	Susceptible
49	761006	C	T	47640	0	47640	0	330	0	330	0	94	5	99	0.0505	rpoB:1200C/T:T400T(3,ACC/ACT)	Susceptible
49	761139	C	T	83499	0	83499	0	316	0	316	0	157	10	167	0.0599	rpoB:1333C/T:H445Y(1,CAC/TAC)	RFB:Resistant:0,RFP:Resistant:0
49	761155	C	T	93	78644	78741	0.9988	0	281	281	1	16	143	159	0.8994	rpoB:1349C/T:S450L(2,TCG/TTG)	RFB:Resistant:0,RFP:Resistant:0
49	761879	G	A	69698	0	69698	0	320	0	320	0	84	6	90	0.0667	rpoB:2073G/A:E691E(3,GAG/GAA)	Susceptible
49	762748	G	A	59898	0	59898	0	329	0	329	0	105	54	159	0.3396	rpoB:2942G/A:G981D(2,GGC/GAC)	Susceptible
49	764817	T	G	135	26030	26165	0.9948	0	366	366	1	50	27	77	0.3506	rpoC:1448T/G:V483G(2,GTG/GGG)	Susceptible
49	764842	C	T	26320	0	26320	0	354	0	354	0	62	21	83	0.253	rpoC:1473C/T:I491I(3,ATC/ATT)	Susceptible
49	764875	C	T	26360	0	26360	0	358	0	358	0	60	22	82	0.2683	rpoC:1506C/T:P502P(3,CCC/CCT)	Susceptible
49	764882	C	T	26356	0	26356	0	352	0	352	0	62	22	84	0.2619	rpoC:1513C/T:H505Y(1,CAC/TAC)	Susceptible
49	765084	G	A	19925	0	19925	0	352	0	352	0	49	13	62	0.2097	rpoC:1715G/A:R572H(2,CGT/CAT)	Susceptible
49	765121	G	A	19564	0	19564	0	329	0	329	0	52	10	62	0.1613	rpoC:1752G/A:G584G(3,GGG/GGA)	Susceptible
49	765133	G	A	38439	0	38439	0	320	0	320	0	101	17	118	0.1441	rpoC:1764G/A:L588L(3,CTG/CTA)	Susceptible
49	765214	G	A	19714	0	19714	0	303	0	303	0	50	10	60	0.1667	rpoC:1845G/A:P615P(3,CCG/CCA)	Susceptible
49	765493	G	A	48057	0	48057	0	303	0	303	0	113	78	191	0.4084	rpoC:2124G/A:V708V(3,GTG/GTA)	Susceptible
49	765538	G	A	47934	0	47934	0	286	0	286	0	111	78	189	0.4127	rpoC:2169G/A:W723*(3,TGG/TGA)	Susceptible
49	765793	C	T	79089	0	79089	0	295	0	295	0	197	48	245	0.1959	rpoC:2424C/T:T808T(3,ACC/ACT)	Susceptible
49	765842	A	G	41122	0	41122	0	305	0	305	0	120	8	128	0.0625	rpoC:2473A/G:T825A(1,ACC/GCC)	Susceptible
49	778967	G	A	53233	0	53233	0	274	0	274	0	93	8	101	0.0792	Rv0678:-23G/A:NA	Susceptible
49	779178	C	T	38916	0	38916	0	336	0	336	0	41	4	45	0.0889	Rv0678:189C/T:S63S(3,AGC/AGT)	Susceptible
49	779394	G	A	53666	0	53666	0	371	0	371	0	142	132	274	0.4818	Rv0678:405G/A:R135R(3,CGG/CGA)	Susceptible
49	779447	C	T	27231	0	27231	0	424	0	424	0	103	31	134	0.2313	Rv0678:458C/T:A153V(2,GCC/GTC)	CFZ:Resistant:0
49	781562	G	A	34140	0	34140	0	331	0	331	0	58	41	99	0.4141	rpsL:3G/A:M1I(3,ATG/ATA)	Susceptible
49	781687	A	G	132	34417	34549	0.9962	0	359	359	1	33	63	96	0.6563	rpsL:128A/G:K43R(2,AAG/AGG)	SM:Resistant:0
49	781757	C	T	44801	0	44801	0	331	0	331	0	231	43	274	0.1569	rpsL:198C/T:Y66Y(3,TAC/TAT)	Susceptible
49	781822	A	G	43529	0	43529	0	331	0	331	0	233	38	271	0.1402	rpsL:263A/G:K88R(2,AAG/AGG)	SM:Resistant:0
49	852917	G	A	70938	0	70938	0	292	0	292	0	398	72	470	0.1532		Susceptible
49	852952	C	T	71110	0	71110	0	299	0	299	0	355	118	473	0.2495		Susceptible
49	852957	G	A	57080	0	57080	0	293	0	293	0	404	53	457	0.116		Susceptible
49	852989	C	T	70546	0	70546	0	301	0	301	0	353	121	474	0.2553		Susceptible
49	853006	G	A	69096	0	69096	0	304	0	304	0	384	75	459	0.1634		Susceptible
49	853044	C	T	35718	0	35718	0	306	0	306	0	178	60	238	0.2521		Susceptible
49	877686	G	A	68543	0	68543	0	309	0	309	0	92	6	98	0.0612		Susceptible
49	877744	C	T	34817	0	34817	0	303	0	303	0	45	4	49	0.0816		Susceptible
49	877762	C	T	32963	0	32963	0	279	0	279	0	46	4	50	0.08		Susceptible
49	877772	C	T	32963	0	32963	0	298	0	298	0	47	3	50	0.06		Susceptible
49	1041634	G	A	22897	0	22897	0	300	0	300	0	81	13	94	0.1383		Susceptible
49	1041638	G	A	22849	0	22849	0	302	0	302	0	78	18	96	0.1875		Susceptible
49	1041683	G	A	22991	0	22991	0	303	0	303	0	76	18	94	0.1915		Susceptible
49	1304178	G	A	35397	0	35397	0	263	0	263	0	40	3	43	0.0698	fbiC:1248G/A:A416A(3,GCG/GCA)	Susceptible
49	1406612	C	T	34845	0	34845	0	305	0	305	0	77	19	96	0.1979		Susceptible
49	1406631	G	A	33900	0	33900	0	305	0	305	0	59	37	96	0.3854		Susceptible
49	1416576	G	A	61081	0	61081	0	318	0	318	0	599	88	687	0.1281	embR:772C/T:Q258*(1,CAA/TAA)	Susceptible
49	1416591	G	A	60517	0	60517	0	304	0	304	0	592	92	684	0.1345	embR:757C/T:R253W(1,CGG/TGG)	Susceptible
49	1416672	C	T	61805	0	61805	0	329	0	329	0	624	64	688	0.093	embR:676G/A:G226S(1,GGC/AGC)	Susceptible
49	1461047	G	A	74870	0	74870	0	375	0	375	0	166	48	214	0.2243	atpE:3G/A:M1I(3,ATG/ATA)	Susceptible
49	1472675	T	C	33060	0	33060	0	442	0	442	0	734	1339	2073	0.6459	rrs:830T/C:NA	Susceptible
49	1472677	C	A	33313	0	33313	0	435	0	435	0	716	1355	2077	0.6524	rrs:832C/A:NA	Susceptible
49	1472680	C	T	33289	0	33289	0	424	0	424	0	724	1344	2068	0.6499	rrs:835C/T:NA	Susceptible
49	1472682	T	A	30866	0	30866	0	403	0	403	0	612	1361	1977	0.6884	rrs:837T/A:NA	Susceptible
49	1472683	T	C	32388	0	32388	0	421	0	421	0	619	1413	2032	0.6954	rrs:838T/C:NA	Susceptible
49	1472755	G	A	31309	443	31764	0.0139	428	0	428	0	1655	381	2036	0.1871	rrs:910G/A:NA	Susceptible
49	1472954	TC	T	24546	0	24546	0	413	0	413	0	3217	2576	5799	0.4442	rrs:1110C/-:NA	Susceptible
49	1472957	C	T	24646	281	24927	0.0113	405	0	405	0	3187	2701	5924	0.4559	rrs:1112C/T:NA	Susceptible
49	1472958	A	AC	25033	0	25033	0	401	0	401	0	3350	2730	6080	0.449	rrs:1114-/C:NA	Susceptible
49	1472969	ACGT	A	24538	0	24916	0	383	0	383	0	5043	842	6147	0.137	rrs:1125CGT/-:NA	Susceptible
49	1472973	A	G	24050	0	24050	0	372	0	372	0	561	597	5666	0.1054	rrs:1128A/G:NA	Susceptible
49	1472973	A	T	24050	0	24050	0	372	0	372	0	561	4503	5666	0.7947	rrs:1128A/T:NA	Susceptible
49	1472974	A	T	22141	0	22141	0	331	0	331	0	4724	814	5633	0.1445	rrs:1129A/T:NA	Susceptible
49	1472977	G	GT	24789	0	24789	0	393	0	393	0	5233	840	6073	0.1383	rrs:1133-/T:NA	Susceptible
49	1472986	C	CA	24601	0	24601	0	398	0	398	0	3318	2753	6071	0.4535	rrs:1142-/A:NA	Susceptible
49	1472987	G	A	24836	0	24836	0	397	0	397	0	4273	1712	8738	0.1959	rrs:1142G/A:NA	Susceptible
49	1472989	GA	G	24942	0	24942	0	405	0	405	0	3228	2766	6001	0.4609	rrs:1145A/-:NA	Susceptible
49	1472996	T	C	24365	0	24365	0	405	0	405	0	3591	2391	5982	0.3997	rrs:1151T/C:NA	Susceptible
49	1473005	C	T	24633	0	24633	0	402	0	402	0	4417	1549	5999	0.2582	rrs:1160C/T:NA	Susceptible
49	1473035	G	A	24384	0	24384	0	411	0	411	0	3432	2449	5881	0.4164	rrs:1190G/A:NA	Susceptible
49	1473145	C	T	3046	0	3046	0	410	0	410	0	308	343	651	0.5269	rrs:1300C/T:NA	Susceptible
49	1473147	G	A	3046	0	3046	0	419	0	419	0	557	90	647	0.1391	rrs:1302G/A:NA	Susceptible
49	1473164	C	T	2972	0	2972	0	391	0	391	0	564	87	651	0.1336	rrs:1319C/T:NA	Susceptible
49	1473166	G	A	2984	0	2984	0	394	0	394	0	308	343	651	0.5269	rrs:1321G/A:NA	Susceptible
49	1473247	C	A	5688	0	5688	0	380	0	380	0	1401	558	1960	0.2847	rrs:1402C/A:NA	Susceptible
49	1473252	T	C	4649	0	4649	0	366	0	366	0	1524	89	1613	0.0552	rrs:1407T/C:NA	Susceptible
49	1473259	C	T	5039	0	5039	0	395	0	395	0	1680	162	1842	0.0879	rrs:1414C/T:NA	Susceptible
49	1473276	A	G	4193	0	4193	0	370	0	370	0	297	925	1228	0.7533	rrs:1431A/G:NA	Susceptible
49	1473283	T	C	3959	0	3959	0	389	0	389	0	1075	77	1193	0.0645	rrs:1438T/C:NA	Susceptible
49	1473288	C	CCTTG	4483	0	4483	0	416	0	416	0	1044	434	1583	0.2742	rrs:1444-/CTTG:NA	Susceptible
49	1473289	TC	T	3849	0	3849	0	389	0	389	0	173	514	1210	0.4248	rrs:1445C/-:NA	Susceptible
49	1473290	C	T	4281	47	4328	0.0109	409	0	409	0	173	459	1210	0.3793	rrs:1445C/T:NA	Susceptible
49	1473291	G	GT	4185	0	4185	0	413	0	413	0	936	483	1419	0.3404	rrs:1447-/T:NA	Susceptible
49	1473292	G	T	4185	0	4185	0	420	0	420	0	1227	128	1839	0.0696	rrs:1447G/T:NA	Susceptible
49	1473301	T	C	3959	43	4002	0.0107	405	0	405	0	882	379	1267	0.2991	rrs:1456T/C:NA	Susceptible
49	1473316	C	T	4200	0	4200	0	444	0	444	0	949	232	1181	0.1964	rrs:1471C/T:NA	Susceptible
49	1473319	C	T	3900	0	3900	0	443	0	443	0	807	258	1065	0.2423	rrs:1474C/T:NA	Susceptible
49	1473324	G	A	3900	0	3900	0	460	0	460	0	790	262	1052	0.249	rrs:1479G/A:NA	Susceptible
49	1473329	G	T	3900	0	3900	0	452	0	452	0	757	295	1052	0.2804	rrs:1484G/T:NA	AK:Resistant:1,CM:Resistant:1,KM:Resistant:1
49	1473395	G	A	22180	0	22180	0	473	0	473	0	43	3	46	0.0652	rrs:1550G/A:NA	Susceptible
49	1473528	G	A	22185	0	22185	0	495	0	495	0	45	3	48	0.0625	rrs:1683G/A:NA	Susceptible
49	1473539	C	T	21958	0	21958	0	476	0	476	0	44	3	47	0.0638	rrs:1694C/T:NA	Susceptible
49	1475883	A	T	22765	0	22765	0	423	0	423	0	124	16	140	0.1143	rrl:2226A/T:NA	Susceptible
49	1475884	A	G	43041	0	43041	0	408	0	408	0	225	48	273	0.1758	rrl:2227A/G:NA	Susceptible
49	1475896	A	G	43526	0	43526	0	384	0	384	0	255	17	272	0.0625	rrl:2239A/G:NA	Susceptible
49	1475897	T	C	40559	0	40559	0	382	0	382	0	220	31	251	0.1235	rrl:2240T/C:NA	Susceptible
49	1475916	C	G	45929	0	45929	0	420	0	420	0	245	28	291	0.0962	rrl:2259C/G:NA	Susceptible
49	1475916	C	T	45929	0	45929	0	420	0	420	0	245	18	291	0.0619	rrl:2259C/T:NA	Susceptible
49	1475975	C	T	23237	0	23237	0	411	0	411	0	88	40	128	0.3125	rrl:2318C/T:NA	Susceptible
49	1475977	A	G	22897	0	22897	0	382	0	382	0	70	65	135	0.4815	rrl:2320A/G:NA	Susceptible
49	1475988	A	G	23166	0	23166	0	387	0	387	0	114	25	139	0.1799	rrl:2331A/G:NA	Susceptible
49	1475997	A	T	23385	0	23385	0	364	0	364	0	77	66	143	0.4615	rrl:2340A/T:NA	Susceptible
49	1476062	G	A	3517	0	3517	0	298	0	298	0	16	21	37	0.5676	rrl:2405G/A:NA	Susceptible
49	1476233	G	A	10251	0	10251	0	386	0	386	0	22	28	50	0.56	rrl:2576G/A:NA	Susceptible
49	1476281	T	C	18760	0	18760	0	366	0	366	0	76	4	80	0.05	rrl:2624T/C:NA	Susceptible
49	1476428	C	T	18413	0	18413	0	474	0	474	0	76	4	80	0.05	rrl:2771C/T:NA	Susceptible
49	1565095	G	A	27398	0	27398	0	320	0	320	0	53	4	57	0.0702		Susceptible
49	1565193	G	A	51688	0	51688	0	335	0	335	0	108	6	114	0.0526		Susceptible
49	1565206	G	A	26859	0	26859	0	329	0	329	0	55	3	58	0.0517		Susceptible
49	1565249	C	T	27191	0	27191	0	315	0	315	0	51	5	56	0.0893		Susceptible
49	1651106	G	A	65453	0	65453	0	346	0	346	0	226	63	289	0.218		Susceptible
49	1651173	G	A	33102	0	33102	0	310	0	310	0	110	32	142	0.2254		Susceptible
49	1651177	C	T	32933	0	32933	0	309	0	309	0	113	28	141	0.1986		Susceptible
49	1651188	G	A	33139	0	33139	0	321	0	321	0	114	32	146	0.2192		Susceptible
49	1673340	G	A	30623	0	30623	0	306	0	306	0	69	37	106	0.3491	fabG1:-100G/A:NA	Susceptible
49	1673393	G	A	61112	0	61112	0	301	0	301	0	141	75	216	0.3472	fabG1:-47G/A:NA	Susceptible
49	1673432	T	A	56277	0	56277	0	284	0	284	0	161	25	186	0.1344	fabG1:-8T/A:NA	ETO:Resistant:0
49	1674551	C	T	39091	0	39091	0	331	0	331	0	87	50	137	0.365	inhA:350C/T:S117F(2,TCC/TTC)	Susceptible
49	1674839	C	T	28101	0	28101	0	295	0	295	0	102	72	174	0.4138	inhA:638C/T:A213V(2,GCC/GTC)	Susceptible
49	1833553	C	T	24121	0	24121	0	307	0	307	0	262	70	332	0.2108	rpsA:12C/T:P4P(3,CCC/CCT)	Susceptible
49	1834028	C	T	27344	0	27344	0	385	0	385	0	36	4	40	0.1	rpsA:487C/T:P163S(1,CCC/TCC)	Susceptible
49	1834925	G	A	40500	0	40500	0	306	0	306	0	76	22	98	0.2245	rpsA:1384G/A:G462R(1,GGA/AGA)	Susceptible
49	1834940	G	A	40935	0	40935	0	301	0	301	0	75	22	97	0.2268	rpsA:1399G/A:D467N(1,GAC/AAC)	Susceptible
49	1839972	A	G	24730	0	24730	0	270	0	270	0	52	4	56	0.0714		Susceptible
49	1917946	C	T	22213	0	22213	0	253	0	253	0	32	62	94	0.6596	tlyA:7C/T:R3*(1,CGA/TGA)	Susceptible
49	1918012	G	A	62100	0	62100	0	243	0	243	0	163	69	232	0.2974	tlyA:73G/A:E25K(1,GAG/AAG)	Susceptible
49	1918425	C	T	48296	0	48296	0	249	0	249	0	149	85	234	0.3632	tlyA:486C/T:T162T(3,ACC/ACT)	Susceptible
49	1918432	C	T	48296	0	48296	0	249	0	249	0	145	89	234	0.3803	tlyA:493C/T:P165S(1,CCC/TCC)	Susceptible
49	1918522	G	A	125333	0	125333	0	257	0	257	0	376	155	531	0.2919	tlyA:583G/A:G195S(1,GGT/AGT)	Susceptible
49	1918535	A	G	123052	0	123052	0	263	0	263	0	413	128	541	0.2366	tlyA:596A/G:H199R(2,CAT/CGT)	Susceptible
49	1918619	C	T	117588	0	117588	0	253	0	253	0	272	90	362	0.2486	tlyA:680C/T:A227V(2,GCC/GTC)	Susceptible
49	1918679	C	T	35598	0	35598	0	237	0	237	0	60	4	64	0.0625	tlyA:740C/T:T247I(2,ACC/ATC)	Susceptible
49	1931068	C	T	26602	0	26602	0	241	0	241	0	36	3	39	0.0769	cycA:389G/A:G130D(2,GGC/GAC)	Susceptible
49	1974875	G	A	44834	0	44834	0	295	0	295	0	170	71	241	0.2946		Susceptible
49	2102048	A	G	56032	0	56032	0	332	0	332	0	155	32	187	0.1711	ndh:995T/C:V332A(2,GTG/GCG)	Susceptible
49	2102244	G	A	50090	0	50090	0	348	0	348	0	159	11	170	0.0647	ndh:799C/T:R267W(1,CGG/TGG)	Susceptible
49	2102750	C	T	44907	0	44907	0	311	0	311	0	98	50	148	0.3378	ndh:293G/A:C98Y(2,TGC/TAC)	Susceptible
49	2102757	C	T	44386	0	44386	0	296	0	296	0	101	40	141	0.2837	ndh:286G/A:G96R(1,GGG/AGG)	Susceptible
49	2102919	G	A	19939	0	19939	0	313	0	313	0	38	32	70	0.4571	ndh:124C/T:L42L(1,CTG/TTG)	Susceptible
49	2126845	G	A	37792	0	37792	0	316	0	316	0	192	15	207	0.0725		Susceptible
49	2126865	G	A	72419	0	72419	0	313	0	313	0	385	30	415	0.0723		Susceptible
49	2126935	C	T	74214	0	74214	0	311	0	311	0	373	51	424	0.1203		Susceptible
49	2126947	C	T	73498	0	73498	0	318	0	318	0	369	47	416	0.113		Susceptible
49	2154033	G	A	60541	0	60541	0	258	0	258	0	135	97	232	0.4181	katG:2079C/T:R693R(3,CGC/CGT)	Susceptible
49	2154035	G	A	60980	0	60980	0	271	0	271	0	131	101	232	0.4353	katG:2077C/T:R693C(1,CGC/TGC)	Susceptible
49	2154273	C	T	61544	0	61544	0	316	0	316	0	95	6	101	0.0594	katG:1839G/A:K613K(3,AAG/AAA)	Susceptible
49	2154675	C	T	100265	0	100265	0	326	0	326	0	377	148	525	0.2819	katG:1437G/A:A479A(3,GCG/GCA)	Susceptible
49	2154797	G	A	42352	0	42352	0	324	0	324	0	138	16	154	0.1039	katG:1315C/T:Q439*(1,CAG/TAG)	Susceptible
49	2154987	C	T	101351	0	101351	0	325	0	325	0	290	187	477	0.392	katG:1125G/A:P375P(3,CCG/CCA)	Susceptible
49	2155033	C	T	79955	0	79955	0	331	0	331	0	188	101	289	0.3495	katG:1079G/A:G360D(2,GGT/GAT)	Susceptible
49	2155035	G	A	79972	0	79972	0	340	0	340	0	225	66	291	0.2268	katG:1077C/T:A359A(3,GCC/GCT)	Susceptible
49	2155063	G	A	77066	0	77066	0	345	0	345	0	223	66	289	0.2284	katG:1049C/T:A350V(2,GCT/GTT)	Susceptible
49	2155168	C	G	2	1091	1093	0.9982	0	376	376	1	3	0	3	0	katG:944G/C:S315T(2,AGC/ACC)	INH:Resistant:0
49	2155345	G	A	21193	0	21193	0	318	0	318	0	40	3	43	0.0698	katG:767C/T:A256V(2,GCC/GTC)	Susceptible
49	2155389	G	A	34730	0	34730	0	339	0	339	0	70	16	86	0.186	katG:723C/T:P241P(3,CCC/CCT)	Susceptible
49	2155466	G	A	67973	0	67973	0	293	0	293	0	138	32	170	0.1882	katG:646C/T:L216L(1,CTG/TTG)	Susceptible
49	2155517	C	T	69232	0	69232	0	282	0	282	0	374	65	439	0.1481	katG:595G/A:G199S(1,GGC/AGC)	Susceptible
49	2155519	C	T	69315	0	69315	0	287	0	287	0	388	53	441	0.1202	katG:593G/A:W198*(2,TGG/TAG)	Susceptible
49	2155538	C	T	68959	0	68959	0	293	0	293	0	380	63	443	0.1422	katG:574G/A:E192K(1,GAG/AAG)	Susceptible
49	2155915	G	A	73561	0	73561	0	291	0	291	0	252	34	286	0.1189	katG:197C/T:A66V(2,GCG/GTG)	Susceptible
49	2156675	G	A	79255	0	79255	0	299	0	299	0	165	120	285	0.4211	furA:-83C/T:NA	Susceptible
49	2156732	G	A	40141	0	40141	0	309	0	309	0	82	65	147	0.4422	furA:-140C/T:NA	Susceptible
49	2222070	C	T	35638	0	35638	0	384	0	384	0	57	4	61	0.0656	Rv1979c:1095G/A:L365L(3,TTG/TTA)	Susceptible
49	2231957	C	T	102233	0	102233	0	335	0	335	0	526	147	673	0.2184		Susceptible
49	2231980	C	T	101805	0	101805	0	331	0	331	0	521	148	669	0.2212		Susceptible
49	2232013	C	T	101864	0	101864	0	330	0	330	0	530	144	674	0.2136		Susceptible
49	2232041	C	T	101008	0	101008	0	315	0	315	0	522	153	675	0.2267		Susceptible
49	2288495	G	A	28286	0	28286	0	275	0	275	0	36	46	82	0.561	pncA:747C/T:NA	Susceptible
49	2288537	C	T	27806	0	27806	0	294	0	294	0	77	5	82	0.061	pncA:705G/A:NA	Susceptible
49	2288562	G	A	55113	0	55113	0	289	0	289	0	72	90	162	0.5556	pncA:680C/T:NA	Susceptible
49	2288648	C	T	27964	0	27964	0	282	0	282	0	75	5	80	0.0625	pncA:594G/A:NA	Susceptible
49	2288809	C	T	13719	0	13719	0	268	0	268	0	144	12	156	0.0769	pncA:433G/A:D145N(1,GAC/AAC)	PZA:Resistant:0
49	2289036	G	A	44646	0	44646	0	298	0	298	0	56	3	59	0.0508	pncA:206C/T:P69L(2,CCA/CTA)	PZA:Resistant:0
49	2516782	G	A	56328	0	56328	0	314	0	314	0	518	86	604	0.1424	fabD:-5G/A:NA	Susceptible
49	2516826	G	A	59293	0	59293	0	306	0	306	0	520	106	626	0.1693	fabD:40G/A:E14K(1,GAG/AAG)	Susceptible
49	2516829	G	A	60670	0	60670	0	304	0	304	0	515	119	634	0.1877	fabD:43G/A:G15R(1,GGA/AGA)	Susceptible
49	2516834	G	A	60263	0	60263	0	302	0	302	0	552	85	637	0.1334	fabD:48G/A:M16I(3,ATG/ATA)	Susceptible
49	2516882	G	A	31874	0	31874	0	270	0	270	0	265	56	321	0.1745	fabD:96G/A:A32A(3,GCG/GCA)	Susceptible
49	2518770	G	A	15851	0	15851	0	276	0	276	0	53	5	58	0.0862	kasA:656G/A:R219H(2,CGC/CAC)	Susceptible
49	2519213	A	G	30394	0	30394	0	281	0	281	0	47	7	54	0.1296	kasA:1099A/G:I367V(1,ATC/GTC)	Susceptible
49	2519376	C	T	44940	0	44940	0	315	0	315	0	82	5	87	0.0575	kasA:1262C/T:NA	Susceptible
49	2715358	G	A	42513	0	42513	0	273	0	273	0	82	20	102	0.1961	eis:-26C/T:NA	Susceptible
49	2715408	C	T	38309	0	38309	0	292	0	292	0	116	55	171	0.3216	eis:-76G/A:NA	Susceptible
49	2746116	G	A	26913	0	26913	0	282	0	282	0	257	46	303	0.1518	folC:1483C/T:NA	Susceptible
49	2746140	G	A	51588	0	51588	0	307	0	307	0	531	81	612	0.1324	folC:1459C/T:Q487*(1,CAA/TAA)	Susceptible
49	2746153	G	A	51762	0	51762	0	310	0	310	0	515	108	623	0.1734	folC:1446C/T:F482F(3,TTC/TTT)	Susceptible
49	2746230	C	T	52841	0	52841	0	292	0	292	0	529	89	618	0.144	folC:1369G/A:A457T(1,GCC/ACC)	Susceptible
49	2746246	G	A	26646	0	26646	0	302	0	302	0	264	49	313	0.1565	folC:1353C/T:A451A(3,GCC/GCT)	Susceptible
49	2746258	G	A	26704	0	26704	0	311	0	311	0	261	49	310	0.1581	folC:1341C/T:V447V(3,GTC/GTT)	Susceptible
49	2746260	C	T	26704	0	26704	0	285	0	285	0	262	47	309	0.1521	folC:1339G/A:V447I(1,GTC/ATC)	Susceptible
49	2746381	G	A	76359	0	76359	0	310	0	310	0	163	79	242	0.3264	folC:1218C/T:N406N(3,AAC/AAT)	Susceptible
49	2746735	G	A	65892	0	65892	0	286	0	286	0	220	60	280	0.2143	folC:864C/T:D288D(3,GAC/GAT)	Susceptible
49	2746846	G	A	69719	0	69719	0	296	0	296	0	144	149	293	0.5085	folC:753C/T:R251R(3,CGC/CGT)	Susceptible
49	2746919	G	A	34911	0	34911	0	308	0	308	0	72	78	150	0.52	folC:680C/T:S227L(2,TCG/TTG)	Susceptible
49	2747140	C	T	58177	0	58177	0	288	0	288	0	42	4	46	0.087	folC:459G/A:E153E(3,GAG/GAA)	Susceptible
49	2747156	G	A	53247	0	53247	0	283	0	283	0	42	4	46	0.087	folC:443C/T:A148V(2,GCG/GTG)	Susceptible
49	2747456	G	A	85751	0	85751	0	296	0	296	0	285	69	354	0.1949	folC:143C/T:T48I(2,ACC/ATC)	Susceptible
49	3003672	C	T	45219	0	45219	0	287	0	287	0	75	6	81	0.0741		Susceptible
49	3003678	C	T	44925	0	44925	0	287	0	287	0	55	28	83	0.3373		Susceptible
49	3004408	C	T	10753	0	10753	0	317	0	317	0	12	3	15	0.2		Susceptible
49	3004434	C	T	10750	0	10750	0	306	0	306	0	12	3	15	0.2		Susceptible
49	3005175	C	A	37868	0	37868	0	307	0	307	0	233	31	265	0.117		Susceptible
49	3005258	C	T	38102	0	38102	0	308	0	308	0	209	45	254	0.1772		Susceptible
49	3005289	G	A	38100	0	38100	0	301	0	301	0	174	87	261	0.3333		Susceptible
49	3073267	C	T	42608	0	42608	0	303	0	303	0	119	12	131	0.0916	dfrA:343G/A:V115I(1,GTC/ATC)	Susceptible
49	3073340	C	T	40395	0	40395	0	316	0	316	0	98	69	167	0.4132	dfrA:270G/A:E90E(3,GAG/GAA)	Susceptible
49	3073447	G	A	100688	0	100688	0	321	0	321	0	332	33	365	0.0904	dfrA:163C/T:R55W(1,CGG/TGG)	Susceptible
49	3073481	G	A	62082	0	62082	0	321	0	321	0	184	16	200	0.08	thyA:991C/T:NA	Susceptible
49	3073483	C	T	62090	0	62090	0	325	0	325	0	131	64	195	0.3282	thyA:989G/A:NA	Susceptible
49	3073808	G	A	57693	0	57693	0	363	0	363	0	186	10	196	0.051	thyA:664C/T:R222C(1,CGC/TGC)	Susceptible
49	3073809	G	A	57678	0	57678	0	369	0	369	0	186	10	196	0.051	thyA:663C/T:S221S(3,AGC/AGT)	Susceptible
49	3073872	G	A	38340	0	38340	0	347	0	347	0	63	5	68	0.0735	thyA:600C/T:I200I(3,ATC/ATT)	Susceptible
49	3074002	C	T	32093	0	32093	0	345	0	345	0	64	42	106	0.3962	thyA:470G/A:G157D(2,GGC/GAC)	Susceptible
49	3074074	C	T	129866	0	129866	0	370	0	370	0	362	89	451	0.1973	thyA:398G/A:W133*(2,TGG/TAG)	Susceptible
49	3074105	G	A	97634	0	97634	0	377	0	377	0	275	71	346	0.2052	thyA:367C/T:P123S(1,CCC/TCC)	Susceptible
49	3074482	C	T	50755	0	50755	0	239	0	239	0	299	51	350	0.1457	thyA:-11G/A:NA	Susceptible
49	3074508	G	A	52705	0	52705	0	275	0	275	0	260	99	359	0.2758	thyA:-37C/T:NA	Susceptible
49	3074521	C	T	51804	0	51804	0	281	0	281	0	302	54	356	0.1517	thyA:-50G/A:NA	Susceptible
49	3153877	G	A	88972	0	88972	0	305	0	305	0	145	120	265	0.4528	efpA:755C/T:A252V(2,GCG/GTG)	Susceptible
49	3272807	G	A	28637	0	28637	0	302	0	302	0	47	3	50	0.06		Susceptible
49	3274365	C	T	38704	0	38704	0	363	0	363	0	128	25	153	0.1634		Susceptible
49	3274366	G	A	38296	0	38296	0	349	0	349	0	108	43	151	0.2848		Susceptible
49	3274371	C	T	38743	0	38743	0	367	0	367	0	128	25	153	0.1634		Susceptible
49	3274401	G	A	75802	0	75802	0	364	0	364	0	269	32	301	0.1063		Susceptible
49	3337361	C	T	63703	0	63703	0	261	0	261	0	136	71	207	0.343	ddlA:557G/A:R186Q(2,CGG/CAG)	Susceptible
49	3337381	C	T	63724	0	63724	0	263	0	263	0	141	73	214	0.3411	ddlA:537G/A:L179L(3,CTG/CTA)	Susceptible
49	3346550	G	A	30973	0	30973	0	286	0	286	0	48	4	52	0.0769		Susceptible
49	3351866	G	A	36359	0	36359	0	271	0	271	0	140	35	175	0.2		Susceptible
49	3351982	G	A	71075	0	71075	0	274	0	274	0	286	74	360	0.2056		Susceptible
49	3505620	G	A	45851	0	45851	0	304	0	304	0	136	40	176	0.2273		Susceptible
49	3505665	C	T	46157	0	46157	0	299	0	299	0	131	42	173	0.2428		Susceptible
49	3641133	C	T	54570	0	54570	0	327	0	327	0	121	47	168	0.2798	fbiA:591C/T:T197T(3,ACC/ACT)	Susceptible
49	3841549	G	A	78377	0	78377	0	357	0	357	0	340	117	457	0.256	alr:-129C/T:NA	Susceptible
49	3877559	G	A	41457	0	41457	0	355	0	355	0	161	35	196	0.1786		Susceptible
49	3877576	C	T	41709	0	41709	0	351	0	351	0	165	32	197	0.1624		Susceptible
49	3877939	T	C	10921	0	10921	0	329	0	329	0	14	3	17	0.1765		Susceptible
49	3878037	G	A	21070	0	21070	0	344	0	344	0	30	4	34	0.1176		Susceptible
49	3987026	C	T	62562	0	62562	0	312	0	312	0	134	8	142	0.0563	ddn:183C/T:V61V(3,GTC/GTT)	Susceptible
49	4007502	G	A	98660	0	98660	0	310	0	310	0	679	74	753	0.0983	nat:681C/T:A227A(3,GCC/GCT)	Susceptible
49	4007564	C	T	145887	0	145887	0	299	0	299	0	940	161	1101	0.1462	nat:619G/A:G207R(1,GGA/AGA)	Susceptible
49	4007570	C	T	145982	0	145982	0	302	0	302	0	1019	75	1094	0.0686	nat:613G/A:V205I(1,GTC/ATC)	Susceptible
49	4043997	G	A	41167	0	41167	0	298	0	298	0	71	13	84	0.1548	panD:285C/T:D95D(3,GAC/GAT)	Susceptible
49	4044041	G	A	81276	0	81276	0	316	0	316	0	150	29	179	0.162	panD:241C/T:P81S(1,CCG/TCG)	Susceptible
49	4044297	G	A	39723	0	39723	0	344	0	344	0	67	30	97	0.3093	panD:-16C/T:NA	Susceptible
49	4119319	C	T	15280	0	15280	0	311	0	311	0	74	20	94	0.2128		Susceptible
49	4119323	C	T	15795	0	15795	0	322	0	322	0	85	20	105	0.1905		Susceptible
49	4176390	G	A	7960	0	7960	0	222	0	222	0	54	49	103	0.4757		Susceptible
49	4176427	G	A	23554	0	23554	0	236	0	236	0	85	91	176	0.517		Susceptible
49	4176477	G	A	23746	0	23746	0	280	0	280	0	60	50	110	0.4545		Susceptible
49	4240602	C	T	42436	0	42436	0	299	0	299	0	68	4	72	0.0556	embC:740C/T:A247V(2,GCG/GTG)	Susceptible
49	4241041	C	T	80006	0	80006	0	318	0	318	0	95	156	251	0.6215	embC:1179C/T:D393D(3,GAC/GAT)	Susceptible
49	4243085	C	T	41377	0	41377	0	369	0	369	0	57	12	69	0.1739	embC:3223C/T:L1075L(1,CTG/TTG)	Susceptible
49	4243126	G	A	82096	0	82096	0	361	0	361	0	128	8	136	0.0588	embC:3264G/A:P1088P(3,CCG/CCA)	Susceptible
49	4243174	C	T	41573	0	41573	0	365	0	365	0	55	10	65	0.1538	embC:3312C/T:NA	Susceptible
49	4243199	C	T	41549	0	41549	0	368	0	368	0	57	12	69	0.1739	embC:3337C/T:NA	Susceptible
49	4243221	C	T	142	40903	41045	0.9965	0	372	372	1	54	13	67	0.194	embC:3359C/T:NA	EMB:Resistant:0
49	4247293	G	A	2432	0	2432	0	296	0	296	0	17	4	21	0.1905	embB:780G/A:S260S(3,TCG/TCA)	Susceptible
49	4247406	C	T	27041	0	27041	0	335	0	335	0	90	14	104	0.1346	embB:893C/T:S298L(2,TCG/TTG)	Susceptible
49	4247429	A	G	122	0	27205	0	0	0	322	0	56	12	99	0.1212	embB:916A/G:M306V(1,ATG/GTG)	EMB:Resistant:0
49	4247429	A	C	122	27045	27205	0.9941	0	322	322	1	56	31	99	0.3131	embB:916A/C:M306L(1,ATG/CTG)	EMB:Resistant:0
49	4247431	G	A	27115	0	27115	0	320	0	320	0	89	14	103	0.1359	embB:918G/A:M306I(3,ATG/ATA)	EMB:Resistant:0
49	4247490	C	T	24478	0	24478	0	352	0	352	0	69	10	79	0.1266	embB:977C/T:P326L(2,CCG/CTG)	Susceptible
49	4248002	C	T	31315	0	31315	0	290	0	290	0	141	35	178	0.1966	embB:1489C/T:Q497*(1,CAG/TAG)	Susceptible
49	4248038	C	T	61449	0	61449	0	297	0	297	0	292	69	361	0.1911	embB:1525C/T:R509C(1,CGC/TGC)	Susceptible
49	4248115	C	T	61635	0	61635	0	342	0	342	0	263	94	357	0.2633	embB:1602C/T:D534D(3,GAC/GAT)	Susceptible
49	4248128	C	T	31131	0	31131	0	351	0	351	0	156	24	180	0.1333	embB:1615C/T:R539W(1,CGG/TGG)	Susceptible
49	4248314	G	A	28098	0	28098	0	247	0	247	0	54	26	80	0.325	embB:1801G/A:A601T(1,GCC/ACC)	Susceptible
49	4248429	G	A	29542	0	29542	0	309	0	309	0	53	25	78	0.3205	embB:1916G/A:C639Y(2,TGT/TAT)	Susceptible
49	4249488	T	C	26065	0	26065	0	299	0	299	0	82	5	87	0.0575	embB:2975T/C:L992S(2,TTG/TCG)	Susceptible
49	4249654	C	T	56893	0	56893	0	301	0	301	0	208	83	291	0.2852	embB:3141C/T:H1047H(3,CAC/CAT)	Susceptible
49	4268990	G	A	24133	0	24133	0	337	0	337	0	44	18	62	0.2903	ubiA:844C/T:R282W(1,CGG/TGG)	Susceptible
49	4269046	G	A	24240	0	24240	0	340	0	340	0	53	9	62	0.1452	ubiA:788C/T:A263V(2,GCG/GTG)	Susceptible
49	4269054	C	T	24299	0	24299	0	343	0	343	0	61	4	65	0.0615	ubiA:780G/A:L260L(3,CTG/CTA)	Susceptible
49	4269158	C	T	43167	0	43167	0	297	0	297	0	71	4	75	0.0533	ubiA:676G/A:A226T(1,GCC/ACC)	Susceptible
49	4269654	C	T	40839	0	40839	0	306	0	306	0	187	93	280	0.3321	ubiA:180G/A:V60V(3,GTG/GTA)	Susceptible
49	4326801	G	GC	19335	0	19335	0	369	0	369	0	13	7	20	0.35	ethA:673-/G:L225A(1,CTC/GCT)	PTO:Resistant:0
49	4326831	G	A	36526	0	36526	0	336	0	336	0	34	4	38	0.1053	ethA:643C/T:Q215*(1,CAG/TAG)	PTO:Resistant:0
49	4326846	T	C	35995	0	35995	0	315	0	315	0	30	4	34	0.1176	ethA:628A/G:T210A(1,ACC/GCC)	Susceptible
49	4326877	G	A	38782	0	38782	0	311	0	311	0	32	6	38	0.1579	ethA:597C/T:A199A(3,GCC/GCT)	Susceptible
49	4326882	C	T	38691	0	38691	0	318	0	318	0	33	4	37	0.1081	ethA:592G/A:G198S(1,GGC/AGC)	Susceptible
49	4326883	C	T	38490	0	38490	0	318	0	318	0	33	4	37	0.1081	ethA:591G/A:S197S(3,TCG/TCA)	Susceptible
49	4327350	C	T	79163	0	79163	0	375	0	375	0	179	23	202	0.1139	ethA:124G/A:G42S(1,GGC/AGC)	Susceptible
49	4327844	G	A	41896	0	41896	0	369	0	369	0	43	14	57	0.2456	ethR:296G/A:R99H(2,CGC/CAC)	Susceptible
49	4327954	G	A	21221	0	21221	0	323	0	323	0	22	8	30	0.2667	ethR:406G/A:E136K(1,GAA/AAA)	Susceptible
49	4328628	C	T	24206	0	24206	0	361	0	361	0	70	21	91	0.2308		Susceptible
49	4328667	C	T	24218	0	24218	0	367	0	367	0	83	8	91	0.0879		Susceptible
49	4407588	T	C	71	53755	53830	0.9986	0	462	462	1	17	197	214	0.9206	gidB:615A/G:A205A(3,GCA/GCG)	Susceptible
49	4407995	T	C	50715	0	50715	0	504	0	504	0	149	36	185	0.1946	gidB:208A/G:S70G(1,AGC/GGC)	Susceptible
49	4408078	C	T	21357	0	21357	0	500	0	500	0	35	38	73	0.5205	gidB:125G/A:G42D(2,GGT/GAT)	Susceptible
49	4408103	C	T	21214	0	21214	0	522	0	522	0	34	40	74	0.5405	gidB:100G/A:G34R(1,GGG/AGG)	Susceptible
49	4408211	C	T	21449	0	21449	0	534	0	534	0	33	39	72	0.5417	gidB:-9G/A:NA	Susceptible
50	7582	A	G	337	51873	52236	0.9931	0	303	303	1	2695	461	3162	0.1458	gyrA:281A/G:D94G(2,GAC/GGC)	FQs:Resistant:0,LFX:Resistant:0,MFX:Resistant:0
50	781822	A	G	231	37308	37543	0.9937	0	243	243	1	1343	394	1737	0.2268	rpsL:263A/G:K88R(2,AAG/AGG)	SM:Resistant:0
50	1406760	T	TG	5247	29773	35020	0.8502	15	193	208	0.9279	1285	223	1508	0.1479		Susceptible
50	1472957	C	T	19706	225	19934	0.0113	419	0	419	0	2125	14921	17076	0.8738	rrs:1112C/T:NA	Susceptible
50	1472969	ACGT	A	19766	0	20094	0	413	0	413	0	14987	2153	17280	0.1246	rrs:1125CGT/-:NA	Susceptible
50	1472973	A	T	19953	0	19953	0	390	0	390	0	1308	15567	16914	0.9204	rrs:1128A/T:NA	Susceptible
50	1472974	A	T	18102	0	18102	0	361	0	361	0	14224	2240	16653	0.1345	rrs:1129A/T:NA	Susceptible
50	1472987	G	A	20093	0	20093	0	417	0	417	0	2187	15227	18056	0.8433	rrs:1142G/A:NA	Susceptible
50	1473005	C	T	19845	0	19845	0	416	0	416	0	2256	14965	17225	0.8688	rrs:1160C/T:NA	Susceptible
50	1473026	T	C	19678	0	19678	0	399	0	399	0	4710	12714	17424	0.7297	rrs:1181T/C:NA	Susceptible
50	1473035	G	A	19736	0	19736	0	395	0	395	0	14578	2636	17218	0.1531	rrs:1190G/A:NA	Susceptible
50	1473145	C	T	1888	0	1888	0	433	0	433	0	296	68	364	0.1868	rrs:1300C/T:NA	Susceptible
50	1473166	G	A	1848	0	1848	0	425	0	425	0	297	75	372	0.2016	rrs:1321G/A:NA	Susceptible
50	1473199	CA	C	1735	0	1735	0	364	0	364	0	469	28	497	0.0563	rrs:1355A/-:NA	Susceptible
50	1473247	C	A	3453	0	3453	0	341	0	341	0	837	49	890	0.0551	rrs:1402C/A:NA	Susceptible
50	1473252	T	C	2780	0	2780	0	342	0	342	0	713	42	755	0.0556	rrs:1407T/C:NA	Susceptible
50	1473259	C	T	3095	0	3095	0	337	0	337	0	666	134	800	0.1675	rrs:1414C/T:NA	Susceptible
50	1473276	A	G	2568	31	2599	0.0119	350	0	350	0	445	78	531	0.1469	rrs:1431A/G:NA	Susceptible
50	1473285	ACC	A	2716	0	2716	0	353	0	353	0	489	68	560	0.1214	rrs:1441CC/-:NA	Susceptible
50	1473301	T	C	2435	33	2468	0.0134	370	0	370	0	423	82	514	0.1595	rrs:1456T/C:NA	Susceptible
50	1473316	C	T	2569	0	2569	0	405	0	405	0	518	67	586	0.1143	rrs:1471C/T:NA	Susceptible
50	1473329	G	T	2410	0	2410	0	407	0	407	0	464	57	525	0.1086	rrs:1484G/T:NA	AK:Resistant:1,CM:Resistant:1,KM:Resistant:1
50	1565091	A	G	253	26976	27233	0.9906	0	232	232	1	1198	167	1365	0.1223		Susceptible
50	2006645	A	G	276	46650	46927	0.9941	0	379	379	1	1981	384	2365	0.1624		Susceptible
50	2154724	C	A	53	37511	37572	0.9984	0	259	259	1	1502	452	1956	0.2311	katG:1388G/T:R463L(2,CGG/CTG)	Susceptible
50	2155784	C	A	60	10047	10108	0.994	0	196	196	1	495	106	601	0.1764	katG:328G/T:A110S(1,GCC/TCC)	Susceptible
50	2289252	T	C	152	39153	39312	0.996	0	280	280	1	1568	320	1888	0.1695	pncA:-11A/G:NA	PZA:Resistant:0
50	2747471	A	G	358	70764	71130	0.9949	0	233	233	1	2795	629	3425	0.1836	folC:128T/C:I43T(2,ATC/ACC)	PAS:Resistant:0
50	3073673	G	A	229	36858	37087	0.9938	0	304	304	1	1368	347	1715	0.2023	thyA:799C/T:NA	Susceptible
50	4247275	G	A	1672	0	1672	0	181	0	181	0	97	6	103	0.0583	embB:762G/A:R254R(3,AGG/AGA)	Susceptible
50	4247286	C	T	1672	0	1672	0	181	0	181	0	97	7	104	0.0673	embB:773C/T:P258L(2,CCT/CTT)	Susceptible
50	4247293	G	A	1600	0	1600	0	179	0	179	0	87	16	103	0.1553	embB:780G/A:S260S(3,TCG/TCA)	Susceptible
50	4247295	C	T	1633	0	1633	0	182	0	182	0	97	6	103	0.0583	embB:782C/T:S261L(2,TCG/TTG)	Susceptible
50	4247429	A	C	103	22383	22541	0.993	0	211	211	1	520	160	697	0.2296	embB:916A/C:M306L(1,ATG/CTG)	EMB:Resistant:0
50	4407588	T	C	58	46481	46541	0.9987	0	282	282	1	1075	341	1416	0.2408	gidB:615A/G:A205A(3,GCA/GCG)	Susceptible
50	4407831	C	CA	394	7	401	0.0175	294	0	294	0	28	1036	1064	0.9737	gidB:372-/T:V124V(3,GTG/GTT)	Susceptible
51	2518765	G	A	14088	0	14088	0	157	0	157	0	8867	519	9399	0.0552	kasA:651G/A:S217S(3,TCG/TCA)	Susceptible
51	2518770	G	A	14088	0	14088	0	159	0	159	0	8736	661	9406	0.0703	kasA:656G/A:R219H(2,CGC/CAC)	Susceptible
51	2859463	C	T	15904	0	15904	0	152	0	152	0	5304	290	5604	0.0517	pepQ:956G/A:G319D(2,GGC/GAC)	Susceptible
51	2859464	C	T	15904	0	15904	0	151	0	151	0	5290	321	5614	0.0572	pepQ:955G/A:G319S(1,GGC/AGC)	Susceptible
51	4247276	C	T	2240	0	2240	0	133	0	133	0	5351	286	5637	0.0507	embB:763C/T:P255S(1,CCG/TCG)	Susceptible
51	4247285	C	T	2240	0	2240	0	133	0	133	0	5257	356	5623	0.0633	embB:772C/T:P258S(1,CCT/TCT)	Susceptible
51	4247286	C	T	2240	0	2240	0	132	0	132	0	5208	394	5604	0.0703	embB:773C/T:P258L(2,CCT/CTT)	Susceptible
51	4247288	G	A	2240	0	2240	0	127	0	127	0	5293	327	5634	0.058	embB:775G/A:A259T(1,GCA/ACA)	Susceptible
51	4247292	C	T	2240	0	2240	0	126	0	126	0	5250	361	5613	0.0643	embB:779C/T:S260L(2,TCG/TTG)	Susceptible
51	4247293	G	A	2171	0	2171	0	130	0	130	0	4879	710	5592	0.127	embB:780G/A:S260S(3,TCG/TCA)	Susceptible
51	4247295	C	T	2189	0	2189	0	129	0	129	0	5192	459	5652	0.0812	embB:782C/T:S261L(2,TCG/TTG)	Susceptible
51	4247296	G	A	2189	0	2189	0	127	0	127	0	5165	415	5584	0.0743	embB:783G/A:S261S(3,TCG/TCA)	Susceptible
51	4247297	C	T	2189	0	2189	0	127	0	127	0	5162	450	5619	0.0801	embB:784C/T:P262S(1,CCG/TCG)	Susceptible
52	6073	T	C	30209	0	30209	0	232	0	232	0	638	68	706	0.0963	gyrB:834T/C:F278F(3,TTT/TTC)	Susceptible
52	6121	C	T	59205	0	59205	0	274	0	274	0	1286	123	1409	0.0873	gyrB:882C/T:N294N(3,AAC/AAT)	Susceptible
52	6138	C	T	59224	0	59224	0	272	0	272	0	1279	127	1406	0.0903	gyrB:899C/T:S300L(2,TCG/TTG)	Susceptible
52	6161	A	G	54918	0	54918	0	271	0	271	0	1267	114	1381	0.0825	gyrB:922A/G:I308V(1,ATC/GTC)	Susceptible
52	6217	G	A	29481	0	29481	0	263	0	263	0	640	64	704	0.0909	gyrB:978G/A:S326S(3,TCG/TCA)	Susceptible
52	6224	A	G	29852	0	29852	0	267	0	267	0	639	57	696	0.0819	gyrB:985A/G:N329D(1,AAC/GAC)	Susceptible
52	6235	C	T	29583	0	29583	0	265	0	265	0	519	180	699	0.2575	gyrB:996C/T:A332A(3,GCC/GCT)	Susceptible
52	6631	C	T	37901	0	37901	0	329	0	329	0	347	81	428	0.1893	gyrB:1392C/T:G464G(3,GGC/GGT)	Susceptible
52	6713	C	T	12188	0	12188	0	361	0	361	0	52	43	95	0.4526	gyrB:1474C/T:R492C(1,CGC/TGC)	Susceptible
52	6718	C	T	11941	0	11941	0	369	0	369	0	51	40	91	0.4396	gyrB:1479C/T:I493I(3,ATC/ATT)	Susceptible
52	6772	C	T	12215	0	12215	0	354	0	354	0	82	14	96	0.1458	gyrB:1533C/T:T511T(3,ACC/ACT)	Susceptible
52	6784	C	T	12272	0	12272	0	361	0	361	0	82	14	96	0.1458	gyrB:1545C/T:D515D(3,GAC/GAT)	Susceptible
52	7150	G	A	35884	0	35884	0	269	0	269	0	1406	259	1665	0.1556	gyrB:1911G/A:T637T(3,ACG/ACA)	Susceptible
52	7391	C	T	2467	0	2467	0	271	0	271	0	53	33	86	0.3837	gyrB:2152C/T:NA	Susceptible
52	7436	C	T	4825	0	4825	0	247	0	247	0	158	16	174	0.092	gyrB:2197C/T:NA	Susceptible
52	7458	C	T	4824	0	4824	0	241	0	241	0	122	55	177	0.3107	gyrB:2219C/T:NA	Susceptible
52	7461	C	T	4833	0	4833	0	237	0	237	0	166	10	176	0.0568	gyrB:2222C/T:NA	Susceptible
52	7609	G	A	60198	0	60198	0	243	0	243	0	1176	124	1300	0.0954	gyrA:308G/A:W103*(2,TGG/TAG)	Susceptible
52	7642	G	A	31987	0	31987	0	244	0	244	0	594	68	662	0.1027	gyrA:341G/A:G114D(2,GGC/GAC)	Susceptible
52	7665	G	A	32036	0	32036	0	246	0	246	0	601	60	661	0.0908	gyrA:364G/A:D122N(1,GAC/AAC)	Susceptible
52	7747	C	T	28166	0	28166	0	223	0	223	0	1485	240	1725	0.1391	gyrA:446C/T:T149I(2,ACA/ATA)	Susceptible
52	7769	C	T	18293	0	18293	0	188	0	188	0	1349	222	1571	0.1413	gyrA:468C/T:Y156Y(3,TAC/TAT)	Susceptible
52	7787	G	A	17205	0	17205	0	184	0	184	0	1198	310	1508	0.2056	gyrA:486G/A:E162E(3,GAG/GAA)	Susceptible
52	7794	G	A	18308	0	18308	0	221	0	221	0	1423	296	1719	0.1722	gyrA:493G/A:V165M(1,GTG/ATG)	Susceptible
52	7834	C	T	19959	0	19959	0	204	0	204	0	1416	266	1682	0.1581	gyrA:533C/T:S178L(2,TCA/TTA)	Susceptible
52	7844	C	T	18948	0	18948	0	215	0	215	0	1356	277	1633	0.1696	gyrA:543C/T:I181I(3,ATC/ATT)	Susceptible
52	409085	C	T	27342	0	27342	0	193	0	193	0	559	320	879	0.3641	Rv0340:452C/T:P151L(2,CCG/CTG)	Susceptible
52	409134	C	T	26015	0	26015	0	181	0	181	0	623	231	854	0.2705	Rv0340:501C/T:T167T(3,ACC/ACT)	Susceptible
52	409141	C	T	24850	0	24850	0	176	0	176	0	562	305	867	0.3518	Rv0340:508C/T:P170S(1,CCC/TCC)	Susceptible
52	409196	C	T	14187	0	14187	0	185	0	185	0	381	74	455	0.1626	iniB:-166C/T:NA	Susceptible
52	409544	G	A	37503	0	37503	0	211	0	211	0	1230	270	1500	0.18	iniB:183G/A:M61I(3,ATG/ATA)	Susceptible
52	409559	G	A	37647	0	37647	0	209	0	209	0	1233	273	1506	0.1813	iniB:198G/A:Q66Q(3,CAG/CAA)	Susceptible
52	409565	C	T	37749	0	37749	0	218	0	218	0	1275	243	1518	0.1601	iniB:204C/T:V68V(3,GTC/GTT)	Susceptible
52	409586	G	A	37378	0	37378	0	207	0	207	0	1222	288	1510	0.1907	iniB:225G/A:A75A(3,GCG/GCA)	Susceptible
52	409595	C	T	37362	0	37362	0	217	0	217	0	1279	223	1502	0.1485	iniB:234C/T:V78V(3,GTC/GTT)	Susceptible
52	409614	G	A	37497	0	37497	0	215	0	215	0	1348	155	1503	0.1031	iniB:253G/A:G85S(1,GGT/AGT)	Susceptible
52	409634	G	A	18918	0	18918	0	215	0	215	0	669	94	763	0.1232	iniB:273G/A:V91V(3,GTG/GTA)	Susceptible
52	410039	C	T	35135	0	35135	0	165	0	165	0	898	72	970	0.0742	iniB:678C/T:G226G(3,GGC/GGT)	Susceptible
52	410090	C	T	35155	0	35155	0	178	0	178	0	895	78	973	0.0802	iniB:729C/T:G243G(3,GGC/GGT)	Susceptible
52	410099	C	T	35334	0	35334	0	182	0	182	0	893	74	967	0.0765	iniB:738C/T:G246G(3,GGC/GGT)	Susceptible
52	410754	C	T	45056	0	45056	0	159	0	159	0	1972	363	2335	0.1555	iniB:1393C/T:P465S(1,CCC/TCC)	Susceptible
52	410792	C	T	44800	0	44800	0	170	0	170	0	1968	343	2311	0.1484	iniB:1431C/T:P477P(3,CCC/CCT)	Susceptible
52	410846	C	T	44518	0	44518	0	174	0	174	0	1975	360	2335	0.1542	iniB:1485C/T:NA	Susceptible
52	412157	C	T	37733	0	37733	0	207	0	207	0	1149	363	1512	0.2401	iniA:1320C/T:S440S(3,TCC/TCT)	Susceptible
52	412302	G	A	38084	0	38084	0	216	0	216	0	1074	447	1522	0.2937	iniA:1465G/A:G489S(1,GGT/AGT)	Susceptible
52	412370	G	A	40660	0	40660	0	219	0	219	0	1171	153	1324	0.1156	iniA:1533G/A:P511P(3,CCG/CCA)	Susceptible
52	412399	G	A	43251	0	43251	0	220	0	220	0	1167	148	1315	0.1125	iniA:1562G/A:G521D(2,GGC/GAC)	Susceptible
52	412460	G	A	42336	0	42336	0	217	0	217	0	1063	237	1300	0.1823	iniA:1623G/A:K541K(3,AAG/AAA)	Susceptible
52	412714	G	A	39186	0	39186	0	180	0	180	0	1315	335	1650	0.203	iniC:-43G/A:NA	Susceptible
52	412756	C	T	38369	0	38369	0	148	0	148	0	1259	394	1653	0.2384	iniC:-1C/T:NA	Susceptible
52	412774	G	A	38218	0	38218	0	182	0	182	0	1524	123	1647	0.0747	iniC:18G/A:R6R(3,CGG/CGA)	Susceptible
52	412863	G	A	36247	0	36247	0	196	0	196	0	1286	348	1634	0.213	iniC:107G/A:R36H(2,CGC/CAC)	Susceptible
52	412883	G	A	38334	0	38334	0	210	0	210	0	1525	124	1649	0.0752	iniC:127G/A:E43K(1,GAA/AAA)	Susceptible
52	412969	G	A	29610	0	29610	0	205	0	205	0	585	201	786	0.2557	iniC:213G/A:P71P(3,CCG/CCA)	Susceptible
52	413031	T	C	57998	0	57998	0	196	0	196	0	1466	84	1550	0.0542	iniC:275T/C:V92A(2,GTC/GCC)	Susceptible
52	491214	C	T	27018	0	27018	0	187	0	187	0	2151	207	2358	0.0878	fgd1:432C/T:S144S(3,AGC/AGT)	Susceptible
52	491229	C	T	45281	0	45281	0	180	0	180	0	4051	358	4409	0.0812	fgd1:447C/T:D149D(3,GAC/GAT)	Susceptible
52	491237	G	A	49186	0	49186	0	179	0	179	0	4278	290	4568	0.0635	fgd1:455G/A:G152D(2,GGC/GAC)	Susceptible
52	491256	G	A	51118	0	51118	0	188	0	188	0	4242	287	4529	0.0634	fgd1:474G/A:K158K(3,AAG/AAA)	Susceptible
52	491336	C	T	26881	0	26881	0	177	0	177	0	2161	193	2354	0.082	fgd1:554C/T:A185V(2,GCC/GTC)	Susceptible
52	760272	G	A	29975	0	29975	0	241	0	241	0	951	340	1291	0.2634	rpoB:466G/A:E156K(1,GAG/AAG)	Susceptible
52	760274	G	A	30770	0	30770	0	238	0	238	0	950	315	1265	0.249	rpoB:468G/A:E156E(3,GAG/GAA)	Susceptible
52	760867	G	A	49980	0	49980	0	175	0	175	0	1621	483	2104	0.2296	rpoB:1061G/A:G354D(2,GGC/GAC)	Susceptible
52	761060	C	T	38926	0	38926	0	185	0	185	0	2171	333	2504	0.133	rpoB:1254C/T:V418V(3,GTC/GTT)	Susceptible
52	761094	C	T	51768	0	51768	0	186	0	186	0	2809	322	3131	0.1028	rpoB:1288C/T:L430L(1,CTG/TTG)	Susceptible
52	761099	C	T	51665	0	51665	0	192	0	192	0	2794	356	3152	0.1129	rpoB:1293C/T:S431S(3,AGC/AGT)	Susceptible
52	761110	A	T	89153	0	89153	0	191	0	191	0	3821	1659	5491	0.3021	rpoB:1304A/T:D435V(2,GAC/GTC)	RFP:Resistant:0
52	761130	G	A	89858	0	89858	0	194	0	194	0	4860	728	5588	0.1303	rpoB:1324G/A:G442R(1,GGG/AGG)	Susceptible
52	761137	C	T	90695	0	90695	0	199	0	199	0	4896	704	5601	0.1257	rpoB:1331C/T:T444I(2,ACC/ATC)	RFP:Resistant:0
52	761155	C	T	116	84707	84825	0.9986	0	186	186	1	1693	3723	5416	0.6874	rpoB:1349C/T:S450L(2,TCG/TTG)	RFB:Resistant:0,RFP:Resistant:0
52	761169	G	A	90694	0	90694	0	190	0	190	0	5043	542	5585	0.097	rpoB:1363G/A:G455S(1,GGC/AGC)	Susceptible
52	761218	C	T	52148	0	52148	0	182	0	182	0	2809	328	3137	0.1046	rpoB:1412C/T:P471L(2,CCG/CTG)	Susceptible
52	761351	C	T	21780	0	21780	0	176	0	176	0	921	159	1080	0.1472	rpoB:1545C/T:D515D(3,GAC/GAT)	Susceptible
52	761963	G	A	37802	0	37802	0	170	0	170	0	773	230	1003	0.2293	rpoB:2157G/A:P719P(3,CCG/CCA)	Susceptible
52	762710	G	A	28850	0	28850	0	197	0	197	0	2019	344	2363	0.1456	rpoB:2904G/A:T968T(3,ACG/ACA)	Susceptible
52	762714	G	A	28850	0	28850	0	200	0	200	0	2186	170	2357	0.0721	rpoB:2908G/A:V970M(1,GTG/ATG)	Susceptible
52	762780	G	A	52171	0	52171	0	223	0	223	0	3991	680	4671	0.1456	rpoB:2974G/A:G992S(1,GGT/AGT)	Susceptible
52	764185	C	T	45564	0	45564	0	221	0	221	0	1185	296	1481	0.1999	rpoC:816C/T:A272A(3,GCC/GCT)	Susceptible
52	764784	C	T	21869	0	21869	0	224	0	224	0	374	185	559	0.3309	rpoC:1415C/T:A472V(2,GCC/GTC)	Susceptible
52	764809	C	T	21939	0	21939	0	223	0	223	0	503	67	570	0.1175	rpoC:1440C/T:R480R(3,CGC/CGT)	Susceptible
52	764878	C	T	21957	0	21957	0	204	0	204	0	419	143	562	0.2544	rpoC:1509C/T:T503T(3,ACC/ACT)	Susceptible
52	765082	G	A	20736	0	20736	0	202	0	202	0	413	85	498	0.1707	rpoC:1713G/A:G571G(3,GGG/GGA)	Susceptible
52	765229	G	A	20467	0	20467	0	187	0	187	0	417	80	497	0.161	rpoC:1860G/A:M620I(3,ATG/ATA)	Susceptible
52	765247	C	T	20453	0	20453	0	178	0	178	0	450	36	486	0.0741	rpoC:1878C/T:V626V(3,GTC/GTT)	Susceptible
52	765253	C	T	20453	0	20453	0	183	0	183	0	453	38	492	0.0772	rpoC:1884C/T:S628S(3,AGC/AGT)	Susceptible
52	765450	C	T	23286	0	23286	0	217	0	217	0	675	366	1041	0.3516	rpoC:2081C/T:A694V(2,GCC/GTC)	Susceptible
52	765473	G	A	46126	0	46126	0	218	0	218	0	1578	463	2041	0.2268	rpoC:2104G/A:E702K(1,GAG/AAG)	Susceptible
52	765521	G	A	46156	0	46156	0	213	0	213	0	1832	232	2064	0.1124	rpoC:2152G/A:D718N(1,GAC/AAC)	Susceptible
52	765524	G	A	46867	0	46867	0	211	0	211	0	1953	106	2059	0.0515	rpoC:2155G/A:A719T(1,GCC/ACC)	Susceptible
52	765540	C	T	46692	0	46692	0	215	0	215	0	1636	433	2069	0.2093	rpoC:2171C/T:A724V(2,GCC/GTC)	Susceptible
52	765552	G	A	46189	0	46189	0	223	0	223	0	1900	158	2058	0.0768	rpoC:2183G/A:G728D(2,GGC/GAC)	Susceptible
52	765572	G	A	23501	0	23501	0	220	0	220	0	796	237	1034	0.2292	rpoC:2203G/A:D735N(1,GAC/AAC)	Susceptible
52	765818	C	T	90248	0	90248	0	201	0	201	0	2703	509	3212	0.1585	rpoC:2449C/T:L817L(1,CTG/TTG)	Susceptible
52	765849	C	T	45560	0	45560	0	202	0	202	0	1251	338	1589	0.2127	rpoC:2480C/T:P827L(2,CCG/CTG)	Susceptible
52	765865	C	T	45765	0	45765	0	205	0	205	0	1349	268	1618	0.1656	rpoC:2496C/T:I832I(3,ATC/ATT)	Susceptible
52	765867	C	T	45814	0	45814	0	205	0	205	0	1137	474	1611	0.2942	rpoC:2498C/T:P833L(2,CCG/CTG)	Susceptible
52	765877	C	T	45616	0	45616	0	203	0	203	0	858	748	1606	0.4658	rpoC:2508C/T:V836V(3,GTC/GTT)	Susceptible
52	765882	C	T	45264	0	45264	0	201	0	201	0	1342	264	1606	0.1644	rpoC:2513C/T:S838F(2,TCC/TTC)	Susceptible
52	778883	G	A	9700	0	9700	0	185	0	185	0	1	52	53	0.9811	Rv0678:-107G/A:NA	Susceptible
52	778920	G	A	42674	0	42674	0	167	0	167	0	476	93	569	0.1634	Rv0678:-70G/A:NA	Susceptible
52	778940	G	A	64423	0	64423	0	157	0	157	0	719	325	1044	0.3113	Rv0678:-50G/A:NA	Susceptible
52	779124	G	A	32802	0	32802	0	179	0	179	0	632	78	710	0.1099	Rv0678:135G/A:V45V(3,GTG/GTA)	Susceptible
52	779126	G	A	32915	0	32915	0	165	0	165	0	633	83	716	0.1159	Rv0678:137G/A:C46Y(2,TGT/TAT)	CFZ:Resistant:0
52	779158	G	A	34272	0	34272	0	182	0	182	0	368	333	701	0.475	Rv0678:169G/A:A57T(1,GCG/ACG)	CFZ:Resistant:0
52	779170	G	A	34535	0	34535	0	178	0	178	0	360	354	716	0.4944	Rv0678:181G/A:A61T(1,GCG/ACG)	CFZ:Resistant:0
52	779172	G	A	34582	0	34582	0	181	0	181	0	637	83	720	0.1153	Rv0678:183G/A:A61A(3,GCG/GCA)	Susceptible
52	779177	G	A	31096	0	31096	0	179	0	179	0	646	73	719	0.1015	Rv0678:188G/A:S63N(2,AGC/AAC)	CFZ:Resistant:0
52	779183	G	A	34271	0	34271	0	179	0	179	0	362	356	718	0.4958	Rv0678:194G/A:G65E(2,GGG/GAG)	CFZ:Resistant:0
52	779186	G	A	34829	0	34829	0	184	0	184	0	641	83	724	0.1146	Rv0678:197G/A:G66E(2,GGG/GAG)	CFZ:Resistant:0
52	779222	G	A	36250	0	36250	0	190	0	190	0	710	184	894	0.2058	Rv0678:233G/A:G78E(2,GGG/GAG)	CFZ:Resistant:0
52	779223	G	A	36250	0	36250	0	190	0	190	0	718	181	899	0.2013	Rv0678:234G/A:G78G(3,GGG/GGA)	Susceptible
52	779235	G	A	36609	0	36609	0	184	0	184	0	204	705	909	0.7756	Rv0678:246G/A:R82R(3,CGG/CGA)	Susceptible
52	779248	G	A	18560	0	18560	0	199	0	199	0	105	355	460	0.7717	Rv0678:259G/A:G87R(1,GGG/AGG)	CFZ:Resistant:0
52	779249	G	A	18560	0	18560	0	200	0	200	0	104	344	448	0.7679	Rv0678:260G/A:G87E(2,GGG/GAG)	CFZ:Resistant:0
52	779274	G	A	40671	0	40671	0	210	0	210	0	615	276	891	0.3098	Rv0678:285G/A:L95L(3,TTG/TTA)	Susceptible
52	779290	G	A	48770	0	48770	0	215	0	215	0	530	330	860	0.3837	Rv0678:301G/A:A101T(1,GCG/ACG)	CFZ:Resistant:0
52	779309	G	A	48770	0	48770	0	218	0	218	0	617	279	896	0.3114	Rv0678:320G/A:R107H(2,CGC/CAC)	CFZ:Resistant:0
52	779415	G	A	29643	0	29643	0	233	0	233	0	280	140	420	0.3333	Rv0678:426G/A:L142L(3,CTG/CTA)	Susceptible
52	781637	C	T	73124	0	73124	0	199	0	199	0	1081	371	1452	0.2555	rpsL:78C/T:G26G(3,GGC/GGT)	Susceptible
52	781640	C	T	72791	0	72791	0	195	0	195	0	1033	459	1492	0.3076	rpsL:81C/T:S27S(3,AGC/AGT)	Susceptible
52	781648	G	A	73283	0	73283	0	198	0	198	0	910	573	1483	0.3864	rpsL:89G/A:R30H(2,CGT/CAT)	Susceptible
52	781687	A	G	142	36648	36792	0.9961	0	187	187	1	285	453	738	0.6138	rpsL:128A/G:K43R(2,AAG/AGG)	SM:Resistant:0
52	781781	G	A	34913	0	34913	0	200	0	200	0	722	232	954	0.2432	rpsL:222G/A:L74L(3,CTG/CTA)	Susceptible
52	781785	G	A	34927	0	34927	0	202	0	202	0	722	245	967	0.2534	rpsL:226G/A:E76K(1,GAG/AAG)	Susceptible
52	781792	C	T	34746	0	34746	0	184	0	184	0	683	277	960	0.2885	rpsL:233C/T:S78L(2,TCG/TTG)	Susceptible
52	781811	C	T	35008	0	35008	0	188	0	188	0	688	287	975	0.2944	rpsL:252C/T:G84G(3,GGC/GGT)	Susceptible
52	781815	C	T	35051	0	35051	0	194	0	194	0	675	287	962	0.2983	rpsL:256C/T:R86W(1,CGG/TGG)	Susceptible
52	781816	G	A	35051	0	35051	0	196	0	196	0	901	79	980	0.0806	rpsL:257G/A:R86Q(2,CGG/CAG)	Susceptible
52	781834	G	A	34997	0	34997	0	187	0	187	0	721	248	969	0.2559	rpsL:275G/A:G92D(2,GGT/GAT)	Susceptible
52	781862	G	A	32132	0	32132	0	191	0	191	0	710	248	958	0.2589	rpsL:303G/A:S101S(3,TCG/TCA)	Susceptible
52	801183	C	T	39837	0	39837	0	193	0	193	0	6	124	130	0.9538	rplC:375C/T:G125G(3,GGC/GGT)	Susceptible
52	801193	C	T	37732	0	37732	0	191	0	191	0	6	125	131	0.9542	rplC:385C/T:R129W(1,CGG/TGG)	Susceptible
52	852898	T	C	34197	0	34197	0	205	0	205	0	791	83	874	0.095		Susceptible
52	852912	G	A	33414	0	33414	0	201	0	201	0	596	186	869	0.214		Susceptible
52	852912	G	T	33414	0	33414	0	201	0	201	0	596	87	869	0.1001		Susceptible
52	852946	T	C	64569	0	64569	0	197	0	197	0	1153	546	1699	0.3214		Susceptible
52	852968	G	A	66345	0	66345	0	195	0	195	0	1375	313	1688	0.1854		Susceptible
52	852982	C	T	66900	0	66900	0	203	0	203	0	1598	148	1746	0.0848		Susceptible
52	852992	G	T	65978	0	65978	0	211	0	211	0	1390	272	1662	0.1637		Susceptible
52	853035	G	A	33875	0	33875	0	200	0	200	0	692	183	875	0.2091		Susceptible
52	877592	G	A	38736	0	38736	0	241	0	241	0	9	346	355	0.9746		Susceptible
52	877683	G	A	74815	0	74815	0	248	0	248	0	17	678	695	0.9755		Susceptible
52	1041660	C	A	19258	0	19258	0	211	0	211	0	372	50	422	0.1185		Susceptible
52	1041666	G	A	19176	0	19176	0	209	0	209	0	329	95	424	0.2241		Susceptible
52	1041673	G	A	19273	0	19273	0	214	0	214	0	297	116	413	0.2809		Susceptible
52	1041678	G	A	19352	0	19352	0	211	0	211	0	300	119	419	0.284		Susceptible
52	1041686	G	A	19363	0	19363	0	216	0	216	0	302	115	417	0.2758		Susceptible
52	1304161	C	T	38347	0	38347	0	195	0	195	0	829	193	1022	0.1888	fbiC:1231C/T:R411W(1,CGG/TGG)	Susceptible
52	1304230	C	T	75961	0	75961	0	196	0	196	0	1725	299	2026	0.1476	fbiC:1300C/T:P434S(1,CCG/TCG)	Susceptible
52	1304309	C	T	38577	0	38577	0	193	0	193	0	851	162	1013	0.1599	fbiC:1379C/T:T460I(2,ACC/ATC)	Susceptible
52	1406608	C	T	37486	0	37486	0	130	0	130	0	199	228	427	0.534		Susceptible
52	1406702	G	A	72969	0	72969	0	151	0	151	0	469	386	855	0.4515		Susceptible
52	1406781	G	T	169	36791	36965	0.9953	0	149	149	1	238	196	434	0.4516		Susceptible
52	1416570	G	A	24654	0	24654	0	176	0	176	0	17	182	199	0.9146	embR:778C/T:L260L(1,CTG/TTG)	Susceptible
52	1416611	G	A	48097	0	48097	0	205	0	205	0	33	317	350	0.9057	embR:737C/T:T246M(2,ACG/ATG)	Susceptible
52	1416647	G	A	48485	0	48485	0	203	0	203	0	17	361	378	0.955	embR:701C/T:T234I(2,ACA/ATA)	Susceptible
52	1416663	G	A	48427	0	48427	0	192	0	192	0	34	348	382	0.911	embR:685C/T:R229C(1,CGC/TGC)	Susceptible
52	1417131	G	A	24445	0	24445	0	185	0	185	0	1399	187	1586	0.1179	embR:217C/T:H73Y(1,CAC/TAC)	Susceptible
52	1417205	C	T	47990	0	47990	0	197	0	197	0	2866	329	3195	0.103	embR:143G/A:R48K(2,AGG/AAG)	Susceptible
52	1417213	G	A	47863	0	47863	0	203	0	203	0	2815	402	3217	0.125	embR:135C/T:N45N(3,AAC/AAT)	Susceptible
52	1417249	G	A	47889	0	47889	0	204	0	204	0	2538	679	3217	0.2111	embR:99C/T:P33P(3,CCC/CCT)	Susceptible
52	1417256	C	T	24258	0	24258	0	210	0	210	0	1437	175	1612	0.1086	embR:92G/A:G31D(2,GGC/GAC)	Susceptible
52	1417270	G	A	24229	0	24229	0	203	0	203	0	1488	131	1619	0.0809	embR:78C/T:T26T(3,ACC/ACT)	Susceptible
52	1417273	G	A	24229	0	24229	0	212	0	212	0	1495	131	1626	0.0806	embR:75C/T:G25G(3,GGC/GGT)	Susceptible
52	1417275	C	T	24229	0	24229	0	211	0	211	0	1390	210	1600	0.1313	embR:73G/A:G25S(1,GGC/AGC)	Susceptible
52	1461089	G	A	129139	0	129139	0	236	0	236	0	2627	729	3356	0.2172	atpE:45G/A:L15L(3,CTG/CTA)	Susceptible
52	1461230	G	A	35640	0	35640	0	248	0	248	0	1420	200	1620	0.1235	atpE:186G/A:A62A(3,GCG/GCA)	Susceptible
52	1472311	C	T	50579	0	50579	0	296	0	296	0	1579	207	1786	0.1159	rrs:466C/T:NA	Susceptible
52	1472672	GT	G	34280	0	34280	0	280	0	280	0	16108	15284	31436	0.4862	rrs:828T/-:NA	Susceptible
52	1472675	T	C	34004	0	34004	0	279	0	279	0	21787	12419	34206	0.3631	rrs:830T/C:NA	Susceptible
52	1472677	C	A	34311	0	34311	0	273	0	273	0	21768	12428	34221	0.3632	rrs:832C/A:NA	Susceptible
52	1472680	C	T	34333	0	34333	0	269	0	269	0	21773	12453	34230	0.3638	rrs:835C/T:NA	Susceptible
52	1472682	T	A	31963	0	31963	0	266	0	266	0	19344	12734	32374	0.3933	rrs:837T/A:NA	Susceptible
52	1472683	T	C	31963	0	31963	0	266	0	266	0	20509	13297	33810	0.3933	rrs:838T/C:NA	Susceptible
52	1472954	TC	T	21929	0	21929	0	304	0	304	0	28540	20215	49015	0.4124	rrs:1110C/-:NA	Susceptible
52	1472957	C	T	21648	253	21906	0.0115	310	0	310	0	24590	24865	49853	0.4988	rrs:1112C/T:NA	Susceptible
52	1472958	A	AC	21906	0	21906	0	299	0	299	0	29813	21119	50932	0.4147	rrs:1114-/C:NA	Susceptible
52	1472969	ACGT	A	21768	0	22131	0	291	0	291	0	30218	17991	51325	0.3505	rrs:1125CGT/-:NA	Susceptible
52	1472971	GTAAT	G	22160	0	22160	0	306	0	306	0	29740	1631	31391	0.052	rrs:1127TAAT/-:NA	Susceptible
52	1472973	A	T	22111	0	22111	0	300	0	300	0	3961	41468	47131	0.8798	rrs:1128A/T:NA	Susceptible
52	1472974	A	T	20104	0	20104	0	264	0	264	0	29342	17851	47493	0.3759	rrs:1129A/T:NA	Susceptible
52	1472977	G	GT	22063	0	22063	0	313	0	313	0	33277	17612	50889	0.3461	rrs:1133-/T:NA	Susceptible
52	1472986	C	CA	22171	0	22171	0	307	0	307	0	29729	21143	50872	0.4156	rrs:1142-/A:NA	Susceptible
52	1472987	G	A	22162	0	22162	0	307	0	307	0	28689	21379	71212	0.3002	rrs:1142G/A:NA	Susceptible
52	1472989	GA	G	22259	0	22259	0	306	0	306	0	28435	21338	50083	0.4261	rrs:1145A/-:NA	Susceptible
52	1472996	T	C	21822	0	21822	0	303	0	303	0	29894	20135	50030	0.4025	rrs:1151T/C:NA	Susceptible
52	1473005	C	T	22002	0	22002	0	295	0	295	0	35033	15381	50427	0.305	rrs:1160C/T:NA	Susceptible
52	1473035	G	A	20066	0	20066	0	288	0	288	0	24945	23772	48717	0.488	rrs:1190G/A:NA	Susceptible
52	1473145	C	T	4116	0	4116	0	279	0	279	0	4514	968	5482	0.1766	rrs:1300C/T:NA	Susceptible
52	1473166	G	A	4046	0	4046	0	282	0	282	0	4897	562	5459	0.1029	rrs:1321G/A:NA	Susceptible
52	1473259	C	T	6132	0	6132	0	245	0	245	0	15285	1588	16873	0.0941	rrs:1414C/T:NA	Susceptible
52	1473276	A	G	5001	0	5001	0	244	0	244	0	2892	8646	11574	0.747	rrs:1431A/G:NA	Susceptible
52	1473289	TC	T	4665	0	4665	0	221	0	221	0	1366	3612	11579	0.3119	rrs:1445C/-:NA	Susceptible
52	1473290	C	A	5138	0	5138	0	246	0	246	0	1366	681	11579	0.0588	rrs:1445C/A:NA	Susceptible
52	1473290	C	T	5138	0	5138	0	246	0	246	0	1366	5700	11579	0.4923	rrs:1445C/T:NA	Susceptible
52	1473301	T	C	4836	0	4836	0	219	0	219	0	5413	7033	12480	0.5635	rrs:1456T/C:NA	Susceptible
52	1473316	C	T	5069	0	5069	0	246	0	246	0	10419	1046	11466	0.0912	rrs:1471C/T:NA	Susceptible
52	1473387	A	G	23033	0	23033	0	230	0	230	0	1101	189	1290	0.1465	rrs:1542A/G:NA	Susceptible
52	1473423	C	T	22795	0	22795	0	236	0	236	0	1133	156	1289	0.121	rrs:1578C/T:NA	Susceptible
52	1473456	C	T	45264	0	45264	0	244	0	244	0	2213	331	2544	0.1301	rrs:1611C/T:NA	Susceptible
52	1473481	C	T	45194	0	45194	0	266	0	266	0	2223	324	2547	0.1272	rrs:1636C/T:NA	Susceptible
52	1473535	C	T	22808	0	22808	0	270	0	270	0	1092	198	1290	0.1535	rrs:1690C/T:NA	Susceptible
52	1475626	T	C	40730	0	40730	0	284	0	284	0	3279	217	3496	0.0621	rrl:1969T/C:NA	Susceptible
52	1475629	G	A	40730	0	40730	0	285	0	285	0	3172	352	3524	0.0999	rrl:1972G/A:NA	Susceptible
52	1475647	G	A	39992	0	39992	0	312	0	312	0	3280	219	3499	0.0626	rrl:1990G/A:NA	Susceptible
52	1475654	G	A	40182	0	40182	0	319	0	319	0	3212	316	3528	0.0896	rrl:1997G/A:NA	Susceptible
52	1475683	G	A	75860	0	75860	0	316	0	316	0	6124	594	6718	0.0884	rrl:2026G/A:NA	Susceptible
52	1475695	G	A	74709	0	74709	0	308	0	308	0	6141	658	6799	0.0968	rrl:2038G/A:NA	Susceptible
52	1475705	G	A	69195	0	69195	0	287	0	287	0	6338	459	6797	0.0675	rrl:2048G/A:NA	Susceptible
52	1475715	G	A	74634	0	74634	0	279	0	279	0	6457	426	6883	0.0619	rrl:2058G/A:NA	Susceptible
52	1475883	A	T	26993	0	26993	0	307	0	307	0	665	122	788	0.1548	rrl:2226A/T:NA	Susceptible
52	1475884	A	G	50894	0	50894	0	300	0	300	0	1261	248	1509	0.1643	rrl:2227A/G:NA	Susceptible
52	1475897	T	C	47961	0	47961	0	284	0	284	0	1213	250	1463	0.1709	rrl:2240T/C:NA	Susceptible
52	1475916	C	G	54683	0	54683	0	311	0	311	0	1348	245	1593	0.1538	rrl:2259C/G:NA	Susceptible
52	1475975	C	T	27636	0	27636	0	298	0	298	0	497	244	741	0.3293	rrl:2318C/T:NA	Susceptible
52	1475977	A	G	27261	0	27261	0	270	0	270	0	481	292	773	0.3777	rrl:2320A/G:NA	Susceptible
52	1475988	A	G	27590	0	27590	0	286	0	286	0	462	334	796	0.4196	rrl:2331A/G:NA	Susceptible
52	1475997	A	T	27874	0	27874	0	263	0	263	0	492	297	789	0.3764	rrl:2340A/T:NA	Susceptible
52	1476050	G	A	15379	0	15379	0	262	0	262	0	357	56	413	0.1356	rrl:2393G/A:NA	Susceptible
52	1476068	C	T	1303	0	1352	0	187	0	187	0	87	49	136	0.3603	rrl:2411C/T:NA	Susceptible
52	1476281	T	C	23331	0	23331	0	257	0	257	0	277	32	309	0.1036	rrl:2624T/C:NA	Susceptible
52	1476295	C	A	23031	0	23031	0	265	0	265	0	236	85	321	0.2648	rrl:2638C/A:NA	Susceptible
52	1476308	G	A	22787	0	22787	0	269	0	269	0	128	193	321	0.6012	rrl:2651G/A:NA	Susceptible
52	1476340	G	A	22366	0	22366	0	253	0	253	0	129	196	325	0.6031	rrl:2683G/A:NA	Susceptible
52	1476384	G	A	44778	0	44778	0	241	0	241	0	255	368	623	0.5907	rrl:2727G/A:NA	Susceptible
52	1514372	G	A	53538	0	53538	0	158	0	158	0	1534	96	1630	0.0589		Susceptible
52	1514419	G	A	27086	0	27086	0	162	0	162	0	769	49	818	0.0599		Susceptible
52	1565128	C	A	1130	0	1130	0	181	0	181	0	274	21	296	0.0709		Susceptible
52	1641979	G	A	59242	0	59242	0	155	0	155	0	837	415	1252	0.3315		Susceptible
52	1642022	T	C	57002	0	57002	0	170	0	170	0	974	291	1265	0.23		Susceptible
52	1642023	G	A	60155	0	60155	0	169	0	169	0	994	280	1274	0.2198		Susceptible
52	1642029	C	T	59549	0	59549	0	165	0	165	0	796	483	1280	0.3773		Susceptible
52	1651110	C	T	70491	0	70491	0	222	0	222	0	2630	408	3038	0.1343		Susceptible
52	1651115	G	A	70631	0	70631	0	220	0	220	0	2777	304	3081	0.0987		Susceptible
52	1651116	C	A	70960	0	70960	0	220	0	220	0	2882	189	3071	0.0615		Susceptible
52	1651126	C	T	71012	0	71012	0	220	0	220	0	2871	203	3074	0.066		Susceptible
52	1651178	G	A	34802	0	34802	0	227	0	227	0	1440	102	1542	0.0661		Susceptible
52	1673335	C	T	27289	0	27289	0	182	0	182	0	819	102	921	0.1107	fabG1:-105C/T:NA	Susceptible
52	1673400	C	T	53047	0	53047	0	181	0	181	0	1602	200	1802	0.111	fabG1:-40C/T:NA	Susceptible
52	1673450	C	T	27013	0	27013	0	181	0	181	0	719	191	913	0.2092	fabG1:11C/T:T4I(2,ACA/ATA)	Susceptible
52	1674069	G	A	68348	0	68348	0	179	0	179	0	3849	658	4507	0.146	inhA:-133G/A:NA	Susceptible
52	1674102	C	T	77318	0	77318	0	187	0	187	0	3979	507	4486	0.113	inhA:-100C/T:NA	Susceptible
52	1674104	G	A	73086	0	73086	0	188	0	188	0	4180	411	4591	0.0895	inhA:-98G/A:NA	Susceptible
52	1674110	T	C	86277	0	86277	0	171	0	171	0	4180	612	4792	0.1277	inhA:-92T/C:NA	Susceptible
52	1674326	A	G	42071	0	42071	0	196	0	196	0	1556	260	1816	0.1432	inhA:125A/G:D42G(2,GAC/GGC)	Susceptible
52	1674329	G	A	41681	0	41681	0	189	0	189	0	1266	491	1757	0.2795	inhA:128G/A:R43Q(2,CGG/CAG)	Susceptible
52	1674363	G	A	83647	0	83647	0	204	0	204	0	2571	957	3528	0.2713	inhA:162G/A:L54L(3,CTG/CTA)	Susceptible
52	1674428	G	A	77457	0	77457	0	189	0	189	0	3622	498	4120	0.1209	inhA:227G/A:G76D(2,GGC/GAC)	Susceptible
52	1674438	C	T	111736	0	111736	0	186	0	186	0	5941	431	6372	0.0676	inhA:237C/T:T79T(3,ACC/ACT)	Susceptible
52	1674442	G	A	111994	0	111994	0	190	0	190	0	5817	536	6353	0.0844	inhA:241G/A:A81T(1,GCG/ACG)	Susceptible
52	1674447	C	T	111989	0	111989	0	192	0	192	0	5865	522	6405	0.0815	inhA:246C/T:I82I(3,ATC/ATT)	Susceptible
52	1674466	G	A	112229	0	112229	0	199	0	199	0	5902	511	6413	0.0797	inhA:265G/A:D89N(1,GAC/AAC)	Susceptible
52	1674503	C	T	69264	0	69264	0	217	0	217	0	4090	501	4591	0.1091	inhA:302C/T:T101I(2,ACC/ATC)	Susceptible
52	1674525	C	T	69147	0	69147	0	223	0	223	0	4064	516	4580	0.1127	inhA:324C/T:F108F(3,TTC/TTT)	Susceptible
52	1674531	C	T	69259	0	69259	0	225	0	225	0	4081	521	4602	0.1132	inhA:330C/T:D110D(3,GAC/GAT)	Susceptible
52	1674547	G	C	34267	0	34267	0	219	0	219	0	1944	376	2320	0.1621	inhA:346G/C:V116L(1,GTG/CTG)	Susceptible
52	1674551	C	T	34267	0	34267	0	216	0	216	0	2092	223	2315	0.0963	inhA:350C/T:S117F(2,TCC/TTC)	Susceptible
52	1674769	G	A	21462	0	21462	0	197	0	197	0	2876	188	3064	0.0614	inhA:568G/A:A190T(1,GCC/ACC)	Susceptible
52	1674786	G	A	21430	0	21430	0	193	0	193	0	2778	280	3058	0.0916	inhA:585G/A:R195R(3,CGG/CGA)	Susceptible
52	1793577	C	T	21255	0	21255	0	194	0	194	0	300	25	325	0.0769	Rv1592c:164G/A:R55H(2,CGC/CAC)	Susceptible
52	1833834	G	A	30205	0	30205	0	200	0	200	0	598	51	649	0.0786	rpsA:293G/A:G98D(2,GGC/GAC)	Susceptible
52	1833883	C	T	29500	0	29500	0	212	0	212	0	609	45	654	0.0688	rpsA:342C/T:G114G(3,GGC/GGT)	Susceptible
52	1834810	C	T	46534	0	46534	0	240	0	240	0	1057	291	1348	0.2159	rpsA:1269C/T:R423R(3,CGC/CGT)	Susceptible
52	1834811	C	T	46328	0	46328	0	240	0	240	0	1049	293	1342	0.2183	rpsA:1270C/T:R424W(1,CGG/TGG)	Susceptible
52	1834827	C	T	46761	0	46761	0	235	0	235	0	1057	295	1352	0.2182	rpsA:1286C/T:T429I(2,ACC/ATC)	Susceptible
52	1834957	C	T	47200	0	47200	0	210	0	210	0	1051	286	1337	0.2139	rpsA:1416C/T:A472A(3,GCC/GCT)	Susceptible
52	1839869	G	A	37695	0	37695	0	180	0	180	0	797	342	1139	0.3003		Susceptible
52	1839900	G	A	36293	0	36293	0	178	0	178	0	741	369	1114	0.3312		Susceptible
52	1839924	G	A	40151	0	40151	0	179	0	179	0	794	327	1121	0.2917		Susceptible
52	1839946	G	A	39452	0	39452	0	170	0	170	0	784	347	1131	0.3068		Susceptible
52	1918131	G	A	99923	0	99923	0	194	0	194	0	2999	411	3410	0.1205	tlyA:192G/A:S64S(3,TCG/TCA)	Susceptible
52	1918449	C	T	55883	0	55883	0	179	0	179	0	130	77	207	0.372	tlyA:510C/T:C170C(3,TGC/TGT)	Susceptible
52	1918459	G	A	56483	0	56483	0	171	0	171	0	88	118	206	0.5728	tlyA:520G/A:D174N(1,GAC/AAC)	Susceptible
52	1918473	T	C	56197	0	56197	0	165	0	165	0	186	21	207	0.1014	tlyA:534T/C:V178V(3,GTT/GTC)	Susceptible
52	1918510	C	T	142273	0	142273	0	170	0	170	0	2006	261	2267	0.1151	tlyA:571C/T:Q191*(1,CAG/TAG)	Susceptible
52	1918516	G	A	145405	0	145405	0	174	0	174	0	2046	224	2271	0.0986	tlyA:577G/A:G193S(1,GGC/AGC)	Susceptible
52	1918519	C	T	146041	0	146041	0	173	0	173	0	2033	262	2295	0.1142	tlyA:580C/T:P194S(1,CCC/TCC)	Susceptible
52	1918525	G	A	145381	0	145381	0	154	0	154	0	2065	236	2302	0.1025	tlyA:586G/A:G196R(1,GGG/AGG)	Susceptible
52	1918545	G	A	143226	0	143226	0	183	0	183	0	2056	199	2255	0.0882	tlyA:606G/A:Q202Q(3,CAG/CAA)	Susceptible
52	1918561	G	A	90065	0	90065	0	190	0	190	0	1971	117	2088	0.056	tlyA:622G/A:V208M(1,GTG/ATG)	Susceptible
52	1918569	G	A	90643	0	90643	0	189	0	189	0	1679	399	2078	0.192	tlyA:630G/A:A210A(3,GCG/GCA)	Susceptible
52	1918581	G	A	125098	0	125098	0	186	0	186	0	3509	439	3948	0.1112	tlyA:642G/A:R214R(3,CGG/CGA)	Susceptible
52	1918587	G	A	124971	0	124971	0	195	0	195	0	3519	438	3957	0.1107	tlyA:648G/A:Q216Q(3,CAG/CAA)	Susceptible
52	1918625	C	T	115096	0	115096	0	192	0	192	0	3445	506	3951	0.1281	tlyA:686C/T:P229L(2,CCG/CTG)	Susceptible
52	1918688	C	T	34676	0	34676	0	197	0	197	0	1634	248	1882	0.1318	tlyA:749C/T:A250V(2,GCA/GTA)	Susceptible
52	1974801	G	A	25602	0	25602	0	162	0	162	0	857	227	1084	0.2094		Susceptible
52	1974811	C	T	25602	0	25602	0	158	0	158	0	801	278	1080	0.2574		Susceptible
52	1974838	G	A	48836	0	48836	0	166	0	166	0	1685	438	2123	0.2063		Susceptible
52	1974843	G	A	49345	0	49345	0	172	0	172	0	1698	426	2124	0.2006		Susceptible
52	1974854	G	C	41695	0	41695	0	157	0	157	0	1734	355	2089	0.1699		Susceptible
52	1974876	C	T	43968	0	43968	0	160	0	160	0	1741	349	2090	0.167		Susceptible
52	1974879	C	T	47382	0	47382	0	173	0	173	0	1761	355	2116	0.1678		Susceptible
52	1974902	A	G	37643	0	37643	0	153	0	153	0	1503	436	1939	0.2249		Susceptible
52	1974919	C	T	47241	0	47241	0	172	0	172	0	1785	329	2114	0.1556		Susceptible
52	1974925	G	A	25137	0	25137	0	179	0	179	0	850	201	1051	0.1912		Susceptible
52	1974938	G	A	25254	0	25254	0	186	0	186	0	857	224	1081	0.2072		Susceptible
52	1974940	G	A	25254	0	25254	0	181	0	181	0	920	164	1084	0.1513		Susceptible
52	2006720	C	T	101452	0	101452	0	260	0	260	0	5331	978	6309	0.155		Susceptible
52	2006725	C	T	105005	0	105005	0	263	0	263	0	5327	934	6261	0.1492		Susceptible
52	2006741	C	T	104207	0	104207	0	256	0	256	0	5305	965	6270	0.1539		Susceptible
52	2006791	C	T	52713	0	52713	0	283	0	283	0	2658	515	3173	0.1623		Susceptible
52	2006806	G	A	48501	0	48501	0	269	0	269	0	2727	443	3173	0.1396		Susceptible
52	2101900	C	T	60652	0	60652	0	208	0	208	0	693	164	857	0.1914	ndh:1143G/A:K381K(3,AAG/AAA)	Susceptible
52	2101908	C	T	60717	0	60717	0	200	0	200	0	601	270	871	0.31	ndh:1135G/A:V379M(1,GTG/ATG)	Susceptible
52	2102017	G	A	59561	0	59561	0	191	0	191	0	466	397	863	0.46	ndh:1026C/T:Y342Y(3,TAC/TAT)	Susceptible
52	2102038	G	A	56553	0	56553	0	174	0	174	0	454	397	851	0.4665	ndh:1005C/T:G335G(3,GGC/GGT)	Susceptible
52	2102046	C	T	60590	0	60590	0	175	0	175	0	573	260	833	0.3121	ndh:997G/A:A333T(1,GCG/ACG)	Susceptible
52	2102178	G	A	21234	0	21234	0	176	0	176	0	1749	212	1961	0.1081	ndh:865C/T:L289F(1,CTT/TTT)	Susceptible
52	2102220	C	T	41820	0	41820	0	171	0	171	0	3440	458	3898	0.1175	ndh:823G/A:V275I(1,GTC/ATC)	Susceptible
52	2102270	G	A	41674	0	41674	0	164	0	164	0	3714	227	3941	0.0576	ndh:773C/T:T258I(2,ACC/ATC)	Susceptible
52	2102282	C	T	41173	0	41173	0	162	0	162	0	3439	472	3911	0.1207	ndh:761G/A:R254H(2,CGC/CAC)	Susceptible
52	2102704	G	A	21417	0	21417	0	194	0	194	0	454	60	514	0.1167	ndh:339C/T:D113D(3,GAC/GAT)	Susceptible
52	2102739	C	T	42277	0	42277	0	194	0	194	0	861	188	1049	0.1792	ndh:304G/A:E102K(1,GAA/AAA)	Susceptible
52	2102740	C	T	42592	0	42592	0	186	0	186	0	856	192	1048	0.1832	ndh:303G/A:S101S(3,TCG/TCA)	Susceptible
52	2102804	C	T	40671	0	40671	0	164	0	164	0	858	197	1055	0.1867	ndh:239G/A:R80H(2,CGC/CAC)	Susceptible
52	2102814	G	A	21665	0	21665	0	162	0	162	0	449	70	519	0.1349	ndh:229C/T:R77C(1,CGT/TGT)	Susceptible
52	2102971	G	A	43644	0	43644	0	200	0	200	0	1147	175	1322	0.1324	ndh:72C/T:F24F(3,TTC/TTT)	Susceptible
52	2103009	G	A	22082	0	22082	0	197	0	197	0	575	88	663	0.1327	ndh:34C/T:P12S(1,CCT/TCT)	Susceptible
52	2126839	C	T	32121	0	32121	0	181	0	181	0	1990	124	2114	0.0587		Susceptible
52	2126845	G	A	32121	0	32121	0	186	0	186	0	1964	135	2099	0.0643		Susceptible
52	2126848	G	A	31446	0	31446	0	192	0	192	0	1987	106	2093	0.0506		Susceptible
52	2126864	C	T	61595	0	61595	0	187	0	187	0	3717	461	4178	0.1103		Susceptible
52	2126884	C	T	62374	0	62374	0	182	0	182	0	3761	443	4204	0.1054		Susceptible
52	2126896	C	T	62035	0	62035	0	191	0	191	0	3709	502	4211	0.1192		Susceptible
52	2126898	C	T	62466	0	62466	0	199	0	199	0	3835	402	4237	0.0949		Susceptible
52	2126910	C	T	61719	0	61719	0	186	0	186	0	3728	496	4224	0.1174		Susceptible
52	2126935	C	T	62545	0	62545	0	198	0	198	0	3840	386	4226	0.0913		Susceptible
52	2153966	C	T	33746	0	33746	0	112	0	112	0	1108	290	1398	0.2074	katG:2146G/A:A716T(1,GCG/ACG)	Susceptible
52	2154074	C	T	33587	0	33587	0	139	0	139	0	1099	287	1386	0.2071	katG:2038G/A:G680S(1,GGC/AGC)	Susceptible
52	2154075	C	T	33786	0	33786	0	139	0	139	0	1105	285	1390	0.205	katG:2037G/A:Q679Q(3,CAG/CAA)	Susceptible
52	2154213	G	A	58131	0	58131	0	151	0	151	0	2369	171	2540	0.0673	katG:1899C/T:V633V(3,GTC/GTT)	Susceptible
52	2154346	G	A	29031	0	29031	0	183	0	183	0	2817	232	3049	0.0761	katG:1766C/T:P589L(2,CCC/CTC)	Susceptible
52	2154347	G	A	29031	0	29031	0	184	0	184	0	2839	210	3049	0.0689	katG:1765C/T:P589S(1,CCC/TCC)	Susceptible
52	2154372	G	A	56709	0	56709	0	194	0	194	0	5695	377	6072	0.0621	katG:1740C/T:D580D(3,GAC/GAT)	Susceptible
52	2154405	C	T	56916	0	56916	0	189	0	189	0	5765	312	6077	0.0513	katG:1707G/A:P569P(3,CCG/CCA)	Susceptible
52	2154407	G	A	56758	0	56758	0	192	0	192	0	5710	403	6113	0.0659	katG:1705C/T:P569S(1,CCG/TCG)	Susceptible
52	2154415	G	A	56713	0	56713	0	186	0	186	0	5318	786	6104	0.1288	katG:1697C/T:P566L(2,CCC/CTC)	Susceptible
52	2154421	G	A	56782	0	56782	0	194	0	194	0	5815	311	6126	0.0508	katG:1691C/T:T564M(2,ACG/ATG)	Susceptible
52	2154471	A	G	28757	0	28757	0	188	0	188	0	2663	398	3061	0.13	katG:1641T/C:G547G(3,GGT/GGC)	Susceptible
52	2154482	C	T	28821	0	28821	0	189	0	189	0	2865	179	3044	0.0588	katG:1630G/A:V544I(1,GTC/ATC)	Susceptible
52	2154516	C	T	20513	0	20513	0	179	0	179	0	679	118	797	0.1481	katG:1596G/A:A532A(3,GCG/GCA)	Susceptible
52	2154612	C	T	117235	0	117235	0	170	0	170	0	6267	594	6861	0.0866	katG:1500G/A:Q500Q(3,CAG/CAA)	Susceptible
52	2154628	C	T	116157	0	116157	0	184	0	184	0	6308	671	6979	0.0961	katG:1484G/A:G495D(2,GGT/GAT)	Susceptible
52	2154672	C	T	95262	0	95262	0	186	0	186	0	4668	1459	6128	0.2381	katG:1440G/A:A480A(3,GCG/GCA)	Susceptible
52	2154711	C	T	40033	0	40033	0	185	0	185	0	2362	334	2696	0.1239	katG:1401G/A:L467L(3,TTG/TTA)	Susceptible
52	2154724	C	A	52	39971	40054	0.9979	0	175	175	1	1503	1193	2697	0.4423	katG:1388G/T:R463L(2,CGG/CTG)	Susceptible
52	2154816	G	A	36272	0	36272	0	199	0	199	0	3948	542	4490	0.1207	katG:1296C/T:P432P(3,CCC/CCT)	Susceptible
52	2155047	G	A	86140	0	86140	0	205	0	205	0	3419	481	3900	0.1233	katG:1065C/T:A355A(3,GCC/GCT)	Susceptible
52	2155168	C	A	0	0	1130	0	0	0	209	0	0	5	58	0.0862	katG:944G/T:S315I(2,AGC/ATC)	INH:Resistant:0
52	2155168	C	G	0	1130	1130	1	0	209	209	1	0	53	58	0.9138	katG:944G/C:S315T(2,AGC/ACC)	INH:Resistant:0
52	2155322	C	T	37615	0	37615	0	211	0	211	0	2812	405	3217	0.1259	katG:790G/A:A264T(1,GCG/ACG)	Susceptible
52	2155386	C	T	37479	0	37479	0	207	0	207	0	1484	335	1819	0.1842	katG:726G/A:M242I(3,ATG/ATA)	Susceptible
52	2155548	G	A	68278	0	68278	0	191	0	191	0	3635	420	4055	0.1036	katG:564C/T:V188V(3,GTC/GTT)	Susceptible
52	2155682	C	T	27174	0	27174	0	180	0	180	0	1688	332	2021	0.1643	katG:430G/A:A144T(1,GCG/ACG)	Susceptible
52	2155683	C	T	26430	0	26430	0	177	0	177	0	1680	321	2001	0.1604	katG:429G/A:K143K(3,AAG/AAA)	Susceptible
52	2155724	C	T	27255	0	27255	0	185	0	185	0	1693	335	2028	0.1652	katG:388G/A:A130T(1,GCG/ACG)	Susceptible
52	2155794	C	T	13777	0	13777	0	181	0	181	0	848	170	1018	0.167	katG:318G/A:A106A(3,GCG/GCA)	Susceptible
52	2155801	C	T	13777	0	13777	0	183	0	183	0	848	168	1016	0.1654	katG:311G/A:R104Q(2,CGG/CAG)	INH:Resistant:0
52	2155833	G	A	17286	0	17286	0	186	0	186	0	1904	148	2052	0.0721	katG:279C/T:A93A(3,GCC/GCT)	Susceptible
52	2155836	G	A	17286	0	17286	0	184	0	184	0	1951	113	2064	0.0547	katG:276C/T:P92P(3,CCC/CCT)	Susceptible
52	2155846	G	A	33712	0	33712	0	191	0	191	0	3706	386	4092	0.0943	katG:266C/T:P89L(2,CCG/CTG)	Susceptible
52	2156670	G	A	40944	0	40944	0	198	0	198	0	1258	162	1420	0.1141	furA:-78C/T:NA	Susceptible
52	2156734	G	A	42441	0	42441	0	183	0	183	0	1281	225	1506	0.1494	furA:-142C/T:NA	Susceptible
52	2156795	G	A	42500	0	42500	0	152	0	152	0	1183	312	1495	0.2087		Susceptible
52	2222120	G	A	43023	0	43023	0	250	0	250	0	604	217	821	0.2643	Rv1979c:1045C/T:P349S(1,CCG/TCG)	Susceptible
52	2231952	C	T	90404	0	90404	0	208	0	208	0	2659	907	3566	0.2543		Susceptible
52	2231956	C	T	90181	0	90181	0	213	0	213	0	3186	361	3549	0.1017		Susceptible
52	2231964	G	A	89584	0	89584	0	221	0	221	0	3364	186	3550	0.0524		Susceptible
52	2231980	C	T	90050	0	90050	0	222	0	222	0	3204	358	3562	0.1005		Susceptible
52	2232030	C	T	88837	0	88837	0	208	0	208	0	2649	888	3537	0.2511		Susceptible
52	2232042	G	A	89028	0	89028	0	210	0	210	0	3357	208	3565	0.0583		Susceptible
52	2232051	C	T	45526	0	45526	0	214	0	214	0	1332	451	1783	0.2529		Susceptible
52	2288728	G	A	22422	0	22422	0	152	0	152	0	1371	116	1487	0.078	pncA:514C/T:L172L(1,CTG/TTG)	Susceptible
52	2288841	G	A	157	19509	19668	0.9919	0	167	167	1	503	0	503	0	pncA:401C/T:A134V(2,GCC/GTC)	PZA:Resistant:0
52	2288862	T	C	38076	0	38076	0	179	0	179	0	685	300	985	0.3046	pncA:380A/G:E127G(2,GAG/GGG)	PZA:Resistant:0
52	2289056	C	A	45986	0	45986	0	192	0	192	0	2983	186	3282	0.0567	pncA:186G/T:P62P(3,CCG/CCT)	Susceptible
52	2289086	G	A	93129	0	93129	0	200	0	200	0	5817	681	6498	0.1048	pncA:156C/T:I52I(3,ATC/ATT)	Susceptible
52	2289160	C	G	89938	0	89938	0	216	0	216	0	3279	300	3579	0.0838	pncA:82G/C:A28P(1,GCC/CCC)	PZA:Resistant:0
52	2289277	T	C	42130	0	42130	0	234	0	234	0	252	72	324	0.2222	pncA:-36A/G:NA	Susceptible
52	2289279	T	C	40355	0	40355	0	229	0	229	0	285	27	312	0.0865	pncA:-38A/G:NA	Susceptible
52	2516732	G	A	30256	0	30256	0	169	0	169	0	975	264	1239	0.2131	fabD:-55G/A:NA	Susceptible
52	2516801	C	T	63974	0	63974	0	189	0	189	0	2247	261	2508	0.1041	fabD:15C/T:L5L(3,CTC/CTT)	Susceptible
52	2516806	C	T	65069	0	65069	0	198	0	198	0	2083	435	2518	0.1728	fabD:20C/T:P7L(2,CCC/CTC)	Susceptible
52	2516842	C	T	34150	0	34150	0	202	0	202	0	1044	220	1264	0.1741	fabD:56C/T:P19L(2,CCG/CTG)	Susceptible
52	2518351	C	T	103617	0	103617	0	149	0	149	0	1038	567	1605	0.3533	kasA:237C/T:R79R(3,CGC/CGT)	Susceptible
52	2518417	G	A	69072	0	69072	0	184	0	184	0	764	231	995	0.2322	kasA:303G/A:P101P(3,CCG/CCA)	Susceptible
52	2518883	C	T	29322	0	29322	0	194	0	194	0	1333	229	1562	0.1466	kasA:769C/T:R257C(1,CGT/TGT)	Susceptible
52	2518889	G	A	29285	0	29285	0	192	0	192	0	1278	309	1587	0.1947	kasA:775G/A:A259T(1,GCC/ACC)	Susceptible
52	2518900	G	A	14861	0	14861	0	186	0	186	0	640	155	795	0.195	kasA:786G/A:L262L(3,TTG/TTA)	Susceptible
52	2519048	G	A	32188	0	32188	0	187	0	187	0	542	240	782	0.3069	kasA:934G/A:G312S(1,GGC/AGC)	INH:Resistant:1
52	2519200	G	A	31916	0	31916	0	181	0	181	0	547	242	789	0.3067	kasA:1086G/A:L362L(3,CTG/CTA)	Susceptible
52	2519298	G	A	45573	0	45573	0	194	0	194	0	1114	445	1561	0.2851	kasA:1184G/A:R395H(2,CGC/CAC)	Susceptible
52	2519322	G	A	89066	0	89066	0	188	0	188	0	2224	881	3105	0.2837	kasA:1208G/A:G403E(2,GGG/GAG)	Susceptible
52	2519327	G	A	89852	0	89852	0	183	0	183	0	2209	889	3098	0.287	kasA:1213G/A:G405S(1,GGC/AGC)	Susceptible
52	2519398	G	A	45134	0	45134	0	174	0	174	0	1118	443	1562	0.2836	kasA:1284G/A:NA	Susceptible
52	2607527	G	A	24942	0	24942	0	169	0	169	0	686	152	838	0.1814		Susceptible
52	2715166	G	A	20854	0	20854	0	162	0	162	0	331	62	393	0.1578	eis:167C/T:S56F(2,TCT/TTT)	Susceptible
52	2715189	G	A	20838	0	20838	0	168	0	168	0	351	45	396	0.1136	eis:144C/T:V48V(3,GTC/GTT)	Susceptible
52	2715194	C	T	21142	0	21142	0	172	0	172	0	333	67	400	0.1675	eis:139G/A:V47M(1,GTG/ATG)	Susceptible
52	2715211	G	A	20877	0	20877	0	167	0	167	0	346	52	398	0.1307	eis:122C/T:P41L(2,CCC/CTC)	Susceptible
52	2715212	G	A	20966	0	20966	0	172	0	172	0	353	44	397	0.1108	eis:121C/T:P41S(1,CCC/TCC)	Susceptible
52	2715228	G	A	20926	0	20926	0	161	0	161	0	295	95	390	0.2436	eis:105C/T:A35A(3,GCC/GCT)	Susceptible
52	2715278	G	A	24522	0	24522	0	165	0	165	0	341	52	393	0.1323	eis:55C/T:L19L(1,CTG/TTG)	Susceptible
52	2715293	G	A	24520	0	24520	0	177	0	177	0	354	45	399	0.1128	eis:40C/T:P14S(1,CCG/TCG)	Susceptible
52	2715299	C	T	24457	0	24457	0	172	0	172	0	324	55	379	0.1451	eis:34G/A:D12N(1,GAC/AAC)	Susceptible
52	2715413	C	T	39157	0	39157	0	201	0	201	0	3362	196	3558	0.0551	eis:-81G/A:NA	Susceptible
52	2726056	G	A	93473	0	93473	0	248	0	248	0	3094	561	3655	0.1535	ahpC:-137G/A:NA	Susceptible
52	2726087	T	C	92211	0	92211	0	224	0	224	0	2875	665	3540	0.1879	ahpC:-106T/C:NA	Susceptible
52	2726152	C	T	47435	0	47435	0	231	0	231	0	1377	449	1826	0.2459	ahpC:-41C/T:NA	Susceptible
52	2726157	C	T	47435	0	47435	0	225	0	225	0	1382	452	1834	0.2465	ahpC:-36C/T:NA	Susceptible
52	2746123	G	A	23480	0	23480	0	206	0	206	0	1019	310	1329	0.2333	folC:1476C/T:NA	Susceptible
52	2746141	C	T	45422	0	45422	0	198	0	198	0	2174	472	2646	0.1784	folC:1458G/A:P486P(3,CCG/CCA)	Susceptible
52	2746166	G	A	45504	0	45504	0	186	0	186	0	2175	448	2623	0.1708	folC:1433C/T:A478V(2,GCT/GTT)	Susceptible
52	2746171	C	T	46063	0	46063	0	196	0	196	0	2195	469	2664	0.1761	folC:1428G/A:G476G(3,GGG/GGA)	Susceptible
52	2746187	G	A	45602	0	45602	0	182	0	182	0	2177	464	2642	0.1756	folC:1412C/T:S471L(2,TCG/TTG)	Susceptible
52	2746221	C	T	44377	0	44377	0	162	0	162	0	2183	456	2641	0.1727	folC:1378G/A:A460T(1,GCA/ACA)	Susceptible
52	2746249	G	A	23287	0	23287	0	171	0	171	0	1025	312	1337	0.2334	folC:1350C/T:A450A(3,GCC/GCT)	Susceptible
52	2746251	C	T	23287	0	23287	0	161	0	161	0	1089	239	1328	0.18	folC:1348G/A:A450T(1,GCC/ACC)	Susceptible
52	2746336	G	A	72354	0	72354	0	182	0	182	0	1154	589	1743	0.3379	folC:1263C/T:A421A(3,GCC/GCT)	Susceptible
52	2746380	C	T	75057	0	75057	0	172	0	172	0	1184	477	1661	0.2872	folC:1219G/A:G407R(1,GGG/AGG)	Susceptible
52	2746396	G	A	74295	0	74295	0	177	0	177	0	1167	584	1751	0.3335	folC:1203C/T:V401V(3,GTC/GTT)	Susceptible
52	2746414	C	T	75154	0	75154	0	177	0	177	0	1192	501	1693	0.2959	folC:1185G/A:E395E(3,GAG/GAA)	Susceptible
52	2746612	G	A	7694	0	7694	0	189	0	189	0	249	37	286	0.1294	folC:987C/T:G329G(3,GGC/GGT)	Susceptible
52	2746619	C	T	7696	0	7696	0	183	0	183	0	219	67	286	0.2343	folC:980G/A:R327Q(2,CGG/CAG)	Susceptible
52	2746654	G	A	7394	0	7394	0	187	0	187	0	248	33	281	0.1174	folC:945C/T:A315A(3,GCC/GCT)	Susceptible
52	2746658	C	T	7394	0	7394	0	177	0	177	0	217	66	283	0.2332	folC:941G/A:G314D(2,GGT/GAT)	Susceptible
52	2746702	C	T	24373	0	24373	0	163	0	163	0	734	241	975	0.2472	folC:897G/A:A299A(3,GCG/GCA)	Susceptible
52	2746758	C	T	61024	0	61024	0	172	0	172	0	2151	329	2480	0.1327	folC:841G/A:G281S(1,GGC/AGC)	Susceptible
52	2746774	C	T	60848	0	60848	0	178	0	178	0	2146	324	2470	0.1312	folC:825G/A:Q275Q(3,CAG/CAA)	Susceptible
52	2746787	G	A	60772	0	60772	0	182	0	182	0	2190	280	2470	0.1134	folC:812C/T:A271V(2,GCG/GTG)	Susceptible
52	2746789	G	A	58792	0	58792	0	175	0	175	0	2063	410	2473	0.1658	folC:810C/T:I270I(3,ATC/ATT)	Susceptible
52	2746825	C	T	71872	0	71872	0	174	0	174	0	2313	622	2935	0.2119	folC:774G/A:R258R(3,CGG/CGA)	Susceptible
52	2746828	G	A	71099	0	71099	0	179	0	179	0	2237	705	2942	0.2396	folC:771C/T:A257A(3,GCC/GCT)	Susceptible
52	2746839	C	T	72253	0	72253	0	180	0	180	0	2320	629	2949	0.2133	folC:760G/A:A254T(1,GCG/ACG)	Susceptible
52	2746895	C	T	36634	0	36634	0	198	0	198	0	1377	109	1486	0.0734	folC:704G/A:G235E(2,GGG/GAG)	Susceptible
52	2746926	C	T	36635	0	36635	0	184	0	184	0	1154	324	1480	0.2189	folC:673G/A:D225N(1,GAC/AAC)	Susceptible
52	2747318	C	T	46966	0	46966	0	186	0	186	0	616	628	1244	0.5048	folC:281G/A:G94D(2,GGC/GAC)	Susceptible
52	2747327	C	T	47039	0	47039	0	189	0	189	0	618	614	1232	0.4984	folC:272G/A:R91Q(2,CGG/CAG)	Susceptible
52	2747388	C	T	23653	0	23653	0	187	0	187	0	491	127	618	0.2055	folC:211G/A:G71S(1,GGC/AGC)	Susceptible
52	2860366	C	T	36753	0	36753	0	199	0	199	0	938	247	1185	0.2084	pepQ:53G/A:G18E(2,GGG/GAG)	Susceptible
52	2860395	G	A	71282	0	71282	0	196	0	196	0	1761	605	2366	0.2557	pepQ:24C/T:D8D(3,GAC/GAT)	Susceptible
52	2986849	C	T	40531	0	40531	0	168	0	168	0	1381	367	1748	0.21	ribD:11C/T:S4F(2,TCT/TTT)	Susceptible
52	2986876	C	T	40184	0	40184	0	165	0	165	0	1379	377	1756	0.2147	ribD:38C/T:P13L(2,CCG/CTG)	Susceptible
52	2986981	G	A	40183	0	40183	0	170	0	170	0	1313	418	1731	0.2415	ribD:143G/A:S48N(2,AGC/AAC)	Susceptible
52	2986985	G	A	40237	0	40237	0	178	0	178	0	1310	428	1738	0.2463	ribD:147G/A:L49L(3,TTG/TTA)	Susceptible
52	2987015	C	T	40368	0	40368	0	153	0	153	0	1252	480	1733	0.277	ribD:177C/T:S59S(3,AGC/AGT)	Susceptible
52	2987020	C	T	40305	0	40305	0	170	0	170	0	1261	473	1734	0.2728	ribD:182C/T:A61V(2,GCG/GTG)	Susceptible
52	3003736	C	T	45540	0	45540	0	170	0	170	0	247	219	466	0.47		Susceptible
52	3003790	G	A	23068	0	23068	0	190	0	190	0	113	118	231	0.5108		Susceptible
52	3004395	G	A	7556	0	7556	0	210	0	210	0	688	149	837	0.178		Susceptible
[truncated: 5,346 more rows]
