# Supplementary material for: Deep Amplicon Sequencing Reveals Culture-dependent Clonal Selection of Mycobacterium tuberculosis in Clinical Samples
Source: Genomics Proteomics Bioinformatics. 2024 Jun 13;22(6):qzae046. doi: 10.1093/gpbjnl/qzae046 (PMC11978391; doi:10.1093/gpbjnl/qzae046)
Supplement: qzae046_Supplementary_Data [file qzae046_supplementary_data.zip › Table S36-done.xls]

## Sheet: Table S36
Table S36 mDST based on RDM method in our panel region for cfDAS data of 82 clinical samples
Sample	AK	EMB	ETO	INH	KM	LFX	MFX	RFB	RFP	SM
1	S	S	S	S	S	S	S	S	S	S
2	S	S	S	R	S	S	S	R	R	S
12	S	R	R	R	S	S	S	R	R	R
13	S	R	S	S	S	S	S	R	R	S
15	S	S	S	S	S	S	S	R	R	R
18	S	S	R	R	S	S	S	R	R	S
20	S	S	S	S	R	R	R	R	R	R
22	R	R	R	R	R	R	R	R	R	R
26	S	S	S	S	S	S	S	R	R	S
49	S	R	R	S	S	R	R	R	R	R
50	S	S	S	R	S	R	R	S	R	R
51	S	S	S	S	S	S	S	R	R	S
52	S	R	S	R	S	S	S	R	R	R
54	S	S	S	S	S	S	S	S	R	S
55	S	S	R	R	S	S	S	R	R	R
56	R	R	S	R	R	R	R	R	R	R
59	S	R	S	R	S	S	S	R	R	R
60	S	R	S	R	S	R	R	S	R	S
61	S	S	S	S	S	R	R	R	R	R
63	R	R	S	R	R	S	S	R	R	R
65	S	R	R	S	S	S	S	R	R	R
68	S	S	S	R	S	S	S	S	R	R
69	S	R	S	R	S	R	R	R	R	R
70	S	S	S	R	S	S	S	R	R	S
71	S	R	S	R	S	R	R	R	R	S
72	S	R	S	R	S	R	R	R	R	S
73	S	R	S	R	S	R	R	R	R	R
74	S	S	S	R	S	S	S	R	R	R
75	S	S	S	R	S	S	S	R	R	S
77	S	R	S	R	S	R	R	R	R	R
78	S	S	S	R	S	S	S	R	R	S
81	S	R	S	S	S	S	S	R	R	S
82	S	S	S	S	S	S	S	R	R	R
91	S	R	S	R	S	S	S	R	R	S
111	S	S	S	S	S	S	S	S	S	S
144	S	S	S	S	S	S	S	S	S	S
152	S	S	S	S	S	S	S	S	S	S
157	S	S	S	S	S	S	S	S	S	S
158	S	S	S	S	S	S	S	S	S	S
175	S	S	S	S	S	S	S	S	S	S
187	S	S	S	S	S	S	S	S	S	S
190	S	S	S	S	S	S	S	S	S	S
192	S	S	S	S	S	S	S	S	S	S
204	S	S	S	S	S	S	S	S	S	S
212	S	S	S	S	S	S	S	S	S	S
216	S	S	S	S	S	S	S	S	S	S
221	S	S	S	S	S	R	R	S	S	S
275	S	R	S	R	S	S	S	S	R	R
295	S	S	S	S	S	S	S	S	R	R
298	S	S	S	R	S	S	S	S	R	S
328	S	S	S	R	S	S	S	R	R	R
346	S	S	S	S	S	S	S	R	R	S
364	S	S	S	R	S	S	S	R	R	R
371	R	R	S	R	R	S	S	R	R	R
382	S	S	R	R	S	S	S	R	R	R
384	S	S	S	R	S	S	S	R	R	S
385	S	S	S	R	S	R	R	S	R	R
392	S	S	S	R	S	R	R	S	R	R
398	R	R	S	R	R	S	S	S	R	S
412	S	R	S	R	S	S	S	R	R	R
418	S	S	S	S	S	S	S	R	R	R
428	S	R	R	R	S	R	R	R	R	R
438	S	S	S	R	S	S	S	S	R	R
443	S	R	S	R	S	R	R	R	R	R
448	S	R	S	R	S	S	S	S	R	R
454	S	R	S	S	S	S	S	R	R	R
464	S	S	S	R	S	S	S	S	R	R
469	S	R	S	R	S	S	S	S	R	R
481	S	S	S	S	S	S	S	S	R	S
487	S	S	S	S	S	S	S	S	S	S
488	S	S	S	R	S	S	S	S	R	S
494	S	S	S	S	S	S	S	S	S	R
495	S	S	S	S	S	S	S	R	R	S
496	S	S	S	S	S	S	S	R	R	S
500	S	S	S	R	S	S	S	S	R	R
507	S	R	S	R	S	R	R	R	R	R
508	S	S	S	R	S	S	S	S	R	S
529	S	S	S	S	S	S	S	R	R	S
541	S	R	S	R	S	S	S	R	R	R
550	S	R	S	R	S	S	S	S	R	R
555	S	R	S	R	S	S	S	S	S	S
567	S	S	S	R	S	S	S	S	R	R
