# Supplementary material for: Deep Amplicon Sequencing Reveals Culture-dependent Clonal Selection of Mycobacterium tuberculosis in Clinical Samples
Source: Genomics Proteomics Bioinformatics. 2024 Jun 13;22(6):qzae046. doi: 10.1093/gpbjnl/qzae046 (PMC11978391; doi:10.1093/gpbjnl/qzae046)
Supplement: qzae046_Supplementary_Data [file qzae046_supplementary_data.zip › Table S37-done.xls]

## Sheet: Table S37
Table S37 Comparing pDST with mDST based on RDM method in our panel region for cfDAS data of 82 clinical samples
Drug	Total	True positive	False negative	False positive	True negative	Recall	Precision	F1 Score	False positive rate	False negative rate	Sensitivity	Specificity	Accuracy	PPV	NPV
AK	82	5	1	0	76	0.833333	1	0.909091	0	0.166667	0.833333	1	0.987805	1	0.987013
EMB	82	21	4	9	48	0.84	0.7	0.763636	0.157895	0.16	0.84	0.842105	0.841463	0.7	0.923077
ETO	82	2	1	6	73	0.666667	0.25	0.363636	0.0759494	0.333333	0.666667	0.924051	0.914634	0.25	0.986486
INH	82	43	10	4	25	0.811321	0.914894	0.86	0.137931	0.188679	0.811321	0.862069	0.829268	0.914894	0.714286
KM	82	6	1	0	75	0.857143	1	0.923077	0	0.142857	0.857143	1	0.987805	1	0.986842
LFX	82	14	4	4	60	0.777778	0.777778	0.777778	0.0625	0.222222	0.777778	0.9375	0.902439	0.777778	0.9375
MFX	82	12	5	6	59	0.705882	0.666667	0.685714	0.0923077	0.294118	0.705882	0.907692	0.865854	0.666667	0.921875
RFB	82	32	10	13	27	0.761905	0.711111	0.735632	0.325	0.238095	0.761905	0.675	0.719512	0.711111	0.72973
RFP	82	58	4	7	13	0.935484	0.892308	0.913386	0.35	0.0645161	0.935484	0.65	0.865854	0.892308	0.764706
SM	82	29	6	13	34	0.828571	0.690476	0.753247	0.276596	0.171429	0.828571	0.723404	0.768293	0.690476	0.85
Total10	820	222	46	62	490	0.828358	0.78169	0.804348	0.112319	0.171642	0.828358	0.887681	0.868293	0.78169	0.914179
Note: Total10, all drugs in the table.
