# Supplementary material for: Deep Amplicon Sequencing Reveals Culture-dependent Clonal Selection of Mycobacterium tuberculosis in Clinical Samples
Source: Genomics Proteomics Bioinformatics. 2024 Jun 13;22(6):qzae046. doi: 10.1093/gpbjnl/qzae046 (PMC11978391; doi:10.1093/gpbjnl/qzae046)
Supplement: qzae046_Supplementary_Data [file qzae046_supplementary_data.zip › Table S39-done.xls]

## Sheet: Table S39
Table S39 Comparing pDST with mDST based on RDM method in our panel region for cdDAS data of 82 clinical samples
Drug	Total	True positive	False negative	False positive	True negative	Recall	Precision	F1 Score	False positive rate	False negative rate	Sensitivity	Specificity	Accuracy	PPV	NPV
AK	82	6	0	0	76	1	1	1	0	0	1	1	1	1	1
EMB	82	25	0	8	49	1	0.757576	0.862069	0.140351	0	1	0.859649	0.902439	0.757576	1
ETO	82	3	0	5	74	1	0.375	0.545455	0.0632911	0	1	0.936709	0.939024	0.375	1
INH	82	50	3	5	24	0.943396	0.909091	0.925926	0.172414	0.0566038	0.943396	0.827586	0.902439	0.909091	0.888889
KM	82	7	0	0	75	1	1	1	0	0	1	1	1	1	1
LFX	82	17	1	3	61	0.944444	0.85	0.894737	0.046875	0.0555556	0.944444	0.953125	0.95122	0.85	0.983871
MFX	82	15	2	5	60	0.882353	0.75	0.810811	0.0769231	0.117647	0.882353	0.923077	0.914634	0.75	0.967742
RFB	82	36	6	11	29	0.857143	0.765957	0.808989	0.275	0.142857	0.857143	0.725	0.792683	0.765957	0.828571
RFP	82	62	0	7	13	1	0.898551	0.946565	0.35	0	1	0.65	0.914634	0.898551	1
SM	82	32	3	8	39	0.914286	0.8	0.853333	0.170213	0.0857143	0.914286	0.829787	0.865854	0.8	0.928571
Total10	820	253	15	52	500	0.94403	0.829508	0.883072	0.0942029	0.0559701	0.94403	0.905797	0.918293	0.829508	0.970874
Note: Total10, all drugs in the table.
