# Supplementary material for: Deep Amplicon Sequencing Reveals Culture-dependent Clonal Selection of Mycobacterium tuberculosis in Clinical Samples
Source: Genomics Proteomics Bioinformatics. 2024 Jun 13;22(6):qzae046. doi: 10.1093/gpbjnl/qzae046 (PMC11978391; doi:10.1093/gpbjnl/qzae046)
Supplement: qzae046_Supplementary_Data [file qzae046_supplementary_data.zip › Table S40-done.xls]

## Sheet: Table S40
Table S40 Rifampicin susceptibility test in culture-free (Xpert MTB/RIF and cfDAS) and culture-dependant stages (pDST, cdDAS, and cdWGS)
Sample ID	cfDAS ID	cdDAS ID	cdWGS ID	Xpert susceptibility	Xpert rpoB region	cfDAS susceptibility	cfDAS mutation	pDST susceptibility	pDST MIC	cdDAS susceptibility	cdDAS mutation	cdWGS susceptibility	cdWGS mutation	Comments
1	TBX1	TBX1	1	R	E	S	761155:C/T(56154/654,0.0115):rpoB:1349C/T:S450L(2,TCG/TTG)	R	16	R	761155:C/T(167/75996,0.9978):rpoB:1349C/T:S450L(2,TCG/TTG)	R	761155:C/T(0/238,1.0000):rpoB:1349C/T:S450L(2,TCG/TTG)	cfDAS_lowfrequency (< 10%)
494	CT-19	TBX494	4-494	R	D	S	/	R	16	R	761139:C/T(416/65650,0.9937):rpoB:1333C/T:H445Y(1,CAC/TAC)	R	761139:C/T(0/249,1.0000):rpoB:1333C/T:H445Y(1,CAC/TAC)	cfDAS_noMutation
2	TBX2	TBX2	2	R	D	R	761139:C/G(93/2452,0.9635):rpoB:1333C/G:H445D(1,CAC/GAC)	R	16	R	761139:C/G(338/81063,0.9958):rpoB:1333C/G:H445D(1,CAC/GAC)	R	761139:C/G(0/227,1.0000):rpoB:1333C/G:H445D(1,CAC/GAC)
3	TBX3	NA	NA	R	E	R	761155:C/T(144/109,0.4308):rpoB:1349C/T:S450L(2,TCG/TTG);761139:C/G(130/127,0.4942):rpoB:1333C/G:H445D(1,CAC/GAC)	R	16	NA	NA	NA	NA
6	TBX6	NA	NA	R	D	R	761161:T/C(75/11016,0.9932):rpoB:1355T/C:L452P(2,CTG/CCG)	R	16	NA	NA	NA	NA
7	TBX7	NA	NA	R	E	R	761139:C/G(133/479,0.7827):rpoB:1333C/G:H445D(1,CAC/GAC);761155:C/T(512/95,0.1565):rpoB:1349C/T:S450L(2,TCG/TTG)	R	16	NA	NA	NA	NA
9	TBX9	NA	NA	R	B	R	761139:C/G(585/44177,0.9869):rpoB:1333C/G:H445D(1,CAC/GAC)	R	16	NA	NA	NA	NA
11	TBX11	NA	NA	R	D	R	761110:A/T(10/1601,0.9938):rpoB:1304A/T:D435V(2,GAC/GTC)	R	4	NA	NA	NA	NA
13	TBX13	TBX13	13	R	E	R	761155:C/T(159/175,0.5240):rpoB:1349C/T:S450L(2,TCG/TTG);761110:A/T(183/155,0.4586):rpoB:1304A/T:D435V(2,GAC/GTC)	R	4	R	761110:A/T(499/106071,0.9953):rpoB:1304A/T:D435V(2,GAC/GTC)	R	761110:A/T(0/218,1.0000):rpoB:1304A/T:D435V(2,GAC/GTC)
18	TBX18	TBX18	18	R	E	R	761155:C/T(117/24521,0.9953):rpoB:1349C/T:S450L(2,TCG/TTG)	R	16	R	761155:C/T(75/68924,0.9989):rpoB:1349C/T:S450L(2,TCG/TTG)	R	761155:C/T(0/247,1.0000):rpoB:1349C/T:S450L(2,TCG/TTG)
20	TBX20	TBX20	20	R	E	R	761161:T/C(24/6,0.2000):rpoB:1355T/C:L452P(2,CTG/CCG);761110:A/T(25/9,0.2647):rpoB:1304A/T:D435V(2,GAC/GTC);761155:C/T(15/20,0.5714):rpoB:1349C/T:S450L(2,TCG/TTG)	R	16	R	761155:C/T(85/71625,0.9988):rpoB:1349C/T:S450L(2,TCG/TTG)	R	761155:C/T(0/253,1.0000):rpoB:1349C/T:S450L(2,TCG/TTG)
22	TBX22	TBX22	22	R	D	R	761155:C/T(136/37113,0.9963):rpoB:1349C/T:S450L(2,TCG/TTG)	R	2	R	761155:C/T(109/63517,0.9983):rpoB:1349C/T:S450L(2,TCG/TTG)	R	764916:T/C(0/351,1.0000):rpoC:1547T/C:L516P(2,CTG/CCG);761155:C/T(0/290,1.0000):rpoB:1349C/T:S450L(2,TCG/TTG)
26	TBX26	TBX26	26	R	B	R	761139:C/G(9942/49550,0.8329):rpoB:1333C/G:H445D(1,CAC/GAC)	R	16	R	761139:C/G(6394/52484,0.8914):rpoB:1333C/G:H445D(1,CAC/GAC)	R	761139:C/G(34/205,0.8577):rpoB:1333C/G:H445D(1,CAC/GAC)
29	TBX29	NA	NA	R	E	R	761128:C/T(1198/27402,0.9581):rpoB:1322C/T:S441L(2,TCG/TTG)	R	16	NA	NA	NA	NA
49	TBX49	TBX49	49	R	E	R	761155:C/T(16/143,0.8994):rpoB:1349C/T:S450L(2,TCG/TTG)	R	16	R	761155:C/T(93/78644,0.9988):rpoB:1349C/T:S450L(2,TCG/TTG)	R	761155:C/T(0/281,1.0000):rpoB:1349C/T:S450L(2,TCG/TTG)
50	TBX50	TBX50	50	R	B	R	761110:A/T(99/3793,0.9746):rpoB:1304A/T:D435V(2,GAC/GTC)	R	4	R	761110:A/T(278/67211,0.9959):rpoB:1304A/T:D435V(2,GAC/GTC)	R	761110:A/T(0/192,1.0000):rpoB:1304A/T:D435V(2,GAC/GTC)
51	TBX51	TBX51	51	R	E	R	761139:C/T(195/57445,0.9966):rpoB:1333C/T:H445Y(1,CAC/TAC)	R	16	R	761139:C/T(399/82891,0.9952):rpoB:1333C/T:H445Y(1,CAC/TAC)	R	761139:C/T(0/140,1.0000):rpoB:1333C/T:H445Y(1,CAC/TAC)
52	TBX52	TBX52	52	R	E	R	761086:C/T(2024/465,0.1868):rpoB:1280C/T:T427I(2,ACC/ATC);761137:C/T(4896/704,0.1257):rpoB:1331C/T:T444I(2,ACC/ATC);761155:C/T(1693/3723,0.6874):rpoB:1349C/T:S450L(2,TCG/TTG);761110:A/T(3821/1659,0.3027):rpoB:1304A/T:D435V(2,GAC/GTC)	R	16	R	761155:C/T(116/84707,0.9986):rpoB:1349C/T:S450L(2,TCG/TTG)	R	761155:C/T(0/186,1.0000):rpoB:1349C/T:S450L(2,TCG/TTG)
53	TBX53	NA	NA	R	B	R	761110:A/T(87/15499,0.9944):rpoB:1304A/T:D435V(2,GAC/GTC)	R	4	NA	NA	NA	NA
55	TBX55	TBX55	55	R	E	R	761155:C/T(6/95,0.9406):rpoB:1349C/T:S450L(2,TCG/TTG)	R	16	R	761155:C/T(128/105031,0.9988):rpoB:1349C/T:S450L(2,TCG/TTG)	R	761155:C/T(0/202,1.0000):rpoB:1349C/T:S450L(2,TCG/TTG)
56	TBX56	TBX56	56	R	E	R	761155:C/T(68/61270,0.9989):rpoB:1349C/T:S450L(2,TCG/TTG)	R	16	R	761155:C/T(121/100956,0.9988):rpoB:1349C/T:S450L(2,TCG/TTG)	R	761155:C/T(0/203,1.0000):rpoB:1349C/T:S450L(2,TCG/TTG)
59	TBX59	TBX59	59	R	E	R	761155:C/T(18/659,0.9734):rpoB:1349C/T:S450L(2,TCG/TTG)	R	16	R	761155:C/T(108/89633,0.9988):rpoB:1349C/T:S450L(2,TCG/TTG)	R	761155:C/T(0/233,1.0000):rpoB:1349C/T:S450L(2,TCG/TTG)
61	TBX61	TBX61	61	R	E	R	761155:C/T(389/125,0.2432):rpoB:1349C/T:S450L(2,TCG/TTG);761139:C/T(146/339,0.6990):rpoB:1333C/T:H445Y(1,CAC/TAC)	R	16	R	761139:C/T(280/65735,0.9958):rpoB:1333C/T:H445Y(1,CAC/TAC)	R	761139:C/T(0/190,1.0000):rpoB:1333C/T:H445Y(1,CAC/TAC)
62	TBX62	NA	NA	R	A	R	761155:C/T(30/222,0.8810):rpoB:1349C/T:S450L(2,TCG/TTG)	R	16	NA	NA	NA	NA
63	TBX63	TBX63	63	R	B	R	761155:C/T(12/5501,0.9978):rpoB:1349C/T:S450L(2,TCG/TTG)	R	16	R	761155:C/T(82/60298,0.9986):rpoB:1349C/T:S450L(2,TCG/TTG)	R	761155:C/T(0/208,1.0000):rpoB:1349C/T:S450L(2,TCG/TTG)
64	TBX64	TBX64	64	R	D	R	761110:A/T(5/179,0.9728):rpoB:1304A/T:D435V(2,GAC/GTC);761158:C/T(164/20,0.1087):rpoB:1352C/T:A451V(2,GCG/GTG);761139:C/T(166/19,0.1027):rpoB:1333C/T:H445Y(1,CAC/TAC)	R	16	R	761110:A/T(155/45898,0.9966):rpoB:1304A/T:D435V(2,GAC/GTC)	R	761110:A/T(0/216,1.0000):rpoB:1304A/T:D435V(2,GAC/GTC)
65	TBX65	TBX65	65	R	E	R	761155:C/T(42/164,0.7961):rpoB:1349C/T:S450L(2,TCG/TTG)	R	16	R	761155:C/T(91/81816,0.9989):rpoB:1349C/T:S450L(2,TCG/TTG)	R	761155:C/T(0/260,1.0000):rpoB:1349C/T:S450L(2,TCG/TTG)
67	TBX67	TBX67	67	R	E	R	761155:C/T(1/13,0.9286):rpoB:1349C/T:S450L(2,TCG/TTG)	R	16	R	761155:C/T(58/51003,0.9989):rpoB:1349C/T:S450L(2,TCG/TTG)	R	761155:C/T(0/205,1.0000):rpoB:1349C/T:S450L(2,TCG/TTG)
68	TBX68	TBX68	68	R	B	R	761140:A/T(218/39987,0.9946):rpoB:1334A/T:H445L(2,CAC/CTC)	R	8	R	761140:A/T(0/70855,1.0000):rpoB:1334A/T:H445L(2,CAC/CTC)	R	761140:A/T(0/189,1.0000):rpoB:1334A/T:H445L(2,CAC/CTC)
69	TBX69	TBX69	69	R	E	R	761155:C/T(92/63751,0.9986):rpoB:1349C/T:S450L(2,TCG/TTG)	R	16	R	761155:C/T(51/55666,0.9991):rpoB:1349C/T:S450L(2,TCG/TTG)	R	761155:C/T(0/249,1.0000):rpoB:1349C/T:S450L(2,TCG/TTG)
70	TBX70	TBX70	70	R	D	R	761155:C/T(88/66850,0.9987):rpoB:1349C/T:S450L(2,TCG/TTG)	R	16	R	761155:C/T(52/50173,0.9990):rpoB:1349C/T:S450L(2,TCG/TTG)	R	761155:C/T(0/204,1.0000):rpoB:1349C/T:S450L(2,TCG/TTG)
71	TBX71	TBX71	71	R	E	R	761155:C/T(55/35821,0.9985):rpoB:1349C/T:S450L(2,TCG/TTG)	R	16	R	761155:C/T(98/64758,0.9985):rpoB:1349C/T:S450L(2,TCG/TTG)	R	761155:C/T(0/226,1.0000):rpoB:1349C/T:S450L(2,TCG/TTG)
72	TBX72	TBX72	72	R	E	R	761155:C/T(41/51485,0.9992):rpoB:1349C/T:S450L(2,TCG/TTG)	R	16	R	761155:C/T(84/64764,0.9987):rpoB:1349C/T:S450L(2,TCG/TTG)	R	761155:C/T(0/288,1.0000):rpoB:1349C/T:S450L(2,TCG/TTG)
73	TBX73	TBX73	73	R	E	R	761155:C/T(58/23167,0.9975):rpoB:1349C/T:S450L(2,TCG/TTG)	R	16	R	761155:C/T(59/58644,0.9990):rpoB:1349C/T:S450L(2,TCG/TTG)	R	761155:C/T(0/253,1.0000):rpoB:1349C/T:S450L(2,TCG/TTG)
74	TBX74	TBX74	74	R	E	R	761110:A/G(40/7,0.1489):rpoB:1304A/G:D435G(2,GAC/GGC);761155:C/T(9/38,0.8085):rpoB:1349C/T:S450L(2,TCG/TTG)	R	16	R	761155:C/T(84/68294,0.9988):rpoB:1349C/T:S450L(2,TCG/TTG)	R	761155:C/T(0/257,1.0000):rpoB:1349C/T:S450L(2,TCG/TTG)
75	TBX75	TBX75	75	R	E	R	761155:C/T(51/57574,0.9991):rpoB:1349C/T:S450L(2,TCG/TTG)	R	16	R	761155:C/T(78/72665,0.9989):rpoB:1349C/T:S450L(2,TCG/TTG)	R	761155:C/T(0/223,1.0000):rpoB:1349C/T:S450L(2,TCG/TTG)
77	TBX77	TBX77	77	R	E	R	761155:C/T(79/36472,0.9978):rpoB:1349C/T:S450L(2,TCG/TTG)	R	16	R	761155:C/T(84/84623,0.9990):rpoB:1349C/T:S450L(2,TCG/TTG)	R	761155:C/T(0/222,1.0000):rpoB:1349C/T:S450L(2,TCG/TTG)
78	TBX78	TBX78	78	R	E	R	761155:C/T(50/59191,0.9992):rpoB:1349C/T:S450L(2,TCG/TTG)	R	16	R	761155:C/T(41/69534,0.9994):rpoB:1349C/T:S450L(2,TCG/TTG)	R	761155:C/T(0/192,1.0000):rpoB:1349C/T:S450L(2,TCG/TTG)
80	TBX80	NA	NA	R	E	R	761155:C/T(379/105,0.2169):rpoB:1349C/T:S450L(2,TCG/TTG)	R	16	NA	NA	NA	NA
81	TBX81	TBX81	81	R	B	R	761155:C/T(42/4490,0.9907):rpoB:1349C/T:S450L(2,TCG/TTG)	R	16	R	761155:C/T(119/89334,0.9987):rpoB:1349C/T:S450L(2,TCG/TTG)	R	761155:C/T(0/315,1.0000):rpoB:1349C/T:S450L(2,TCG/TTG)
82	TBX82	TBX82	82	R	E	R	761155:C/T(69/47390,0.9985):rpoB:1349C/T:S450L(2,TCG/TTG)	R	16	R	761155:C/T(111/69579,0.9984):rpoB:1349C/T:S450L(2,TCG/TTG)	R	761155:C/T(0/203,1.0000):rpoB:1349C/T:S450L(2,TCG/TTG)
83	TBX83	NA	NA	R	E	R	761155:C/T(37/3540,0.9897):rpoB:1349C/T:S450L(2,TCG/TTG)	R	16	NA	NA	NA	NA
84	TBX84	NA	NA	R	B	R	761155:C/T(44/40340,0.9989):rpoB:1349C/T:S450L(2,TCG/TTG)	R	16	NA	NA	NA	NA
86	TBX86	NA	NA	R	E	R	761155:C/T(30/32022,0.9991):rpoB:1349C/T:S450L(2,TCG/TTG)	R	16	NA	NA	NA	NA
89	TBX89	TBX89	89	R	E	R	761155:C/T(3/3,0.5000):rpoB:1349C/T:S450L(2,TCG/TTG)	R	16	R	761110:A/G(856/135,0.1362):rpoB:1304A/G:D435G(2,GAC/GGC);761161:T/C(811/136,0.1436):rpoB:1355T/C:L452P(2,CTG/CCG);761155:C/T(643/370,0.3653):rpoB:1349C/T:S450L(2,TCG/TTG);761139:C/T(726/261,0.2644):rpoB:1333C/T:H445Y(1,CAC/TAC)	S	/	cdWGS_NTM
111	BT-1	TBX111	4-111	S	/	S	/	S	0.12	S	/	S	/
144	BT-2	TBX144	4-144	S	/	S	/	S	0.25	S	/	S	/
152	BT-3	TBX152	3-152	S	/	S	/	S	0.12	S	/	S	/
157	BT-4	TBX157	3-157	S	/	S	/	S	0.12	S	/	S	/
158	BT-5	TBX158	3-158	S	/	S	/	S	0.25	S	/	S	/
175	BT-6	TBX175	4-175	S	/	S	/	S	0.25	S	/	S	/
187	BT-7	TBX187	187	S	/	S	/	S	0.12	S	/	S	/
190	BT-8	TBX190	4-190	S	/	S	/	S	0.25	S	/	S	/
192	BT-9	TBX192	4-192	S	/	S	/	S	0.12	S	/	S	/
204	BT-10	TBX204	4-204	S	/	S	/	S	0.25	S	/	S	/
212	BT-11	TBX212	3-212	S	/	S	/	S	0.25	S	/	S	/
216	BT-12	TBX216	4-216	S	/	S	/	S	0.25	S	/	S	/
221	BT-13	TBX221	221	S	/	S	/	S	0.25	S	/	S	/
228	BT-14	NA	NA	S	/	S	/	S	0.25	NA	NA	NA	NA
275	BT-15	TBX275	2-275	R	A,D	R	761141:C/G(21/349,0.9432):rpoB:1335C/G:H445Q(3,CAC/CAG)	R	2	R	761141:C/G(711/77983,0.9910):rpoB:1335C/G:H445Q(3,CAC/CAG)	R	761141:C/G(0/212,1.0000):rpoB:1335C/G:H445Q(3,CAC/CAG)
295	BT-16	TBX295	1-295	R	D	R	761139:C/A(18/6,0.7500):rpoB:1333C/A:H445N(1,CAC/AAC)	R	2	R	761139:C/A(569/86188,0.9928):rpoB:1333C/A:H445N(1,CAC/AAC)	R	761139:C/A(1/246,0.9960):rpoB:1333C/A:H445N(1,CAC/AAC)
298	BT-17	TBX298	1-298	R	A	R	761095:T/C(31/3622,0.9915):rpoB:1289T/C:L430P(2,CTG/CCG)	R	2	R	761095:T/C(320/36545,0.9912):rpoB:1289T/C:L430P(2,CTG/CCG)	R	761095:T/C(0/232,1.0000):rpoB:1289T/C:L430P(2,CTG/CCG)
307	BT-18	NA	NA	R	B	R	761110:A/T(18/67388,0.9997):rpoB:1304A/T:D435V(2,GAC/GTC)	R	8	NA	NA	NA	NA
328	BT-19	TBX328	2-328	R	E	R	761155:C/T(47/5492,0.9915):rpoB:1349C/T:S450L(2,TCG/TTG)	R	16	R	761155:C/T(458/62984,0.9928):rpoB:1349C/T:S450L(2,TCG/TTG)	R	761155:C/T(0/264,1.0000):rpoB:1349C/T:S450L(2,TCG/TTG)
346	BT-20	TBX346	1-346	R	E	R	761155:C/T(13/200,0.9390):rpoB:1349C/T:S450L(2,TCG/TTG)	R	16	R	761155:C/T(402/105435,0.9962):rpoB:1349C/T:S450L(2,TCG/TTG)	R	761155:C/T(0/225,1.0000):rpoB:1349C/T:S450L(2,TCG/TTG)
361	BT-21	NA	NA	R	E	R	761155:C/T(27/10332,0.9974):rpoB:1349C/T:S450L(2,TCG/TTG)	R	16	NA	NA	NA	NA
364	BT-22	TBX364	6-364	R	E	R	761161:T/C(35/4,0.1026):rpoB:1355T/C:L452P(2,CTG/CCG);761110:A/T(36/10,0.2174):rpoB:1304A/T:D435V(2,GAC/GTC);761155:C/T(29/17,0.3696):rpoB:1349C/T:S450L(2,TCG/TTG)	R	16	R	761155:C/T(438/109728,0.9960):rpoB:1349C/T:S450L(2,TCG/TTG)	R	761155:C/T(0/232,1.0000):rpoB:1349C/T:S450L(2,TCG/TTG)
371	BT-23	TBX371	371	R	E	R	761155:C/T(3329/63685,0.9503):rpoB:1349C/T:S450L(2,TCG/TTG)	R	16	R	761155:C/T(110/72467,0.9985):rpoB:1349C/T:S450L(2,TCG/TTG)	R	761155:C/T(0/215,1.0000):rpoB:1349C/T:S450L(2,TCG/TTG);764916:T/C(0/293,1.0000):rpoC:1547T/C:L516P(2,CTG/CCG)
372	BT-24	TBX372	NA	R	E	R	761161:T/C(28/9703,0.9971):rpoB:1355T/C:L452P(2,CTG/CCG)	R	4	R	761161:T/C(477/98927,0.9952):rpoB:1355T/C:L452P(2,CTG/CCG)	NA	NA
382	BT-25	TBX382	4-382	R	E	R	761155:C/T(212/130723,0.9984):rpoB:1349C/T:S450L(2,TCG/TTG)	R	16	R	761155:C/T(533/96766,0.9945):rpoB:1349C/T:S450L(2,TCG/TTG)	R	761155:C/T(0/302,1.0000):rpoB:1349C/T:S450L(2,TCG/TTG)
384	BT-26	TBX384	4-384	R	D	R	761139:C/G(9/9346,0.9990):rpoB:1333C/G:H445D(1,CAC/GAC)	R	16	R	761139:C/G(534/91986,0.9942):rpoB:1333C/G:H445D(1,CAC/GAC)	R	761139:C/G(0/195,1.0000):rpoB:1333C/G:H445D(1,CAC/GAC)
385	BT-27	TBX385	6-385	R	A	R	761095:T/C(27/5472,0.9951):rpoB:1289T/C:L430P(2,CTG/CCG)	R	16	R	761095:T/C(256/34699,0.9926):rpoB:1289T/C:L430P(2,CTG/CCG)	R	761095:T/C(0/207,0.9952):rpoB:1289T/C:L430P(2,CTG/CCG)
390	BT-28	TBX390	NA	R	E	R	761161:T/C(60/88347,0.9993):rpoB:1355T/C:L452P(2,CTG/CCG)	R	2	R	761161:T/C(855/85271,0.9901):rpoB:1355T/C:L452P(2,CTG/CCG)	NA	NA
392	BT-29	TBX392	4-392	R	A	R	761095:T/C(75/48201,0.9983):rpoB:1289T/C:L430P(2,CTG/CCG)	R	16	R	761095:T/C(240/18181,0.9869):rpoB:1289T/C:L430P(2,CTG/CCG)	R	761095:T/C(0/237,1.0000):rpoB:1289T/C:L430P(2,CTG/CCG)
398	BT-30	TBX398	4-398	R	B	R	761110:A/T(13/76836,0.9998):rpoB:1304A/T:D435V(2,GAC/GTC)	R	16	R	761110:A/T(831/88451,0.9907):rpoB:1304A/T:D435V(2,GAC/GTC)	R	761110:A/T(0/184,1.0000):rpoB:1304A/T:D435V(2,GAC/GTC)
412	BT-32	TBX412	6-412	R	E	R	761155:C/T(336/130567,0.9974):rpoB:1349C/T:S450L(2,TCG/TTG)	R	16	R	761155:C/T(306/62329,0.9951):rpoB:1349C/T:S450L(2,TCG/TTG)	R	761155:C/T(0/223,1.0000):rpoB:1349C/T:S450L(2,TCG/TTG)
418	CT-1	TBX418	6-418	R	E	R	761155:C/T(20828/20910,0.5010):rpoB:1349C/T:S450L(2,TCG/TTG);761161:T/C(36022/5177,0.1257):rpoB:1355T/C:L452P(2,CTG/CCG);761110:A/T(37696/4844,0.1139):rpoB:1304A/T:D435V(2,GAC/GTC)	R	16	R	761155:C/T(358/102392,0.9965):rpoB:1349C/T:S450L(2,TCG/TTG)	R	761155:C/T(0/196,1.0000):rpoB:1349C/T:S450L(2,TCG/TTG)
422	CT-2	TBX422	NA	R	E	R	761155:C/T(4366/56260,0.9280):rpoB:1349C/T:S450L(2,TCG/TTG)	R	16	R	761139:C/A(480/63969,0.9916):rpoB:1333C/A:H445N(1,CAC/AAC)	NA	NA
428	CT-3	TBX428	5-428	R	D	R	761139:C/T(1023/5056,0.8317):rpoB:1333C/T:H445Y(1,CAC/TAC);761158:C/T(6521/919,0.1235):rpoB:1352C/T:A451V(2,GCG/GTG);761110:A/G(6181/943,0.1324):rpoB:1304A/G:D435G(2,GAC/GGC)	R	16	R	761139:C/T(5/47691,0.9999):rpoB:1333C/T:H445Y(1,CAC/TAC)	R	761139:C/T(0/180,1.0000):rpoB:1333C/T:H445Y(1,CAC/TAC)
448	CT-9	TBX448	6-448	R	A	R	761098:G/C(10655/3475,0.2459):rpoB:1292G/C:S431T(2,AGC/ACC)	R	2	R	761098:G/C(290/54357,0.9947):rpoB:1292G/C:S431T(2,AGC/ACC)	R	761098:G/C(0/256,1.0000):rpoB:1292G/C:S431T(2,AGC/ACC)
468	CT-12	NA	NA	R	A,D	R	761141:C/G(40/16089,0.9975):rpoB:1335C/G:H445Q(3,CAC/CAG)	R	4	NA	NA	NA	NA
469	CT-13	TBX469	4-469	R	A,D	R	761141:C/G(41/374,0.9012):rpoB:1335C/G:H445Q(3,CAC/CAG)	R	4	R	761141:C/G(415/64503,0.9936):rpoB:1335C/G:H445Q(3,CAC/CAG)	R	761141:C/G(0/260,1.0000):rpoB:1335C/G:H445Q(3,CAC/CAG)
476	CT-14	TBX476	NA	R	D	R	761139:C/T(1540/35145,0.9580):rpoB:1333C/T:H445Y(1,CAC/TAC)	R	16	R	761139:C/T(353/7579,0.9555):rpoB:1333C/T:H445Y(1,CAC/TAC)	NA	NA
483	CT-16	TBX483	NA	R	A	R	761095:T/C(1373/72993,0.9815):rpoB:1289T/C:L430P(2,CTG/CCG)	R	16	R	761095:T/C(227/62306,0.9964):rpoB:1289T/C:L430P(2,CTG/CCG)	NA	NA
495	CT-20	TBX495	4-495	R	D	R	761139:C/T(54/32359,0.9983):rpoB:1333C/T:H445Y(1,CAC/TAC);761140:A/C(27/34288,0.9992):rpoB:1334A/C:H445P(2,CAC/CCC)	R	2	R	761139:C/T(468/86396,0.9946):rpoB:1333C/T:H445Y(1,CAC/TAC);761140:A/C(445/88642,0.9950):rpoB:1334A/C:H445P(2,CAC/CCC)	R	761140:A/C(0/235,1.0000):rpoB:1334A/C:H445P(2,CAC/CCC);761139:C/T(0/198,1.0000):rpoB:1333C/T:H445Y(1,CAC/TAC)
496	CT-21	TBX496	4-496	R	A	R	761140:A/G(2647/75492,0.9661):rpoB:1334A/G:H445R(2,CAC/CGC);761093:G/C(1509/39767,0.9634):rpoB:1287G/C:Q429H(3,CAG/CAC)	R	16	R	761093:G/C(237/40066,0.9941):rpoB:1287G/C:Q429H(3,CAG/CAC);761140:A/G(404/71898,0.9944):rpoB:1334A/G:H445R(2,CAC/CGC)	R	761093:G/C(0/227,1.0000):rpoB:1287G/C:Q429H(3,CAG/CAC);761140:A/G(0/231,1.0000):rpoB:1334A/G:H445R(2,CAC/CGC)
500	CT-22	TBX500	4-500	R	D	R	761140:A/T(447/1630,0.7848):rpoB:1334A/T:H445L(2,CAC/CTC)	R	4	R	761140:A/T(376/79710,0.9953):rpoB:1334A/T:H445L(2,CAC/CTC)	R	761140:A/T(0/421,1.0000):rpoB:1334A/T:H445L(2,CAC/CTC)
507	CT-23	TBX507	5-507	R	E	R	764841:T/C(39/33849,0.9988):rpoC:1472T/C:I491T(2,ATC/ACC);761155:C/T(65/69652,0.9991):rpoB:1349C/T:S450L(2,TCG/TTG)	R	16	R	761155:C/T(314/106513,0.9971):rpoB:1349C/T:S450L(2,TCG/TTG);764841:T/C(285/16974,0.9835):rpoC:1472T/C:I491T(2,ATC/ACC)	R	764841:T/C(0/258,1.0000):rpoC:1472T/C:I491T(2,ATC/ACC);761155:C/T(0/204,1.0000):rpoB:1349C/T:S450L(2,TCG/TTG)
508	CT-24	TBX508	4-508	R	E	R	761095:T/C(18/5213,0.9966):rpoB:1289T/C:L430P(2,CTG/CCG)	R	16	R	761155:C/T(44/69295,0.9994):rpoB:1349C/T:S450L(2,TCG/TTG)	R	761155:C/T(0/242,1.0000):rpoB:1349C/T:S450L(2,TCG/TTG)
528	CT-25	TBX528	NA	R	D	R	761155:C/T(27803/6208,0.1825):rpoB:1349C/T:S450L(2,TCG/TTG)	R	16	R	761139:C/G(355/66187,0.9947):rpoB:1333C/G:H445D(1,CAC/GAC)	NA	NA
541	CT-27	TBX541	6-541	R	E	R	761155:C/T(35/51651,0.9993):rpoB:1349C/T:S450L(2,TCG/TTG)	R	16	R	761155:C/T(284/62473,0.9955):rpoB:1349C/T:S450L(2,TCG/TTG)	R	761155:C/T(0/238,1.0000):rpoB:1349C/T:S450L(2,TCG/TTG)
550	CT-28	TBX550	1-550	R	B	R	761109:G/T(35/92649,0.9996):rpoB:1303G/T:D435Y(1,GAC/TAC)	R	4	R	761109:G/T(363/41691,0.9914):rpoB:1303G/T:D435Y(1,GAC/TAC)	R	761109:G/T(0/200,1.0000):rpoB:1303G/T:D435Y(1,GAC/TAC)
563	CT-30	NA	NA	R	E	R	761155:C/T(46/52130,0.9991):rpoB:1349C/T:S450L(2,TCG/TTG)	R	16	NA	NA	NA	NA
564	CT-31	NA	NA	R	D	R	761140:A/T(33/7048,0.9953):rpoB:1334A/T:H445L(2,CAC/CTC)	R	4	NA	NA	NA	NA
567	CT-32	TBX567	1-567	R	D	R	761140:A/T(70/100,0.5882):rpoB:1334A/T:H445L(2,CAC/CTC)	R	4	R	761140:A/T(511/83401,0.9939):rpoB:1334A/T:H445L(2,CAC/CTC)	R	761140:A/T(0/275,1.0000):rpoB:1334A/T:H445L(2,CAC/CTC)
10	TBX10	TBX10	10	R	E	R	761109:G/T(199/63337,0.9969):rpoB:1303G/T:D435Y(1,GAC/TAC)	S	0.12	R	761109:G/T(429/16183,0.9742):rpoB:1303G/T:D435Y(1,GAC/TAC)	S	/	cdWGS_NTM
12	TBX12	TBX12	12	R	E	R	761155:C/T(89/52521,0.9983):rpoB:1349C/T:S450L(2,TCG/TTG)	S	0.5	R	761155:C/T(156/79533,0.9980):rpoB:1349C/T:S450L(2,TCG/TTG)	R	764916:T/C(0/303,1.0000):rpoC:1547T/C:L516P(2,CTG/CCG);761155:C/T(0/251,1.0000):rpoB:1349C/T:S450L(2,TCG/TTG)
15	TBX15	TBX15	15	R	E	R	761110:A/T(32/6,0.1579):rpoB:1304A/T:D435V(2,GAC/GTC);761155:C/T(18/18,0.5000):rpoB:1349C/T:S450L(2,TCG/TTG)	S	0.5	R	761155:C/T(118/80431,0.9985):rpoB:1349C/T:S450L(2,TCG/TTG)	R	761155:C/T(0/207,1.0000):rpoB:1349C/T:S450L(2,TCG/TTG)
54	TBX54	TBX54	54	R	D	R	761161:T/C(262/45619,0.9943):rpoB:1355T/C:L452P(2,CTG/CCG)	S	0.5	R	761161:T/C(314/81876,0.9962):rpoB:1355T/C:L452P(2,CTG/CCG)	R	761161:T/C(0/192,1.0000):rpoB:1355T/C:L452P(2,CTG/CCG)
58	TBX58	TBX58	NA	R	B	R	761155:C/T(10/1501,0.9934):rpoB:1349C/T:S450L(2,TCG/TTG)	S	0.12	R	761155:C/T(47/379,0.8897):rpoB:1349C/T:S450L(2,TCG/TTG)	NA	NA
60	TBX60	TBX60	60	R	E	R	761110:A/G(696/48692,0.9859):rpoB:1304A/G:D435G(2,GAC/GGC)	S	0.9	R	761110:A/G(252/79221,0.9968):rpoB:1304A/G:D435G(2,GAC/GGC)	R	761110:A/G(0/222,1.0000):rpoB:1304A/G:D435G(2,GAC/GGC)
66	TBX66	TBX66	NA	R	B	R	761110:A/T(16/46009,0.9997):rpoB:1304A/T:D435V(2,GAC/GTC)	S	0.5	R	761110:A/T(149/48007,0.9969):rpoB:1304A/T:D435V(2,GAC/GTC)	NA	NA
401	BT-31	NA	NA	R	A	R	761095:T/C(10/142,0.9281):rpoB:1289T/C:L430P(2,CTG/CCG)	S	1	NA	NA	NA	NA
438	CT-4	TBX438	5-438	R	B	R	761110:A/T(34/100524,0.9997):rpoB:1304A/T:D435V(2,GAC/GTC)	S	1	R	761110:A/T(574/81349,0.9930):rpoB:1304A/T:D435V(2,GAC/GTC)	R	761110:A/T(0/245,1.0000):rpoB:1304A/T:D435V(2,GAC/GTC)
441	CT-5	NA	NA	R	A	R	761095:T/C(82/58199,0.9981):rpoB:1289T/C:L430P(2,CTG/CCG)	S	1	NA	NA	NA	NA
442	CT-6	NA	NA	R	D	R	761139:C/A(53/52130,0.9990):rpoB:1333C/A:H445N(1,CAC/AAC)	S	1	NA	NA	NA	NA
443	CT-7	TBX443	5-443	R	E	R	761155:C/T(341/349,0.5058):rpoB:1349C/T:S450L(2,TCG/TTG)	S	1	R	761155:C/T(564/166590,0.9966):rpoB:1349C/T:S450L(2,TCG/TTG)	R	761155:C/T(0/256,1.0000):rpoB:1349C/T:S450L(2,TCG/TTG)
444	CT-8	TBX444	NA	R	A	R	761095:T/C(32/14983,0.9979):rpoB:1289T/C:L430P(2,CTG/CCG)	S	1	R	761095:T/C(249/46155,0.9945):rpoB:1289T/C:L430P(2,CTG/CCG)	NA	NA
454	CT-10	TBX454	6-454	R	B	R	761110:A/G(477/640,0.5730):rpoB:1304A/G:D435G(2,GAC/GGC);761155:C/T(678/450,0.3989):rpoB:1349C/T:S450L(2,TCG/TTG)	S	0.12	R	761110:A/G(581/101062,0.9943):rpoB:1304A/G:D435G(2,GAC/GGC)	R	761110:A/G(0/207,1.0000):rpoB:1304A/G:D435G(2,GAC/GGC)
464	CT-11	TBX464	6-464	R	A	R	761095:T/C(369/26493,0.9863):rpoB:1289T/C:L430P(2,CTG/CCG)	S	1	R	761095:T/C(317/81525,0.9961):rpoB:1289T/C:L430P(2,CTG/CCG)	R	761095:T/C(0/251,1.0000):rpoB:1289T/C:L430P(2,CTG/CCG)
481	CT-15	TBX481	481	R	A	R	761095:T/C(99/26124,0.9962):rpoB:1289T/C:L430P(2,CTG/CCG)	S	1	R	761095:T/C(144/33029,0.9955):rpoB:1289T/C:L430P(2,CTG/CCG)	R	761095:T/C(0/244,1.0000):rpoB:1289T/C:L430P(2,CTG/CCG)
488	CT-18	TBX488	3-488	R	A	R	761095:T/C(13/3069,0.9955):rpoB:1289T/C:L430P(2,CTG/CCG)	S	1	R	761095:T/C(142/19091,0.9924):rpoB:1289T/C:L430P(2,CTG/CCG)	R	761095:T/C(0/242,1.0000):rpoB:1289T/C:L430P(2,CTG/CCG)
529	CT-26	TBX529	4-529	R	A	R	761139:C/G(16/49786,0.9997):rpoB:1333C/G:H445D(1,CAC/GAC)	S	1	R	761095:T/C(195/37498,0.9948):rpoB:1289T/C:L430P(2,CTG/CCG)	R	761095:T/C(0/202,1.0000):rpoB:1289T/C:L430P(2,CTG/CCG)
Note: MTB, Mycobacterium tuberculosis; RIF, rifampicin; MIC, minimum inhibitory concentration.
