# Supplementary material for: Deep Amplicon Sequencing Reveals Culture-dependent Clonal Selection of Mycobacterium tuberculosis in Clinical Samples
Source: Genomics Proteomics Bioinformatics. 2024 Jun 13;22(6):qzae046. doi: 10.1093/gpbjnl/qzae046 (PMC11978391; doi:10.1093/gpbjnl/qzae046)
Supplement: qzae046_Supplementary_Data [file qzae046_supplementary_data.zip › Table S41-done.xls]

## Sheet: Table S41
Table S41 Evaluation of variant identification using different cutoff value of alternative allele frequency in Illumina whole exome data HG002 (GIAB) among our pipeline (bam2vcf), VarScan2, and GATK
Method	Alternative allele frequency	Total	Positive	Negative	True positive	False negative	False positive	True negative	Recall	Precision	F1 Score	False positive rate	False negative rate	Sensitivity	Specificity	Accuracy	PPV	NPV
bam2vcf	0.01	24253074	14121	24238953	13938	183	4866	24234087	0.987041	0.741225	0.846651	0.000200751	0.0129594	0.987041	0.999799	0.999792	0.741225	0.999992
GATK	0.01	24253074	14121	24238953	13982	139	1739	24237214	0.990157	0.889384	0.937069	7.1744e-05	0.0098435	0.990157	0.999928	0.999923	0.889384	0.999994
VarScan	0.01	24253074	14121	24238953	13781	340	1697	24237256	0.975922	0.890361	0.93118	7.00113e-05	0.0240776	0.975922	0.99993	0.999916	0.890361	0.999986
bam2vcf	0.02	24253074	14121	24238953	13937	184	2305	24236648	0.98697	0.858084	0.918025	9.50949e-05	0.0130302	0.98697	0.999905	0.999897	0.858084	0.999992
GATK	0.02	24253074	14121	24238953	13982	139	1739	24237214	0.990157	0.889384	0.937069	7.1744e-05	0.0098435	0.990157	0.999928	0.999923	0.889384	0.999994
VarScan	0.02	24253074	14121	24238953	13781	340	1691	24237262	0.975922	0.890706	0.931369	6.97637e-05	0.0240776	0.975922	0.99993	0.999916	0.890706	0.999986
bam2vcf	0.03	24253074	14121	24238953	13934	187	1810	24237143	0.986757	0.885036	0.933132	7.46732e-05	0.0132427	0.986757	0.999925	0.999918	0.885036	0.999992
GATK	0.03	24253074	14121	24238953	13982	139	1739	24237214	0.990157	0.889384	0.937069	7.1744e-05	0.0098435	0.990157	0.999928	0.999923	0.889384	0.999994
VarScan	0.03	24253074	14121	24238953	13781	340	1676	24237277	0.975922	0.89157	0.931841	6.91449e-05	0.0240776	0.975922	0.999931	0.999917	0.89157	0.999986
bam2vcf	0.04	24253074	14121	24238953	13933	188	1643	24237310	0.986686	0.894517	0.938344	6.77835e-05	0.0133135	0.986686	0.999932	0.999925	0.894517	0.999992
GATK	0.04	24253074	14121	24238953	13982	139	1739	24237214	0.990157	0.889384	0.937069	7.1744e-05	0.0098435	0.990157	0.999928	0.999923	0.889384	0.999994
VarScan	0.04	24253074	14121	24238953	13781	340	1644	24237309	0.975922	0.89342	0.93285	6.78247e-05	0.0240776	0.975922	0.999932	0.999918	0.89342	0.999986
bam2vcf	0.05	24253074	14121	24238953	13930	191	1570	24237383	0.986474	0.89871	0.940549	6.47718e-05	0.013526	0.986474	0.999935	0.999927	0.89871	0.999992
GATK	0.05	24253074	14121	24238953	13982	139	1739	24237214	0.990157	0.889384	0.937069	7.1744e-05	0.0098435	0.990157	0.999928	0.999923	0.889384	0.999994
VarScan	0.05	24253074	14121	24238953	13781	340	1622	24237331	0.975922	0.894696	0.933546	6.69171e-05	0.0240776	0.975922	0.999933	0.999919	0.894696	0.999986
bam2vcf	0.06	24253074	14121	24238953	13930	191	1530	24237423	0.986474	0.901035	0.941821	6.31215e-05	0.013526	0.986474	0.999937	0.999929	0.901035	0.999992
GATK	0.06	24253074	14121	24238953	13982	139	1739	24237214	0.990157	0.889384	0.937069	7.1744e-05	0.0098435	0.990157	0.999928	0.999923	0.889384	0.999994
VarScan	0.06	24253074	14121	24238953	13780	341	1593	24237360	0.975852	0.896377	0.934427	6.57207e-05	0.0241484	0.975852	0.999934	0.99992	0.896377	0.999986
bam2vcf	0.07	24253074	14121	24238953	13929	192	1505	24237448	0.986403	0.902488	0.942582	6.20901e-05	0.0135968	0.986403	0.999938	0.99993	0.902488	0.999992
GATK	0.07	24253074	14121	24238953	13982	139	1738	24237215	0.990157	0.88944	0.9371	7.17028e-05	0.0098435	0.990157	0.999928	0.999923	0.88944	0.999994
VarScan	0.07	24253074	14121	24238953	13779	342	1558	24237395	0.975781	0.898416	0.935501	6.42767e-05	0.0242192	0.975781	0.999936	0.999922	0.898416	0.999986
bam2vcf	0.08	24253074	14121	24238953	13928	193	1483	24237470	0.986332	0.90377	0.943248	6.11825e-05	0.0136676	0.986332	0.999939	0.999931	0.90377	0.999992
GATK	0.08	24253074	14121	24238953	13982	139	1725	24237228	0.990157	0.890176	0.937508	7.11664e-05	0.0098435	0.990157	0.999929	0.999923	0.890176	0.999994
VarScan	0.08	24253074	14121	24238953	13778	343	1538	24237415	0.97571	0.899582	0.936101	6.34516e-05	0.0242901	0.97571	0.999937	0.999922	0.899582	0.999986
bam2vcf	0.09	24253074	14121	24238953	13925	196	1461	24237492	0.98612	0.905044	0.943844	6.02749e-05	0.01388	0.98612	0.99994	0.999932	0.905044	0.999992
GATK	0.09	24253074	14121	24238953	13981	140	1710	24237243	0.990086	0.89102	0.937944	7.05476e-05	0.00991431	0.990086	0.999929	0.999924	0.89102	0.999994
VarScan	0.09	24253074	14121	24238953	13778	343	1515	24237438	0.97571	0.900935	0.936833	6.25027e-05	0.0242901	0.97571	0.999937	0.999923	0.900935	0.999986
bam2vcf	0.1	24253074	14121	24238953	13925	196	1442	24237511	0.98612	0.906163	0.944452	5.9491e-05	0.01388	0.98612	0.999941	0.999932	0.906163	0.999992
GATK	0.1	24253074	14121	24238953	13980	141	1690	24237263	0.990015	0.892151	0.938538	6.97225e-05	0.00998513	0.990015	0.99993	0.999925	0.892151	0.999994
VarScan	0.1	24253074	14121	24238953	13777	344	1489	24237464	0.975639	0.902463	0.937625	6.143e-05	0.0243609	0.975639	0.999939	0.999924	0.902463	0.999986
Note: GIAB, the Genome in a Bottle; GATK, Genome Analysis Toolkit.
