# Supplementary material for: Deep Amplicon Sequencing Reveals Culture-dependent Clonal Selection of Mycobacterium tuberculosis in Clinical Samples
Source: Genomics Proteomics Bioinformatics. 2024 Jun 13;22(6):qzae046. doi: 10.1093/gpbjnl/qzae046 (PMC11978391; doi:10.1093/gpbjnl/qzae046)
Supplement: qzae046_Supplementary_Data [file qzae046_supplementary_data.zip › Table S42-done.xls]

## Sheet: Table S42
Table S42 Evaluation of variant identification using different cutoff value of total depth with alternative allele frequency >= 0.05 in Illumina whole exome data HG002 (GIAB) among our pipeline (bam2vcf), VarScan2, and GATK
Method	Total depth	Total	Positive	Negative	True positive	False negative	False positive	True negative	Recall	Precision	F1 Score	False positive rate	False negative rate	Sensitivity	Specificity	Accuracy	PPV	NPV
bam2vcf	3	24253074	14121	24238953	13930	191	1570	24237383	0.986474	0.89871	0.940549	6.47718e-05	0.013526	0.986474	0.999935	0.999927	0.89871	0.999992
GATK	3	24253074	14121	24238953	13980	141	1727	24237226	0.990015	0.890049	0.937374	7.1249e-05	0.00998513	0.990015	0.999929	0.999923	0.890049	0.999994
VarScan	3	24253074	14121	24238953	13781	340	1622	24237331	0.975922	0.894696	0.933546	6.69171e-05	0.0240776	0.975922	0.999933	0.999919	0.894696	0.999986
bam2vcf	4	24253074	14121	24238953	13929	192	1559	24237394	0.986403	0.899341	0.940863	6.4318e-05	0.0135968	0.986403	0.999936	0.999928	0.899341	0.999992
GATK	4	24253074	14121	24238953	13979	142	1723	24237230	0.989944	0.890269	0.937464	7.10839e-05	0.0100559	0.989944	0.999929	0.999923	0.890269	0.999994
VarScan	4	24253074	14121	24238953	13781	340	1622	24237331	0.975922	0.894696	0.933546	6.69171e-05	0.0240776	0.975922	0.999933	0.999919	0.894696	0.999986
bam2vcf	5	24253074	14121	24238953	13926	195	1553	24237400	0.986191	0.899671	0.940946	6.40704e-05	0.0138092	0.986191	0.999936	0.999928	0.899671	0.999992
GATK	5	24253074	14121	24238953	13977	144	1716	24237237	0.989802	0.890652	0.937613	7.07951e-05	0.0101976	0.989802	0.999929	0.999923	0.890652	0.999994
VarScan	5	24253074	14121	24238953	13781	340	1622	24237331	0.975922	0.894696	0.933546	6.69171e-05	0.0240776	0.975922	0.999933	0.999919	0.894696	0.999986
bam2vcf	6	24253074	14121	24238953	13922	199	1546	24237407	0.985908	0.900052	0.941025	6.37816e-05	0.0140925	0.985908	0.999936	0.999928	0.900052	0.999992
GATK	6	24253074	14121	24238953	13972	149	1710	24237243	0.989448	0.890958	0.937624	7.05476e-05	0.0105517	0.989448	0.999929	0.999923	0.890958	0.999994
VarScan	6	24253074	14121	24238953	13778	343	1617	24237336	0.97571	0.894966	0.933595	6.67108e-05	0.0242901	0.97571	0.999933	0.999919	0.894966	0.999986
bam2vcf	7	24253074	14121	24238953	13916	205	1540	24237413	0.985483	0.900362	0.941001	6.35341e-05	0.0145174	0.985483	0.999936	0.999928	0.900362	0.999992
GATK	7	24253074	14121	24238953	13970	151	1704	24237249	0.989307	0.891285	0.937741	7.03001e-05	0.0106933	0.989307	0.99993	0.999924	0.891285	0.999994
VarScan	7	24253074	14121	24238953	13776	345	1614	24237339	0.975568	0.895127	0.933618	6.6587e-05	0.0244317	0.975568	0.999933	0.999919	0.895127	0.999986
bam2vcf	8	24253074	14121	24238953	13912	209	1532	24237421	0.985199	0.900803	0.941113	6.32041e-05	0.0148007	0.985199	0.999937	0.999928	0.900803	0.999991
GATK	8	24253074	14121	24238953	13966	155	1699	24237254	0.989023	0.891542	0.937756	7.00938e-05	0.0109766	0.989023	0.99993	0.999924	0.891542	0.999994
VarScan	8	24253074	14121	24238953	13771	350	1613	24237340	0.975214	0.895151	0.933469	6.65458e-05	0.0247858	0.975214	0.999933	0.999919	0.895151	0.999986
bam2vcf	9	24253074	14121	24238953	13902	219	1524	24237429	0.984491	0.901206	0.941009	6.2874e-05	0.0155088	0.984491	0.999937	0.999928	0.901206	0.999991
GATK	9	24253074	14121	24238953	13960	161	1696	24237257	0.988599	0.891671	0.937636	6.997e-05	0.0114015	0.988599	0.99993	0.999923	0.891671	0.999993
VarScan	9	24253074	14121	24238953	13765	356	1604	24237349	0.974789	0.895634	0.933537	6.61745e-05	0.0252107	0.974789	0.999934	0.999919	0.895634	0.999985
bam2vcf	10	24253074	14121	24238953	13896	225	1520	24237433	0.984066	0.901401	0.940922	6.2709e-05	0.0159337	0.984066	0.999937	0.999928	0.901401	0.999991
GATK	10	24253074	14121	24238953	13954	167	1691	24237262	0.988174	0.891914	0.93758	6.97637e-05	0.0118264	0.988174	0.99993	0.999923	0.891914	0.999993
VarScan	10	24253074	14121	24238953	13761	360	1603	24237350	0.974506	0.895665	0.933424	6.61332e-05	0.0254939	0.974506	0.999934	0.999919	0.895665	0.999985
