# Supplementary material for: Deep Amplicon Sequencing Reveals Culture-dependent Clonal Selection of Mycobacterium tuberculosis in Clinical Samples
Source: Genomics Proteomics Bioinformatics. 2024 Jun 13;22(6):qzae046. doi: 10.1093/gpbjnl/qzae046 (PMC11978391; doi:10.1093/gpbjnl/qzae046)
Supplement: qzae046_Supplementary_Data [file qzae046_supplementary_data.zip › Table S43-done.xls]

## Sheet: Table S43
Table S43 Evaluation of variant identification using different cutoff value of alternative allele depth with alternative allele frequency >= 0.05 and total depth >= 5X in Illumina whole exome data HG002 (GIAB) among our pipeline (bam2vcf), VarScan2, and GATK
Method	Alternative allele depth	Total	Positive	Negative	True positive	False negative	False positive	True negative	Recall	Precision	F1 Score	False positive rate	False negative rate	Sensitivity	Specificity	Accuracy	PPV	NPV
bam2vcf	3	24253074	14121	24238953	13926	195	1553	24237400	0.986191	0.899671	0.940946	6.40704e-05	0.0138092	0.986191	0.999936	0.999928	0.899671	0.999992
GATK	3	24253074	14121	24238953	13974	147	1705	24237248	0.98959	0.891256	0.937852	7.03413e-05	0.01041	0.98959	0.99993	0.999924	0.891256	0.999994
VarScan	3	24253074	14121	24238953	13781	340	1622	24237331	0.975922	0.894696	0.933546	6.69171e-05	0.0240776	0.975922	0.999933	0.999919	0.894696	0.999986
bam2vcf	4	24253074	14121	24238953	13917	204	1502	24237451	0.985553	0.902588	0.942248	6.19664e-05	0.0144466	0.985553	0.999938	0.99993	0.902588	0.999992
GATK	4	24253074	14121	24238953	13969	152	1695	24237258	0.989236	0.89179	0.937989	6.99288e-05	0.0107641	0.989236	0.99993	0.999924	0.89179	0.999994
VarScan	4	24253074	14121	24238953	13781	340	1622	24237331	0.975922	0.894696	0.933546	6.69171e-05	0.0240776	0.975922	0.999933	0.999919	0.894696	0.999986
bam2vcf	5	24253074	14121	24238953	13905	216	1460	24237493	0.984704	0.904979	0.943159	6.02336e-05	0.0152964	0.984704	0.99994	0.999931	0.904979	0.999991
GATK	5	24253074	14121	24238953	13961	160	1676	24237277	0.988669	0.892818	0.938302	6.91449e-05	0.0113306	0.988669	0.999931	0.999924	0.892818	0.999993
VarScan	5	24253074	14121	24238953	13781	340	1622	24237331	0.975922	0.894696	0.933546	6.69171e-05	0.0240776	0.975922	0.999933	0.999919	0.894696	0.999986
bam2vcf	6	24253074	14121	24238953	13888	233	1438	24237515	0.9835	0.906173	0.943254	5.9326e-05	0.0165002	0.9835	0.999941	0.999931	0.906173	0.99999
GATK	6	24253074	14121	24238953	13945	176	1670	24237283	0.987536	0.893052	0.93792	6.88974e-05	0.0124637	0.987536	0.999931	0.999924	0.893052	0.999993
VarScan	6	24253074	14121	24238953	13778	343	1616	24237337	0.97571	0.895024	0.933627	6.66695e-05	0.0242901	0.97571	0.999933	0.999919	0.895024	0.999986
bam2vcf	7	24253074	14121	24238953	13876	245	1404	24237549	0.98265	0.908115	0.943913	5.79233e-05	0.01735	0.98265	0.999942	0.999932	0.908115	0.99999
GATK	7	24253074	14121	24238953	13938	183	1647	24237306	0.987041	0.894321	0.938396	6.79485e-05	0.0129594	0.987041	0.999932	0.999925	0.894321	0.999992
VarScan	7	24253074	14121	24238953	13768	353	1609	24237344	0.975002	0.895363	0.933487	6.63808e-05	0.0249982	0.975002	0.999934	0.999919	0.895363	0.999985
bam2vcf	8	24253074	14121	24238953	13854	267	1381	24237572	0.981092	0.909353	0.943862	5.69744e-05	0.018908	0.981092	0.999943	0.999932	0.909353	0.999989
GATK	8	24253074	14121	24238953	13928	193	1629	24237324	0.986332	0.895288	0.938608	6.72059e-05	0.0136676	0.986332	0.999933	0.999925	0.895288	0.999992
VarScan	8	24253074	14121	24238953	13745	376	1584	24237369	0.973373	0.896666	0.933447	6.53494e-05	0.026627	0.973373	0.999935	0.999919	0.896666	0.999984
bam2vcf	9	24253074	14121	24238953	13823	298	1355	24237598	0.978897	0.910726	0.943582	5.59018e-05	0.0211033	0.978897	0.999944	0.999932	0.910726	0.999988
GATK	9	24253074	14121	24238953	13913	208	1613	24237340	0.98527	0.89611	0.938577	6.65458e-05	0.0147298	0.98527	0.999933	0.999925	0.89611	0.999991
VarScan	9	24253074	14121	24238953	13712	409	1546	24237407	0.971036	0.898676	0.933456	6.37816e-05	0.028964	0.971036	0.999936	0.999919	0.898676	0.999983
bam2vcf	10	24253074	14121	24238953	13802	319	1340	24237613	0.97741	0.911504	0.943307	5.52829e-05	0.0225905	0.97741	0.999945	0.999932	0.911504	0.999987
GATK	10	24253074	14121	24238953	13887	234	1597	24237356	0.983429	0.896861	0.938152	6.58857e-05	0.0165711	0.983429	0.999934	0.999925	0.896861	0.99999
VarScan	10	24253074	14121	24238953	13689	432	1525	24237428	0.969407	0.899763	0.933288	6.29153e-05	0.0305927	0.969407	0.999937	0.999919	0.899763	0.999982
