# Supplementary material for: Deep Amplicon Sequencing Reveals Culture-dependent Clonal Selection of Mycobacterium tuberculosis in Clinical Samples
Source: Genomics Proteomics Bioinformatics. 2024 Jun 13;22(6):qzae046. doi: 10.1093/gpbjnl/qzae046 (PMC11978391; doi:10.1093/gpbjnl/qzae046)
Supplement: qzae046_Supplementary_Data [file qzae046_supplementary_data.zip › Table S44-done.xls]

## Sheet: Table S44
Table S44 Statistics of cfDAS, cdDAS, and cdWGS data
Note: BALF, bronchoalveolar lavage fluid. MTBC read, the number of MTBC reads in the target region; MTBC rate, the rate of MTBC reads in the target region. RT-PCR, reverse transcription polymerase chain reaction.
Sample ID	cfDAS ID	cdDAS ID	cdWGS ID	cfDAS TotalRead	cfDAS MapRead	cfDAS MapRate	cfDAS MTBCRead	cfDAS MTBCRate	cfDAS CovRate	cfDAS Depth	cdDAS TotalRead	cdDAS MapRead	cdDAS MapRate	cdDAS MTBCRead	cdDAS MTBCRate	cdDAS CovRate	cdDAS Depth	cdWGS TotalRead	cdWGS MapRead	cdWGS MapRate	cdWGS MTBCRead	cdWGS MTBCRate	cdWGS CovRate	cdWGS Depth	Sample Sourse	RT-PCR Ct Value	Xpert RFP susceptibility
1	TBX1	TBX1	1	7515038	7509028	0.9992	6333274	0.842747	1	25849.1	10538718	10538070	0.9999	9742040	0.924405	1	39780.5	9217702	9176726	0.9956	1061810	0.115192	1	253.217	BALF	18.7387	R
2	TBX2	TBX2	2	4457539	4433328	0.9946	272694	0.0611759	1	1114.3	11081166	11080392	0.9999	10250010	0.924994	1	41792.1	11045584	11016821	0.9974	1327464	0.120181	1	290.56	Sputum	25.4992	R
12	TBX12	TBX12	12	6080038	6075419	0.9992	5653344	0.929821	1	23043.1	12013914	12013072	0.9999	11147328	0.927868	1	45411.5	10711308	10665184	0.9957	1270798	0.118641	1	277.763	BALF	19.329	R
13	TBX13	TBX13	13	3052743	3022527	0.9901	114024	0.0373513	0.997042	547.878	14986322	14985309	0.9999	13900414	0.92754	1	56660.4	10212384	10166312	0.9955	1151628	0.112768	1	267.023	BALF	45	R
15	TBX15	TBX15	15	5342368	5314321	0.9948	6602	0.00123578	0.997007	39.9952	11627156	11626271	0.9999	10809814	0.929704	1	44017.4	8936288	8892243	0.9951	872054	0.0975857	1	234.809	Sputum	45	R
18	TBX18	TBX18	18	5350396	4862750	0.9089	2839588	0.530725	1	11580.8	10116768	10116040	0.9999	9361156	0.925311	1	38183.2	10880504	10815846	0.9941	1348804	0.123965	0.995457	286.628	BALF	23.5537	R
20	TBX20	TBX20	20	6075740	6054271	0.9965	4196	0.000690615	0.99352	42.4886	10012716	10011941	0.9999	9270790	0.925902	1	37812.1	11313970	11256014	0.9949	1175016	0.103855	1	302.473	Sputum	45	R
22	TBX22	TBX22	22	4660967	4146991	0.8897	3675722	0.788618	1	15056.7	9273432	9272667	0.9999	8602558	0.927656	1	35144.3	10905038	10853959	0.9953	925154	0.0848373	0.989223	286.304	BALF	24.2936	R
26	TBX26	TBX26	26	6355571	6341582	0.9978	5818540	0.915502	1	23835.4	8101526	8100939	0.9999	7524052	0.92872	1	30634.7	10728880	10679257	0.9954	959508	0.0894323	1	290.802	Sputum	21.215	R
49	TBX49	TBX49	49	1420828	251912	0.1773	43956	0.0309369	1	201.756	11588860	11587913	0.9999	10807628	0.932588	1	43939.8	12348680	12296187	0.9957	1268896	0.102756	1	321.534	Pus	45	R
50	TBX50	TBX50	50	4955612	4889731	0.9867	475482	0.0959482	0.983765	1997.59	10356064	10355264	0.9999	9641552	0.931005	1	39226.3	9817524	9765684	0.9947	1465122	0.149235	1	260.895	Sputum	25.0496	R
51	TBX51	TBX51	51	7549375	7546554	0.9996	6971576	0.923464	1	28407	12528340	12527316	0.9999	11601670	0.926034	1	47233.1	7682422	7645855	0.9952	823882	0.107242	1	203.08	Tissue	19.6312	R
52	TBX52	TBX52	52	6652903	6591199	0.9907	438302	0.0658813	1	1987.75	11620312	11619472	0.9999	10794932	0.928971	1	43932.8	7624514	7589224	0.9954	1171182	0.153607	1	199.556	BALF	45	R
54	TBX54	TBX54	54	6776126	6760226	0.9977	6087818	0.898422	1	24778.4	12174990	12174173	0.9999	11304040	0.928464	1	46075.5	7409674	7374085	0.9952	725570	0.097922	1	201.36	BALF	25.0419	R
55	TBX55	TBX55	55	6600707	6584657	0.9976	21560	0.00326632	1	115.216	14960928	14959789	0.9999	13854938	0.926075	1	56497.3	7690658	7655674	0.9955	875498	0.113839	1	204.914	BALF	45	R
56	TBX56	TBX56	56	8115187	8108532	0.9992	7417814	0.914066	1	30312.8	15206730	15205554	0.9999	14228468	0.935669	1	57667.7	9092124	9050653	0.9954	703554	0.0773806	1	234.957	BALF	23.1881	R
59	TBX59	TBX59	59	5239510	5200278	0.9925	72902	0.0139139	1	299.875	13846280	13845337	0.9999	12861062	0.928846	1	52316.3	10347906	10294521	0.9948	914518	0.0883771	1	271.846	Sputum	26.8736	R
60	TBX60	TBX60	60	5950605	5901112	0.9917	4808262	0.808029	1	19638	10466428	10465690	0.9999	9745544	0.931124	1	39611.7	9309896	9281026	0.9969	324048	0.0348068	1	256.089	Sputum	21.5759	R
61	TBX61	TBX61	61	365625	96664	0.2644	37458	0.102449	1	160.716	10538850	10538021	0.9999	9801598	0.930044	1	39767.9	10120104	10074852	0.9955	1013632	0.10016	1	257.311	PleuralFluid	45	R
63	TBX63	TBX63	63	6530092	6501092	0.9956	550802	0.0843483	1	2257.56	8842218	8841507	0.9999	8191100	0.926363	1	33369.3	11070042	11015014	0.995	1794418	0.162097	1	281.843	BALF	27.0836	R
65	TBX65	TBX65	65	6047771	5999761	0.9921	48964	0.00809621	1	202.753	11330196	11329373	0.9999	10489138	0.925768	1	42555.5	11154980	11102946	0.9953	1361460	0.12205	1	282.988	Sputum	45	R
68	TBX68	TBX68	68	5579783	5574984	0.9991	5032698	0.901952	1	20520.1	8789424	8788991	1	8210482	0.934132	1	33470	10329056	10276902	0.995	1237046	0.119764	1	267.47	BALF	23.9543	R
69	TBX69	TBX69	69	7482370	7476148	0.9992	6816552	0.911015	1	27986.8	8218610	8218022	0.9999	7644440	0.930138	1	31213.5	10021166	9979884	0.9959	1074514	0.107224	0.97739	249.109	Sputum	15.6948	R
70	TBX70	TBX70	70	7501143	7495594	0.9993	6869462	0.915789	1	28132.3	6993410	6992942	0.9999	6499794	0.929417	1	26530.2	10751966	10695585	0.9948	1249296	0.116192	1	278.507	Sputum	16.4795	R
71	TBX71	TBX71	71	5458570	4802514	0.8798	4226122	0.774218	1	17280.2	9570484	9569856	0.9999	8909058	0.930889	1	36350.9	9633348	9587207	0.9952	861920	0.0894725	1	248.858	BALF	23.5733	R
72	TBX72	TBX72	72	6220385	6168860	0.9917	5685204	0.913963	1	23141.7	9088506	9087847	0.9999	8474266	0.932416	1	34441.9	10627892	10597767	0.9972	1063886	0.100103	1	265.578	BALF	24.3047	R
73	TBX73	TBX73	73	6950608	6917053	0.9952	2553394	0.367363	1	10418.2	8310834	8310230	0.9999	7728716	0.929957	1	31403.4	10920930	10883516	0.9966	994492	0.0910629	0.993203	276.609	Sputum	21.0117	R
74	TBX74	TBX74	74	2398194	2208337	0.9208	208364	0.0868837	0.983835	1129.67	9652254	9651618	0.9999	8994416	0.931846	1	36563.9	13370008	13307800	0.9953	1465364	0.109601	1	317.231	BALF	45	R
75	TBX75	TBX75	75	6817540	6813543	0.9994	6231672	0.914065	1	25457.6	10369430	10368721	0.9999	9610258	0.926787	1	39042.7	10605884	10552314	0.9949	1252586	0.118103	1	269.554	Sputum	15.4549	R
77	TBX77	TBX77	77	7237194	7185400	0.9928	3691910	0.51013	1	15061.2	11959152	11958294	0.9999	11160680	0.933233	1	45372.1	10155064	10111529	0.9957	1062378	0.104616	1	251.823	PleuralFluid	20.1057	R
78	TBX78	TBX78	78	7310726	7309927	0.9999	6753290	0.923751	1	27567.6	11141350	11140601	0.9999	10243446	0.919408	1	41475	8259134	8221082	0.9954	829110	0.100387	1	215.145	BALF	18.9254	R
81	TBX81	TBX81	81	6225373	6170832	0.9912	475410	0.0763665	0.978799	1951.02	12209652	12208714	0.9999	11335110	0.928373	1	46033.8	13744776	13685060	0.9957	1454522	0.105824	1	327.716	Sputum	24.1904	R
82	TBX82	TBX82	82	5924226	5918893	0.9991	5442298	0.918651	1	22195.3	9760634	9759990	0.9999	9066732	0.928908	1	36958.1	8785518	8744195	0.9953	835924	0.0951479	1	221.79	Sputum	17.1851	R
85	TBX85	TBX85	85	6859030	6715093	0.979	1555140	0.226729	1	8265.79	8967900	8967271	0.9999	8335026	0.929429	1	33941.7	9739678	9694203	0.9953	926930	0.0951705	1	253.333	BALF	32.9847	R
91	TBX91	TBX91	91	5627466	5378760	0.9558	417402	0.0741723	1	1766.84	10033118	10032466	0.9999	9289832	0.925917	1	37873.5	9485056	9440649	0.9953	1147816	0.121013	1	248.472	BALF	29.0192	NA
111	BT-1	TBX111	4-111	10033703	9719097	0.9686	7333298	0.730867	1	29840.4	10823838	10823110	0.9999	10145638	0.937342	1	41259	10041684	10001360	0.996	1570232	0.156371	1	243.224	Sputum	21.5224	S
144	BT-2	TBX144	4-144	10609344	10439035	0.9839	2908512	0.274146	1	11659.6	12345440	12344578	0.9999	11504946	0.931919	1	46754.1	9504184	9462657	0.9956	1159272	0.121975	1	237.524	Sputum	19.1139	S
152	BT-3	TBX152	3-152	20889323	19600085	0.9383	3050290	0.146021	1	12819.4	14327354	14326294	0.9999	13415260	0.936339	1	54470.6	12089662	12032178	0.9952	1281186	0.105974	1	309.338	BALF	37.2397	S
157	BT-4	TBX157	3-157	11208259	10718544	0.9563	9886894	0.882108	1	40238.7	12841206	12840308	0.9999	12041626	0.937733	1	48925.5	12336848	12284629	0.9958	1637704	0.132749	1	309.577	Sputum	14.4611	S
158	BT-5	TBX158	3-158	8751440	7618914	0.8706	415208	0.0474445	1	1690	11800806	11800081	0.9999	11049656	0.936348	1	44911.2	12485536	12429820	0.9955	1780822	0.142631	1	311.894	Sputum	26.6071	S
175	BT-6	TBX175	4-175	18717467	18492656	0.988	15938580	0.851535	0.993978	63825.9	13406896	13406111	0.9999	12585488	0.938732	1	51112.2	10946696	10900784	0.9958	1639394	0.149762	1	277.537	Urine	37.523	S
187	BT-7	TBX187	187	10084402	9974983	0.9891	8300512	0.823104	1	33843	7372276	7371711	0.9999	6860846	0.930628	1	27842.1	11340566	11283029	0.9949	829588	0.0731523	1	301.044	Sputum	17.1144	S
190	BT-8	TBX190	4-190	12028054	11727020	0.975	9406940	0.782083	1	38401.7	12621864	12620808	0.9999	11750676	0.930978	1	47774.7	11483296	11257087	0.9803	1322592	0.115175	1	282.896	Sputum	17.5683	S
192	BT-9	TBX192	4-192	10379665	9889964	0.9528	7090504	0.683115	1	29010.6	13119330	13118219	0.9999	12258078	0.934352	1	49656.3	10379028	10330342	0.9953	1377510	0.132721	1	270.359	Sputum	17.6488	S
204	BT-10	TBX204	4-204	10997128	10785747	0.9808	9862796	0.896852	1	40209.7	12470470	12469630	0.9999	11640620	0.933455	1	47268.3	9443860	9409234	0.9963	1517066	0.16064	1	239.7	BALF	14.1693	S
212	BT-11	TBX212	3-212	9518078	8650070	0.9088	3181146	0.334221	0.99676	15491.4	14503784	14502870	0.9999	13605198	0.938045	1	55211.9	10472012	10422729	0.9953	940780	0.0898376	1	267.633	Sputum	21.2772	S
216	BT-12	TBX216	4-216	10559494	9682730	0.917	7736516	0.73266	1	31392	12122616	12121867	0.9999	11356022	0.936763	1	46076.2	11582600	11532009	0.9956	1411982	0.121905	1	285.553	Sputum	22.715	S
221	BT-13	TBX221	221	11812476	11261624	0.9534	10559086	0.893893	1	42850.4	9212274	9211631	0.9999	8559204	0.929109	1	34883.7	13136196	13091248	0.9966	1493352	0.113682	1	336.21	BALF	25.7868	S
275	BT-15	TBX275	2-275	9252598	8934480	0.9656	141928	0.0153393	1	4623.46	12534972	12534182	0.9999	11676550	0.931518	1	47393.3	9943026	9905841	0.9963	1535124	0.154392	1	240.434	BALF	31.9754	R
295	BT-16	TBX295	1-295	17908015	14724966	0.8223	54936	0.00306768	0.996232	402.372	12642512	12641549	0.9999	11839608	0.936492	1	48111.7	12883280	12841387	0.9967	1424542	0.110573	1	303.516	BALF	36.2266	R
298	BT-17	TBX298	1-298	9606681	9446008	0.9833	740850	0.0771182	1	3087.6	10883624	10882801	0.9999	10208856	0.938002	1	41499.9	11163284	11120104	0.9961	1445432	0.129481	1	268.032	Sputum	26.6769	R
328	BT-19	TBX328	2-328	12572968	11225495	0.8928	2064906	0.164234	0.997253	9358.12	12924882	12923815	0.9999	12144526	0.939624	1	49257.7	10523884	10482038	0.996	1563524	0.148569	1	251.286	BALF	33.7154	R
346	BT-20	TBX346	1-346	5255282	3806003	0.7242	102812	0.0195636	1	430.739	12481772	12480911	0.9999	11674452	0.93532	1	47788.4	9558260	9515155	0.9955	1560288	0.16324	0.962881	226.043	PleuralFluid	50	R
364	BT-22	TBX364	6-364	15809841	14717767	0.9309	27602	0.00174587	0.999014	145.6	13883104	13882177	0.9999	12977276	0.934753	1	52722.7	10573524	10522623	0.9952	1658574	0.156861	1	271.414	BALF	50	R
371	BT-23	TBX371	371	14604871	12484485	0.8548	11076000	0.758377	1	45352.3	10104138	10103398	0.9999	9347422	0.925108	1	38138.4	10048960	10000554	0.9952	1129684	0.112418	1	270.14	BALF	30.7481	R
382	BT-25	TBX382	4-382	19180303	18229759	0.9504	17002630	0.886463	1	68931.1	13473930	13473057	0.9999	12627470	0.937178	1	51368.2	13309062	13256182	0.996	1828144	0.137361	1	319.635	BALF	26.7691	R
384	BT-26	TBX384	4-384	9375185	9072328	0.9677	1092756	0.116558	1	4468.14	12934396	12933535	0.9999	12047030	0.931395	1	48895.2	9835942	9792084	0.9955	1389638	0.141282	1	248.018	Sputum	23.4396	R
385	BT-27	TBX385	6-385	14929402	14678299	0.9832	2886628	0.193352	1	11437.3	10608334	10607610	0.9999	9914700	0.934614	1	40303	9048960	9003904	0.995	1480348	0.163593	1	240.933	Sputum	50	R
392	BT-29	TBX392	4-392	10591477	10485803	0.99	9736120	0.919241	1	39728.8	11132638	11131808	0.9999	10265062	0.922069	1	41632.4	11173640	11122300	0.9954	1342250	0.120126	1	276.201	BALF	21.1976	R
398	BT-30	TBX398	4-398	10121301	10064680	0.9944	9431682	0.931865	1	38333.2	12086626	12085755	0.9999	11319062	0.936495	1	45954.8	9850200	9805569	0.9955	1655754	0.168093	1	246.916	BALF	26.8139	R
412	BT-32	TBX412	6-412	19010138	14532827	0.7645	12689702	0.667523	1	51561.3	9449928	9449288	0.9999	8842442	0.935715	1	35861	11647898	11596027	0.9955	1652280	0.141852	1	283.014	BALF	27.1887	R
418	CT-1	TBX418	6-418	14743738	9759064	0.6619	5738198	0.389196	1	24393.8	12425322	12424438	0.9999	11592562	0.932979	1	47084.7	10557732	10505132	0.995	1989390	0.18843	1	269.026	BALF	33.2391	R
428	CT-3	TBX428	5-428	17417608	16278660	0.9346	990040	0.0568413	1	4122.59	8220206	8219591	0.9999	7688622	0.935332	1	31069.7	10314646	10265189	0.9952	1815412	0.176003	1	257.575	BALF	32.1536	R
438	CT-4	TBX438	5-438	9305504	9051512	0.9727	7620458	0.818919	1	30690.4	12394038	12393199	0.9999	11603326	0.936202	1	47086.8	15374174	15302304	0.9953	2741012	0.178287	1	359.919	Sputum	15.8814	R
443	CT-7	TBX443	5-443	12892243	12342829	0.9574	39922	0.00309659	0.988378	159.995	22522924	22521953	1	21045202	0.93439	1	85758.6	10736080	10693252	0.996	2091224	0.194785	1	256.238	BALF	36.4892	R
448	CT-9	TBX448	6-448	11361427	9907839	0.8721	2455406	0.216118	1	10115.4	13182808	13182132	0.9999	12289666	0.932249	1	49973.3	10645826	10592228	0.995	1690050	0.158752	1	265.109	BALF	50	R
454	CT-10	TBX454	6-454	8418643	7854938	0.933	923236	0.109666	1	4005.52	14172648	14171842	0.9999	13219280	0.932732	1	53773.5	10567852	10522173	0.9957	1724674	0.1632	1	264.61	Sputum	24.9594	R
464	CT-11	TBX464	6-464	9343199	8818089	0.9438	5837372	0.624772	1	23711.7	20852020	20850841	0.9999	19462706	0.933373	1	79244.4	11468984	11422627	0.996	1664260	0.14511	1	273.995	BALF	28.3754	R
469	CT-13	TBX469	4-469	8986143	8918065	0.9924	46746	0.00520201	0.996549	200.816	10752598	10752010	0.9999	10002492	0.93024	1	40567.6	12365174	12305043	0.9951	1407840	0.113855	1	307.421	Sputum	26.7989	R
481	CT-15	TBX481	481	15470142	14770792	0.9548	3641512	0.23539	1	14595.3	8875344	8874780	0.9999	8254720	0.930073	1	33526.4	10339894	10285275	0.9947	738936	0.0714646	1	282.293	BALF	26.738	R
487	CT-17	TBX487	4-487	6024557	3116726	0.5173	2720	0.000451485	0.948336	10.8204	12464572	12463643	0.9999	11673596	0.936542	1	47647.3	11942654	11888506	0.9955	1240186	0.103845	0.991689	294.059	Sputum	50	R
488	CT-18	TBX488	3-488	11848099	8514452	0.7186	7812374	0.659378	1	31035.4	6902642	6902148	0.9999	6461020	0.936021	1	26298.8	11457272	11410378	0.9959	1199144	0.104662	1	277.26	Sputum	26.3386	R
494	CT-19	TBX494	4-494	13094627	12190899	0.931	2667816	0.203734	0.990527	11605.6	10323442	10322856	0.9999	9675588	0.937244	1	39337.9	11429004	11364901	0.9944	1142398	0.099956	1	291.164	BALF	50	R
495	CT-20	TBX495	4-495	9958683	9325354	0.9364	3228988	0.324238	1	13272.1	12628798	12628050	0.9999	11794906	0.933969	1	48074.4	11636242	11577516	0.995	1185142	0.101849	1	293.767	Sputum	20.1577	R
496	CT-21	TBX496	4-496	8490512	8142986	0.9591	7527502	0.886578	1	30684.5	10974966	10974309	0.9999	10255356	0.934432	1	41746.5	10954560	10909199	0.9959	1650326	0.150652	1	268.084	BALF	28.2549	R
500	CT-22	TBX500	4-500	8551079	8379654	0.98	203764	0.023829	1	880.454	11907534	11906931	0.9999	11112836	0.933261	1	45243.7	21402058	21318470	0.9961	2597156	0.121351	1	539.734	Sputum	50	R
507	CT-23	TBX507	5-507	16958046	11224344	0.6619	10487672	0.618448	1	42504.1	11604586	11603903	0.9999	10814264	0.931896	1	43979.5	9318744	9281155	0.996	1348148	0.144671	1	238.293	BALF	21.8432	R
508	CT-24	TBX508	4-508	9758652	8008097	0.8206	3185550	0.326433	1	13286.3	10137818	10137122	0.9999	9405258	0.92774	1	38392.5	11304708	11256335	0.9957	1039004	0.091909	1	285.713	BALF	50	R
529	CT-26	TBX529	4-529	13078277	12924761	0.9883	10015724	0.765829	1	40862	10993122	10992495	0.9999	10270412	0.934258	1	41907.6	9440036	9396693	0.9954	893266	0.0946253	1	238.626	BALF	28.8366	R
541	CT-27	TBX541	6-541	9299365	8605891	0.9254	6270830	0.674329	1	25644.8	10223370	10222876	1	9551200	0.934252	1	38916.7	11887444	11835280	0.9956	1817412	0.152885	1	292.597	Sputum	19.1233	R
550	CT-28	TBX550	1-550	14124976	13996956	0.9909	13016142	0.921498	1	52969.1	11634192	11633452	0.9999	10915922	0.938262	1	44535.5	10202346	10158712	0.9957	1784238	0.174885	1	244.5	Sputum	25.9121	R
555	CT-29	TBX555	1-555	878384	827199	0.9417	171914	0.195716	0.906498	739.8	11999080	11998309	0.9999	11207858	0.93406	1	45711.5	12248602	12200850	0.9961	1599744	0.130606	1	301.296	BALF	35.7817	R
567	CT-32	TBX567	1-567	7743302	7170153	0.926	54040	0.00697893	1	273.784	12037570	12036820	0.9999	11243844	0.934063	1	45791.7	11407102	11363217	0.9962	1051912	0.0922155	1	286.415	Sputum	50	R
