# Supplementary material for: Deep Amplicon Sequencing Reveals Culture-dependent Clonal Selection of Mycobacterium tuberculosis in Clinical Samples
Source: Genomics Proteomics Bioinformatics. 2024 Jun 13;22(6):qzae046. doi: 10.1093/gpbjnl/qzae046 (PMC11978391; doi:10.1093/gpbjnl/qzae046)
Supplement: qzae046_Supplementary_Data [file qzae046_supplementary_data.zip › Table S45-done.xls]

## Sheet: Table S44
Table S45 Amplification primers in our panel
Note: Fp, forward primer; Rp, reverse primer; Tm, melting temperature; Amp, amplicon.
ID	Template ID	Fp	Rp	Fp Tm	Rp Tm	Fp size	Rp size	Fp GC (%)	Rp GC (%)	Fp position	Rp position	Amp size (bp)	Amp GC (%)
T1P2	NC_000962:6655-6830	TCGATGTTCCAGGCGATACTTC	CCATCAGCACGATCTTGTGGTA	60.74	60.94	22	22	50	50	NC_000962:6655-6678	NC_000962:6808-6830	175	57.71
T1P4	NC_000962:7461-7720	GGGTGCTCTATGCAATGTTCGA	TCCATCGCCAACGGGGT	61.52	61.52	22	17	50	64.71	NC_000962:7461-7484	NC_000962:7703-7720	259	68.34
T1P6	NC_000962:409474-409656	GCCGCACCAAATCTCATCG	CATCGGTCGTGATGACGCT	60.13	60.72	19	19	57.89	57.89	NC_000962:409474-409494	NC_000962:409637-409656	182	68.68
T1P7	NC_000962:410696-410885	AGCCATTCGGTGTTTGACGT	TCGTTTACGCCTCAGATCACG	61.05	60.97	20	21	50	52.38	NC_000962:410696-410717	NC_000962:410864-410885	189	62.96
T1P8	NC_000962:412317-412503	TGGTCATGATTGGCATGCTGT	TGACGACGAACGAAATGTCGT	61.14	61.1	21	21	47.62	47.62	NC_000962:412317-412339	NC_000962:412482-412503	186	59.14
T1P9	NC_000962:412919-413147	CCGGAAAATCCACTCTCGTCA	ACTCGACTTCCAGGTCGATCA	60.58	61.13	21	21	52.38	52.38	NC_000962:412919-412941	NC_000962:413126-413147	228	67.11
T1P10	NC_000962:760047-760259	AAGAGGTGCTCTACGAGCTGT	GAAGTCACCCATGAACACCGT	61.41	61.06	21	21	52.38	52.38	NC_000962:760047-760069	NC_000962:760238-760259	212	55.19
T1P11	NC_000962:760811-761048	ATCGAATATCTGGTCCGCTTGC	GATGTTGATCAACGTCTGCGGT	61.39	62.02	22	22	50	50	NC_000962:760811-760834	NC_000962:761026-761048	237	63.71
T1P12	NC_000962:761066-761324	ATCAAGGAGTTCTTCGGCACCA	GATGAACCCGAACGGGTTGA	62.49	60.83	22	20	50	55	NC_000962:761066-761089	NC_000962:761304-761324	258	65.89
T1P13	NC_000962:761751-761996	CCGACTACATCACTGTGATGCA	GATGATCGCGTCCTCGTAGTT	60.93	60.51	22	21	50	52.38	NC_000962:761751-761774	NC_000962:761975-761996	245	64.9
T1P15	NC_000962:764757-764930	CAACCATGCGCAGAACATCAAG	CCTTGCCTTCCACCAGCATT	61.5	61.43	22	20	50	55	NC_000962:764757-764780	NC_000962:764910-764930	173	63.58
T1P18	NC_000962:779055-779215	ATGGGCGGCTATTTCGAGTC	GGATCAGCATCCGGGCATT	60.76	60.74	20	19	55	57.89	NC_000962:779055-779076	NC_000962:779196-779215	160	65
T1P19	NC_000962:779249-779507	GGATCGGCGCACCTATTTCC	TCAGATTGCGAGGTTGCTCATC	61.74	61.52	20	22	60	50	NC_000962:779249-779270	NC_000962:779485-779507	258	65.89
T1P20	NC_000962:781720-781895	CGTGAAGTTGACGAGTCAGGT	CTGTTTGCGGTTCTTGACACC	60.78	60.78	21	21	52.38	52.38	NC_000962:781720-781742	NC_000962:781874-781895	175	62.86
T1P23	NC_000962:1304109-1304358	GCGCAACCCAAATACGTACAG	GATCGATTCCCAGTCACCGAA	60.7	60.38	21	21	52.38	52.38	NC_000962:1304109-1304131	NC_000962:1304337-1304358	249	71.49
T1P24	NC_000962:1416546-1416721	TTTGGCGGACTTCTTGGCAT	ACAGCTGATCACCGCCTACTA	61.06	61.21	20	21	50	52.38	NC_000962:1416546-1416567	NC_000962:1416700-1416721	175	63.43
T1P26	NC_000962:1472198-1472415	CAGTGGGGAATATTGCACAATGG	AGCTCTTTACGCCCAGTAATTCC	60.71	61.22	23	23	47.83	47.83	NC_000962:1472198-1472222	NC_000962:1472392-1472415	217	58.53
T1P27	NC_000962:1472902-1473070	AGCTCGTGTCGTGAGATGTTG	CATGTGTGAAGCCCTGGACAT	61.17	61.14	21	21	52.38	52.38	NC_000962:1472902-1472924	NC_000962:1473049-1473070	168	56.55
T1P28	NC_000962:1473167-1473386	GAAGTCGGAGTCGCTAGTAATCG	CCTTAGAAAGGAGGTGATCCAGC	61.12	60.97	23	23	52.17	52.17	NC_000962:1473167-1473191	NC_000962:1473363-1473386	219	58.45
T1P29	NC_000962:1475599-1475816	CCGGAATATCGTGAACACCCTT	GGTTATAGTTACCACCGCCGTT	60.95	60.94	22	22	50	50	NC_000962:1475599-1475622	NC_000962:1475794-1475816	217	55.3
T1P30	NC_000962:1476011-1476271	TAGGTGGGAGACTGTGAAACCT	TCGTCCCTGCTTGACTTGTAAG	60.97	60.81	22	22	50	50	NC_000962:1476011-1476034	NC_000962:1476249-1476271	260	54.23
T1P33	NC_000962:1673295-1673495	TCATGGTCGAAGTGTGCTGAG	AGGACTGAACGGGATACGAATG	60.85	60.42	21	22	52.38	50	NC_000962:1673295-1673317	NC_000962:1673473-1673495	200	60
T1P35	NC_000962:1674391-1674587	ACGTGCAAAACGAGGAGCA	GAAGCATACGAATACGCCGAGA	61.02	61.12	19	22	52.63	50	NC_000962:1674391-1674411	NC_000962:1674565-1674587	196	63.27
T1P36	NC_000962:1793483-1793676	TTGCCGTACATGTTCGTGGT	AGGAATTGCAGCGCAAAGTG	60.76	60.54	20	20	50	50	NC_000962:1793483-1793504	NC_000962:1793656-1793676	193	62.18
T1P37	NC_000962:1833810-1834064	GCTCACCAAGGAGGACAAAGAG	CGATGATCTTGGCCTCGATCTC	61.4	61.19	22	22	54.55	54.55	NC_000962:1833810-1833833	NC_000962:1834042-1834064	254	64.96
T1P39	NC_000962:1917985-1918239	TGGCGCGATCACGTCAAC	CAGTACTTCGGTGAACCCACC	61.59	61.12	18	21	61.11	57.14	NC_000962:1917985-1918004	NC_000962:1918218-1918239	254	70.47
T1P40	NC_000962:1918486-1918721	CGCAGTTTGAGGTGGGGAA	TGCACCGCATCCTCCAATC	60.74	60.96	19	19	57.89	57.89	NC_000962:1918486-1918506	NC_000962:1918702-1918721	235	69.36
T1P42	NC_000962:2101855-2102094	CAAATCAGCCAGGCGATAAAGC	GTGTTCGTGGTGGGCGATAT	61.06	60.97	22	20	50	55	NC_000962:2101855-2101878	NC_000962:2102074-2102094	239	63.6
T1P43	NC_000962:2102654-2102861	GGTCGTTGCCGAAATAAGACTG	GGATTATCTCCGAGGGAGAAATCG	60.42	60.91	22	24	50	50	NC_000962:2102654-2102677	NC_000962:2102837-2102861	207	61.84
T1P45	NC_000962:2154133-2154334	TCACGAAGAAGTCGTTGGTCAG	GCTTCCGAAACTACCTCGGAAA	61.06	61.14	22	22	50	50	NC_000962:2154133-2154156	NC_000962:2154312-2154334	201	61.19
T1P46	NC_000962:2154488-2154702	GGCGAAGGACACTTTGATGTTC	ACAGCTAGTTTCGACCGCAT	60.61	60.26	22	20	50	50	NC_000962:2154488-2154511	NC_000962:2154682-2154702	214	64.95
T1P47	NC_000962:2154728-2154907	CTGGCTCTTAAGGCTGGCAA	AGGAATTGGCCGACGAGTTC	60.84	60.9	20	20	55	55	NC_000962:2154728-2154749	NC_000962:2154887-2154907	179	63.13
T1P48	NC_000962:2154933-2155163	ATCCGCTCATAGATCGGATCCA	ATCGAGGTCGTATGGACGAACA	61.15	61.78	22	22	50	50	NC_000962:2154933-2154956	NC_000962:2155141-2155163	230	64.35
T1P50	NC_000962:2155473-2155653	TTACCGCTGTAACGCTCATCG	GAAGTACGGCAAGAAGCTCTCA	61.3	60.87	21	22	52.38	50	NC_000962:2155473-2155495	NC_000962:2155631-2155653	180	60.56
T1P51	NC_000962:2155803-2155991	ATAAACAGCGGCCCGTAGTG	AACCGGCTCAATCTGAAGGTAC	60.97	60.88	20	22	55	50	NC_000962:2155803-2155824	NC_000962:2155969-2155991	188	64.36
T1P52	NC_000962:2156565-2156822	TTCGGCGTAGTCCGGTATAGAG	CTCTACCACCTTCCTGCCGT	61.64	61.78	22	20	54.55	60	NC_000962:2156565-2156588	NC_000962:2156802-2156822	257	62.26
T1P54	NC_000962:2288649-2288837	GCCAACAGTTCATCCCGGTT	CGATCATTGTGTGCGCCAGA	61.41	61.86	20	20	55	55	NC_000962:2288649-2288670	NC_000962:2288817-2288837	188	65.96
T1P55	NC_000962:2288957-2289216	TAGAACACCGCCTCGATTGC	TGCAGAACGACTTCTGCGAG	60.96	61.16	20	20	55	55	NC_000962:2288957-2288978	NC_000962:2289196-2289216	259	65.25
T1P56	NC_000962:2516686-2516911	GCTTACAGGCCCGTTTTGTTG	GCAAGATCTAGATCAGCGGCTT	61.12	61.07	21	22	52.38	50	NC_000962:2516686-2516708	NC_000962:2516889-2516911	225	54.22
T1P57	NC_000962:2518253-2518506	AAGACGAGTTCGTCACCAAGTG	GCATTCATCAGGTCGTAGCTCT	61.32	60.74	22	22	50	50	NC_000962:2518253-2518276	NC_000962:2518484-2518506	253	61.66
T1P58	NC_000962:2519022-2519260	GGACATCGACCACGTCAACG	AAGGTCGATCTCGGGATCGG	61.84	61.69	20	20	60	60	NC_000962:2519022-2519043	NC_000962:2519240-2519260	238	69.75
T1P60	NC_000962:2715245-2715406	GCCGATGAAATCGGTGAAACTG	GTGATCCTTTGCCAGACACTGT	60.99	61.34	22	22	50	50	NC_000962:2715245-2715268	NC_000962:2715384-2715406	161	59.01
T1P61	NC_000962:2746092-2746286	TGAATCCCTTCCACGGGTCA	ATGCTATCGACGTTGCCACC	61.37	61.31	20	20	55	55	NC_000962:2746092-2746113	NC_000962:2746266-2746286	194	65.98
T1P62	NC_000962:2746429-2746680	ATGCCGTCCACGTCCTTG	GCTTCCGTCGAGGCCTTT	60.54	60.54	18	18	61.11	61.11	NC_000962:2746429-2746448	NC_000962:2746662-2746680	251	68.53
T1P63	NC_000962:2746703-2746953	CCTGGTGTTCACCGTGCA	AAGGCGGGCATCATCACTC	60.7	60.66	18	19	61.11	57.89	NC_000962:2746703-2746722	NC_000962:2746934-2746953	250	67.6
T1P64	NC_000962:2747224-2747417	CGGTAGGTCGCCACATACTG	AACGCAGCTATCCGTCGATC	60.75	60.82	20	20	60	55	NC_000962:2747224-2747245	NC_000962:2747397-2747417	193	66.84
T1P66	NC_000962:2860334-2860542	TATCAGGTCGCTGATCAGCATC	TCTGCCACGCGTTGATCAAT	60.55	61.18	22	20	50	50	NC_000962:2860334-2860357	NC_000962:2860522-2860542	208	59.13
T1P70	NC_000962:3073622-3073847	ACTCCTTGATTCCGGCTTGAAG	TACGACAATCACGTCGAGCAAG	61.15	61.49	22	22	50	50	NC_000962:3073622-3073645	NC_000962:3073825-3073847	225	56
T1P71	NC_000962:3073926-3074155	GCATAGCTGGCGATGTTGAAC	GTGAGCACATCGACCAGATCA	60.77	60.65	21	21	52.38	52.38	NC_000962:3073926-3073948	NC_000962:3074134-3074155	229	62.88
T1P72	NC_000962:3074157-3074400	GATGGAGCCGGCCACG	CGGAACCCGCAGCCTG	60.7	60.96	16	16	75	75	NC_000962:3074157-3074174	NC_000962:3074384-3074400	243	57.61
T1P82	NC_000962:3986905-3987147	GTCACGGATTAATACCTGGATGTACC	TCTGTACCTGAACCTTGGGGTT	61.56	61.52	26	22	46.15	50	NC_000962:3986905-3986932	NC_000962:3987125-3987147	242	64.88
T1P83	NC_000962:4007464-4007698	CAAGGCGGATCTTCTCGGTAC	GCTTTGTCTTGCAGGCGATG	61.05	60.95	21	20	57.14	55	NC_000962:4007464-4007486	NC_000962:4007678-4007698	234	62.39
T1P84	NC_000962:4043948-4044165	GTAAGCGTCGACAAACACGATC	GGAAGGCGAACAGGTAACCAT	60.72	60.86	22	21	50	52.38	NC_000962:4043948-4043971	NC_000962:4044144-4044165	217	61.75
T1P86	NC_000962:4240547-4240797	TGAAGATGGCCGCCATGATC	TTGGCCATATAGCCCGCATG	61.05	61.12	20	20	55	55	NC_000962:4240547-4240568	NC_000962:4240777-4240797	250	68.4
T1P87	NC_000962:4240930-4241166	TGGGTAATCAGCCGTGAGGT	GTCAAGGCACCGATGATGCA	61.43	61.53	20	20	55	55	NC_000962:4240930-4240951	NC_000962:4241146-4241166	236	69.49
T1P88-3	NC_000962:4247249-4247482	GCTCAATTGCCCAGCTCCT	GAACCAGCGGAAATAGTTGGAC	60.89	60.09	19	22	57.89	50	NC_000962:4247249-4247269	NC_000962:4247460-4247482	233	64.81
T1P89	NC_000962:4247524-4247771	GCGCTGATGACCCATGTCA	CGATCAGCACATAGGTGACCAG	60.95	61.32	19	22	57.89	54.55	NC_000962:4247524-4247544	NC_000962:4247749-4247771	247	69.23
T1P90	NC_000962:4248246-4248475	CTTCGGCACCATGTTCTTCCT	CACACCGTAGCTGGAGACATAC	61.13	60.99	21	22	52.38	54.55	NC_000962:4248246-4248268	NC_000962:4248453-4248475	229	63.76
T1P91	NC_000962:4249528-4249729	ATCGCCGAAATCCCGAAGTTC	ATCGACCAGGGTGTCGAACTT	61.59	61.97	21	21	52.38	52.38	NC_000962:4249528-4249550	NC_000962:4249708-4249729	201	63.68
T1P92	NC_000962:4269060-4269302	GCGATGGTGAACGGAATCATC	CTGATCATGGCATTCGGTTCG	60.24	60.24	21	21	52.38	52.38	NC_000962:4269060-4269082	NC_000962:4269281-4269302	242	63.22
T1P93	NC_000962:4269566-4269817	GAACCTTTTGGTGGGGTGCT	TGACTCAACCTCCGGCAAAC	61.29	61.05	20	20	55	55	NC_000962:4269566-4269587	NC_000962:4269797-4269817	251	66.53
T1P94	NC_000962:4326943-4327176	TTCTTAGCGTCGTAGTCGAGGT	TTCCACCACAAGGTGATCAGTG	61.45	61.02	22	22	50	50	NC_000962:4326943-4326966	NC_000962:4327154-4327176	233	60.09
T1P95	NC_000962:4327321-4327536	GGATAACGGAACAAATCCCAGGT	CTACGTGTCGATAGTGTCGACAT	61.17	60.51	23	23	47.83	47.83	NC_000962:4327321-4327345	NC_000962:4327513-4327536	215	59.07
T1P98	NC_000962:4408021-4408267	GTTCGAGGAGCTCACCGAT	TCTCGAGAGCGGAGAATGTTTC	59.69	60.68	19	22	57.89	50	NC_000962:4408021-4408041	NC_000962:4408245-4408267	246	64.63
T2P1	NC_000962:6445-6677	GCGAAAGTCGTTGTGAACAAGG	GAAGTATCGCCTGGAACATCGA	61.36	60.74	22	22	50	50	NC_000962:6445-6468	NC_000962:6655-6677	232	60.34
T2P2	NC_000962:6808-7063	TACCACAAGATCGTGCTGATGG	CTGAATGCCGTCTTCCTTGTTG	60.94	60.61	22	22	50	50	NC_000962:6808-6831	NC_000962:7041-7063	255	57.65
T2P5	NC_000962:409045-409220	CTGAAATACCCGACACGACCA	CGTTAGGGGATTAGGGGAAATGG	60.58	61.04	21	23	52.38	52.17	NC_000962:409045-409067	NC_000962:409197-409220	175	61.14
T2P6	NC_000962:409973-410155	AATGGCCAGATCGGAGTTGC	CTTGCGTTGGAAGCCAACAC	61.26	61.1	20	20	55	55	NC_000962:409973-409994	NC_000962:410135-410155	182	68.68
T2P8	NC_000962:412681-412935	TATCCTGAGCCAGGTCAACGA	AGAGTGGATTTTCCGGCCTTG	61.15	61.14	21	21	52.38	52.38	NC_000962:412681-412703	NC_000962:412914-412935	254	65.35
T2P10	NC_000962:760204-760371	CATCAACAACAACACCGGTGAG	TGGACTTGTCAATGGTCTCGTC	60.8	60.81	22	22	50	50	NC_000962:760204-760227	NC_000962:760349-760371	167	56.89
T2P12	NC_000962:761304-761532	TCAACCCGTTCGGGTTCATC	AGACGTCCATGTAGTCCACCT	60.83	60.8	20	21	55	52.38	NC_000962:761304-761325	NC_000962:761511-761532	228	65.35
T2P14	NC_000962:764146-764401	TCGATCCAGAAGCTGATCGAGA	GTACAGGTCGTTCAAGTCGGAC	61.27	61.43	22	22	50	54.55	NC_000962:764146-764169	NC_000962:764379-764401	255	64.71
T2P17	NC_000962:778885-779089	CGCTTGAGAGTTCCAATCATCG	GAGTCAAACTCCTGGACTCGAA	60.22	60.22	22	22	50	50	NC_000962:778885-778908	NC_000962:779067-779089	204	55.88
T2P18	NC_000962:779091-779336	TTGGCGGGTCGATTGTTGG	TCCTGCAGTTCGGCCATTG	61.48	61.18	19	19	57.89	57.89	NC_000962:779091-779111	NC_000962:779317-779336	245	66.12
T2P19	NC_000962:781511-781747	ATGGCCGACAAACAGAACGT	ACCTCGACCTGACTCGTCAA	61.05	61.05	20	20	50	55	NC_000962:781511-781532	NC_000962:781727-781747	236	59.75
T2P20	NC_000962:801090-801348	TACCAGGTTGGGCAAGAGTTG	AAGGTTAAGAACGGTCACCCG	60.73	60.79	21	21	52.38	52.38	NC_000962:801090-801112	NC_000962:801327-801348	258	66.67
T2P24	NC_000962:1417101-1417300	GAGCTTACGCAGATTAGACACGT	TGGACCATTGCAGATGACTATCG	61.25	61.02	23	23	47.83	47.83	NC_000962:1417101-1417125	NC_000962:1417277-1417300	199	62.31
T2P25	NC_000962:1461016-1461258	TACCAGAGCCATCAAGGAGGAT	CCATAAACGCCAGGTTGATGAAG	60.9	60.71	22	23	50	47.83	NC_000962:1461016-1461039	NC_000962:1461235-1461258	242	61.98
T2P26	NC_000962:1472609-1472801	GGGAGCGAACAGGATTAGATACC	CGAATTAATCCACATGCTCCGC	60.83	60.86	23	22	52.17	50	NC_000962:1472609-1472633	NC_000962:1472779-1472801	192	56.77
T2P28	NC_000962:1473361-1473573	CGGCTGGATCACCTCCTTTCTA	CAGTTCTCAAACACCACACCCC	62.08	62.12	22	22	54.55	54.55	NC_000962:1473361-1473384	NC_000962:1473551-1473573	212	58.49
T2P29	NC_000962:1475794-1476033	AACGGCGGTGGTAACTATAACC	AGGTTTCACAGTCTCCCACCTA	60.94	60.97	22	22	50	50	NC_000962:1475794-1475817	NC_000962:1476011-1476033	239	49.79
T2P30	NC_000962:1476249-1476497	CTTACAAGTCAAGCAGGGACGA	TGTCTCACGACGTTCTAAACCC	60.81	60.81	22	22	50	50	NC_000962:1476249-1476272	NC_000962:1476475-1476497	248	58.06
T2P33	NC_000962:1673988-1674204	GGCTACATCGACACCGATATGAC	CATGTGCGTCCTTGTGTTGTG	61.43	61.1	23	21	52.17	52.38	NC_000962:1673988-1674012	NC_000962:1674183-1674204	216	64.35
T2P34	NC_000962:1674235-1674495	TTAGCGGAATCATCACCGACTC	CATGAACCCAATCGAATGCACC	60.74	61	22	22	50	50	NC_000962:1674235-1674258	NC_000962:1674473-1674495	260	65.77
T2P35	NC_000962:1674741-1674903	AAGTACGGTGTGCGTTCGAA	ATCCTTCATGTTCCAGCCGATC	60.75	61.01	20	22	50	50	NC_000962:1674741-1674762	NC_000962:1674881-1674903	162	66.05
T2P36	NC_000962:1833412-1833591	GATTTTTCCGCCCTGAGTTCAC	CCTATGTCGTTGACGGCTACTT	60.61	60.68	22	22	50	50	NC_000962:1833412-1833435	NC_000962:1833569-1833591	179	59.22
T2P37-3	NC_000962:1834743-1835002	CGAATGGCTTGAGGGATTCGAA	CGATCAGCTGCAAGATCAAGC	61.53	60.51	22	21	50	52.38	NC_000962:1834743-1834766	NC_000962:1834981-1835002	259	67.18
T2P42	NC_000962:2102151-2102334	GAGCTCAACCCGTGATTGCT	CAGAAGCTGGGCGTGGAAAT	61.19	61.48	20	20	55	55	NC_000962:2102151-2102172	NC_000962:2102314-2102334	183	66.12
T2P43	NC_000962:2102837-2103091	CGATTTCTCCCTCGGAGATAATCC	AGCTAACTGAACTCGCTCATCG	60.91	60.99	24	22	50	50	NC_000962:2102837-2102862	NC_000962:2103069-2103091	254	59.06
T2P44	NC_000962:2153901-2154152	AACCTGTCGAGGTTCATCACCT	ACCAACGACTTCTTCGTGAACC	61.89	61.58	22	22	50	50	NC_000962:2153901-2153924	NC_000962:2154130-2154152	251	61.75
T2P45	NC_000962:2154312-2154511	TTTCCGAGGTAGTTTCGGAAGC	GGAACATCAAAGTGTCCTTCGC	61.14	60.61	22	22	50	50	NC_000962:2154312-2154335	NC_000962:2154489-2154511	199	60.8
T2P47	NC_000962:2154854-2155112	GTCTCGGTGGATCAGCTTGTAC	GAGATCCTGTACGGCTACGAGT	61.25	61.58	22	22	54.55	54.55	NC_000962:2154854-2154877	NC_000962:2155090-2155112	258	66.28
T2P48	NC_000962:2155112-2155344	GAGGAAACTGTTGTCCCATTTCG	CATGAACGACGTCGAAACAGC	60.58	60.95	23	21	47.83	52.38	NC_000962:2155112-2155136	NC_000962:2155323-2155344	232	63.36
T2P49	NC_000962:2155355-2155594	AAACGTCTCGCGAATGTCGA	TGGAATCGATGGGCTTCAAGAC	60.88	61.21	20	22	50	50	NC_000962:2155355-2155376	NC_000962:2155572-2155594	239	64.85
T2P50	NC_000962:2155602-2155823	TTGCCGGCGAAAACAATCAG	CACTACGGGCCGCTGTTTA	60.54	60.58	20	19	50	57.89	NC_000962:2155602-2155623	NC_000962:2155804-2155823	221	67.42
T2P51	NC_000962:2155852-2156100	AGGTGGTCATCACTTCCTCGAT	ACACCCACCCATTACAGAAACC	61.43	61.03	22	22	50	50	NC_000962:2155852-2155875	NC_000962:2156078-2156100	248	62.5
T2P52	NC_000962:2221903-2222145	CAACAAGCGGTAACACCTTGTC	GTCACGCAAGAACCAATACGAC	60.8	60.67	22	22	50	50	NC_000962:2221903-2221926	NC_000962:2222123-2222145	242	59.09
T2P53	NC_000962:2288468-2288701	ATCGCGATGGAACGTGATATCC	GAGTTGGTTTGCAGCTCCTGAT	61.19	61.67	22	22	50	50	NC_000962:2288468-2288491	NC_000962:2288679-2288701	233	68.67
T2P54	NC_000962:2288784-2289002	TGGCCAAGCCATTGCGTA	CTTCCATCCCAGTCTGGACAC	60.47	60.59	18	21	55.56	57.14	NC_000962:2288784-2288803	NC_000962:2288981-2289002	218	61.93
T2P55	NC_000962:2289101-2289343	GTTGCCACGACGTGATGGTA	TGGTCATGTTCGCGATCGTC	61.17	61.3	20	20	55	55	NC_000962:2289101-2289122	NC_000962:2289323-2289343	242	65.29
T2P57	NC_000962:2518741-2518947	TTCTCCATGATGCGGGCCAT	ACCATATGAAAGGCGTCCGAG	62.53	60.72	20	21	55	52.38	NC_000962:2518741-2518762	NC_000962:2518926-2518947	206	65.53
T2P58	NC_000962:2519224-2519450	CTGAACTACGAGACACCCGATC	CGAACGTTCCTTCCATATCGGT	60.74	61	22	22	54.55	50	NC_000962:2519224-2519247	NC_000962:2519428-2519450	226	64.6
T2P60	NC_000962:2725981-2726191	GGCTCATATCGAGAATGCTTGC	ACTCTCCTCATCATCAAAGCGG	60.35	60.68	22	22	50	50	NC_000962:2725981-2726004	NC_000962:2726169-2726191	210	57.14
T2P61	NC_000962:2746268-2746485	TGGCAACGTCGATAGCATCG	TTCCGATTTCTGGTCGGGGT	61.37	61.73	20	20	55	55	NC_000962:2746268-2746289	NC_000962:2746465-2746485	217	69.59
T2P63	NC_000962:2747028-2747279	CGGTGCGTTGATCACGTTG	GCATTTCGATCGACGGCAAG	60.63	60.81	19	20	57.89	55	NC_000962:2747028-2747048	NC_000962:2747259-2747279	251	66.53
T2P64	NC_000962:2747389-2747601	GCGATATGGATCGACGGATAGC	GCAATGAATTCGACGAATTCCGG	61.36	61.61	22	23	54.55	47.83	NC_000962:2747389-2747412	NC_000962:2747578-2747601	212	64.62
T2P65	NC_000962:2859427-2859680	GTAAATAGACACCGGGCTCCA	CTAGAGATCTATCAGCTGGTGGC	60.04	60.33	21	23	52.38	52.17	NC_000962:2859427-2859449	NC_000962:2859657-2859680	253	67.59
T2P66	NC_000962:2986799-2987058	TGCATGGTGGCACTGTAGC	ACAGGTTGAAGACGAATCGGTC	61.18	61.13	19	22	57.89	50	NC_000962:2986799-2986819	NC_000962:2987036-2987058	259	63.71
T2P68	NC_000962:3073138-3073330	GTGGTAGCTGTACAACCGGTAC	ATCGGAGGCGGACAAGTCTAT	61.19	61.28	22	21	54.55	52.38	NC_000962:3073138-3073161	NC_000962:3073309-3073330	192	68.23
T2P69	NC_000962:3073387-3073645	GCTGGCCATAAAGTCAGCTTG	CCTTCAAGCCGGAATCAAGGA	60.38	60.87	21	21	52.38	52.38	NC_000962:3073387-3073409	NC_000962:3073624-3073645	258	65.12
T2P70	NC_000962:3073767-3073997	CGGTCGGCTAGAAGTAGTTTCG	CTGAGCTGTCAGCTCTACCAAC	61.3	61.19	22	22	54.55	54.55	NC_000962:3073767-3073790	NC_000962:3073975-3073997	230	61.74
T2P71	NC_000962:3074011-3074196	CGTAGAACTGGAAGAACGCATG	GATCTACGGTGTACAATGGCGA	60.16	60.74	22	22	50	50	NC_000962:3074011-3074034	NC_000962:3074174-3074196	185	62.7
T2P72	NC_000962:3074284-3074478	AAAACCACAGCAGCTCGTAGG	GTCAATCGTGACGCCATACGA	61.4	61.3	21	21	52.38	52.38	NC_000962:3074284-3074306	NC_000962:3074457-3074478	194	58.25
T2P78	NC_000962:3568457-3568656	GCCTTGGTCGAATATCTCACCA	ACAGACCCCCAGACAAAGATTG	60.68	60.76	22	22	50	50	NC_000962:3568457-3568480	NC_000962:3568634-3568656	199	63.32
T2P80	NC_000962:3841400-3841652	TTCTCCCAGAACCGTTTCACTG	ACTGCAACTGTTTCCTGCCA	61.01	60.92	22	20	50	50	NC_000962:3841400-3841423	NC_000962:3841632-3841652	252	62.3
T2P83	NC_000962:4043783-4043970	CCTTTGCGTGCTCTTTCATTCC	GATCGTGTTTGTCGACGCTTAC	61.19	60.72	22	22	50	50	NC_000962:4043783-4043806	NC_000962:4043948-4043970	187	60.43
T2P84	NC_000962:4044125-4044360	ACCGTTGTCGATATCGACGATG	CGATTGAAATCGGAACTTTCGCC	61.11	61.55	22	23	50	47.83	NC_000962:4044125-4044148	NC_000962:4044337-4044360	235	59.15
T2P86	NC_000962:4240781-4240956	CGGGCTATATGGCCAACTACTAC	GGAATGACCTCACGGCTGATTA	60.89	60.68	23	22	52.17	50	NC_000962:4240781-4240805	NC_000962:4240934-4240956	175	62.86
T2P87	NC_000962:4243010-4243268	AAGACGACTGGTTTAGGGACTG	GATCCGGTGAGATCGCTCATTA	60.22	60.29	22	22	50	50	NC_000962:4243010-4243033	NC_000962:4243246-4243268	258	66.28
T2P88	NC_000962:4247360-4247531	TGATATTCGGCTTCCTGCTCTG	TCAGCGCCAGCAGGTTGTAATA	60.75	62.85	22	22	50	50	NC_000962:4247360-4247383	NC_000962:4247509-4247531	171	60.82
T2P89	NC_000962:4247974-4248160	GTCATCCTGACCGTGGTGTTC	GCATAGCGCGGTGATCAAAAAG	61.45	61.62	21	22	57.14	50	NC_000962:4247974-4247996	NC_000962:4248138-4248160	186	61.29
T2P90	NC_000962:4249426-4249593	CGCTCACTGCAGGAATATGTG	GTGTCGGTGTCCAGCTTCTTA	59.91	60.51	21	21	52.38	52.38	NC_000962:4249426-4249448	NC_000962:4249572-4249593	167	62.87
T2P92	NC_000962:4269182-4269429	ATAGGTGCTGGTGTAGCTTTCC	GTTGGCGTATTGCTTTGGTCTC	60.62	60.93	22	22	50	50	NC_000962:4269182-4269205	NC_000962:4269407-4269429	247	59.51
T2P93	NC_000962:4326742-4326965	AGCACGTTCTTCCACCGTAC	ACCTCGACTACGACGCTAAGA	60.82	60.92	20	21	55	52.38	NC_000962:4326742-4326763	NC_000962:4326944-4326965	223	65.92
T2P94	NC_000962:4327278-4327491	TCGGAAACCTAGCGTGTACATG	CGTTGATAGCGTGGATCCATGA	60.93	61.06	22	22	50	50	NC_000962:4327278-4327301	NC_000962:4327469-4327491	213	60.09
T2P95	NC_000962:4327783-4327978	TGGTCAATCAAGCCGACATGG	TCTGCATAAACGTCGACCACAG	61.47	61.44	21	22	52.38	50	NC_000962:4327783-4327805	NC_000962:4327956-4327978	195	61.03
T2P96	NC_000962:4407437-4407653	TCATTTCCCGCTGGAATGGTTC	GTTGATGTCAGGGTGGTGACAT	61.74	61.08	22	22	50	50	NC_000962:4407437-4407460	NC_000962:4407631-4407653	216	64.81
T2P97	NC_000962:4407878-4408071	CAGATCTGTCACCATCTCTCGAAG	ATGGGACCGGCATCTACTGAA	61.02	61.5	24	21	50	52.38	NC_000962:4407878-4407903	NC_000962:4408050-4408071	193	62.69
